# Supplementary material for: Generalist host species drive Trypanosoma cruzi vector infection in oil palm plantations in the Orinoco region, Colombia
Source: Parasit Vectors. 2019 May 28;12:274. doi: 10.1186/s13071-019-3519-3 (PMC6540391; doi:10.1186/s13071-019-3519-3)
Supplement: Supplementary file 2 — Additional file 2. 12S DNA reference database of vertebrate species from GenBank. [file 13071_2019_3519_MOESM2_ESM.fasta]

>KJ868146 Philander frenatus voucher MVZ183247 mitochondrion, partial genome
TATAGGTTTGGTCCTGGCCTTGTTATTAGTTCTAATTAGACCTACACATGCAAGTTTCCGCTATCCAGTGAAAATGCCCTTATACCTTATTAATTAAGCAAAAGGAGCTGGTATCAGGCACACACTATGTAGCCGATTACACCTAGCTTAACCACACCCCCACGGGATACAGCAGTGATTAAAATTAAGCAATAAACGAAAGTTTGACTAAGTCATAATTTATATTTGGGTTGGTCAATATCGTGCCAGCCACCGCGGTCATACGATTAACCCTAATTAATAAATACCGGCGTAAAGTGTGTTTAAGTATATACAAAAATAAAGTTAATAATTAACTAAACTGTAGCACGTCCTAGTTAATATTAAAATACACAATAAAAATGACTTTAATATCACCTACTACACGACAACTAAGACACAAACTGGGATTAGATACCCCACTATGCTTAGTAGTAAACTAAAATAATTTAACAAACAAAATTATTCGCCAGAGAACTACTAGCCATTGCTTAAAACTCAAAGGACTTGGCGGTGCCCTAAACCCACCTAGAGGAGCCTGTTCTATAATCGATAAACCCCGATAAACCCGACCTTATCTTGCCAATACAGCCTATATACCGCCATCGTCAGCTAACCTTTAAAAGAATTACAGTAAGCAAAATCATGTCACATAAAAACGTTAGGTCAAGGTGTAGCATATGATAAGGAAAGTAATGGGCTACATTCTCTACCATAGAGCATAACGAATCACATTATGAAATTAAAGTGCTTGAAGGAGGATTTAGTAGTAAATTAAGAATAGAGAGCTTAATTGAATTAGGCAATAGGGCGCGCACACACCGCCCGTCACCCTCCTCAACATAATAATCTAACATACCTAATACAATTATACAATAAAGAGGAGAAAAGTCGTAACACGGTAAGTGTACTGGAAAGTGCACTTGGAATAT
>AJ628387 Philander opossum mitochondrial partial 12S rRNA gene
GCCTTGTTATTAGTTATAATTAGACCTACACATGCAAGTTTCCGCTATCCAGTGAGAATGCCCTTAAACCTTAAGCAAAAGGAGCTGGTATCAGGCACACATATGTAGCCAATTACACCTTGCTTTACCACACCCCCACGGGATACAGCAGTGATTAAAATTAAGCAATAAACGAAAGTTTGACTAAGTCATAATTATAGGGTTGGTCAATTTCGTGCCAGCCACCGCGGTCATACGATTAACCCAAATTAATAAATACCGGCGTAAAGCGTGTTTAAAAATAAAGTTAATAATTAACTAAACTGTAGCACGTTCTAGTTAATATTAAAATACATAATAAAAATGACTTTAATATCACCGATACACGACAACTAAGACACAAACTGGGATTAGAACCCCACTATGCTTAGTAATAAACTAAAATAATTTAACAACAAAATTATTCGCCAGAGAACTACTAGCCATTGCTTAAAACTCAAAGGACTTGGCGGTGCCCTAAACCCACCTAGAGGAGCCTGTTCTATAATCGATAAACCCCGATAAACCCGACCTTATCTTGCCAATACAGCCTATATACCGCCATCGTCAGCTAACCTTTAAAAAGAATTACAGTAAGCAAAATTATACTACATAAAAACGTTAGGTCAAGGTGTAGCAAATGATAAGGAAAGTAATGGGCTACATTCTCTACTATAGAGCATAACGAATCACATTATGAAACTAAAGTGCTTGAAGGAGGATTTAGTAGTAAATTAAGAATAGAGAGCTTAATTGAATTAGGCAATAGGGCG
>NC_006299 Monodelphis domestica mitochondrion, complete genome
AAAGGTTTGGTCCTAGCCTTCTTGTTAATTTTAATTAGACCTACACATGCAAGTTTCCGCTGCCCTGTGAGAATGCCCTCAAAACTACTCAATTCTCCAAGATAAGAGGAGCTGGTATCAGGCACACACTACTAGTAGCCAACTACACCTTGCTCAACCACACCCCCACGGGAAACAGCAGTGATTAAAATTAAGCTATAAACGAAAGTTTGACTAAATCATAGTTATCTAAGGGTTGGTAAATTTCGTGCCAGCCACCGCGGTCATACGATTAACCCAAATTAACAACCTCCGGCGTAAAGCGTGTCCAAACAAAAGACTAATAATAAAGTTAATACTTAACTAAGTTGTAACACACTCCAGTTAATACTAAGATAAACTATTAAAATAACTTTAATAAAGCTGATACACGAAAACTAAGGTACAAACTGGGATTAGATACCCCACTATGCTTAGTCATAAACCAAAGTAGTTAGATAACAAAACTACTCGCCAGAGAACTACTAGCTACTGCTTAAAACTCAAAGGACTTGGCGGTGCCCTAAACCCACCTAGAGGAGCCTGTTCTATAATCGATAAACCCCGATATACCCAACCCCATCTTGCCAATACAGCCTATATACCGCCATCGTCAGCCCACCTTAAAAAAGATACAAAGTAAGCAAAATTATTTTTTCATAAAAACGTTAGGTCAAGGTGTAGCATATGATAGGGAAAGAAATGGGCTACATTATCTAGCTTAGATTACACGAATCACATTATGAAATCTAATGTGCCTGAAGGAGGATTTAGTAGTAAATTAAGAATAGAGTGCTTAATTGAATTAGGCAATAGGGCGCGCACACACCGCCCGTCACCCTCCTCAACTCAACCTACAAAAATACTTAATAATATATCTAAGTAAAGAGGAGAAAAGTCGTAACACGGTAAGTGTACTGGAAAGTGCACTTGGAATA
>KX381751 Micoureus demerarae isolate T6119 12S ribosomal RNA gene, partial sequence; mitochondrial
AACCCAAATTAACAGATTTCGGCGTAAAGAGTGTTTAAGCTAAAAATACAAATAAAGTTAAAAATTAACTAAACTGTAATACGTATTAGTTAATATTAAAATAAATGATTTAAATGATTTTAAGAAGGCTGATACACGACAACTAAGACACAAACTGGGATTAGATACCCCACTATGCTTAGTCATAAACTAAAATAACTTAATAACAAAGTTATTCGCCAGAGAACTACTAGCAACCGCTTAAAACTCAAAGGACTTGGCGGTGCCCTAAACCCACCTAGAGGAGCCTGTTCTATAACCGATACACCCCGATAAACCCAACCCTATCTTGCCAATA
>AJ639866 Metachirus nudicaudatus mitochondrion (partial)
ATAGGTTTGGTCCTGGCCTTGTTATTAGTTCTAATTAGACCTACACATGCAAGTTTCCGCTATCCAGTGAGAATGCCCTTAAGTCTTATTTTATAAGCAAAAGGAGCTGGTATCAGGCACACAACATGTAGCCAATAACACCTTGCTTAACCACACCCCCACGGGATACAGCAGTGATTAAAATTAAGCAATAAACGAAAGTTTGACTAAGTCATAATTTACATTAGGGTTGGTCAATTTCGTGCCAGCCACCGCGGTCATACGATTAACCCAAATTAATAAATACCGGCGTAAAGCGTGTTTAAGTAATTCACAAGAATAAAGTTAATAATTGACTAAACTGTAGCACGTTCTAGTTAATATTAAAATACACAATAAAAATGACTTTAATATCACCTACTACACGACAACTAAGACACAAACTGGGATTAGATACCCCACTATGCTTAGTAATAAACTAAAATAATTTATTAAACAAAATTATTCGCCAGAGAACTACTAGCTATTGCTTAAAACTCAAAGGACTTGGCGGTGCCCTAAACCCACCTAGAGGAGCCTGTTCTATAATCGATAAACCCCGATAAACCCCGACCTATCTTGCCAATACAGCCTATATACCGCCATCGTCAGCTAACCTTTAAAAAGAACTACAGTAAGCAAAATCATGTATCATAAAAACGTTAGGTCAAGGTGTAGCATATGATAAGGAAAGTAATGGGCTACATTCTCTAATATAGAGCATAACGAATCACATTATGAAAATAAAGTGCTTGAAGGAGGATTTAGTAGTAAATTAAGAATAGAGAGCTTAATTGAATTAGGCAATAGGGCGCGCACACACCGCCCGTCACCCTCCTCAACATAACTACTTAGTATACCTAATGCAATTACACATTAAAGAGGAGAAAAGTCGTAACACGGTAAGTGTACTGGAAAGTGCACTTGGAATA
>AJ628383 Metachirus nudicaudatus mitochondrial partial 12S rRNA gene
GCCTTATTATTAGTTTTAATTAGACCTATACATGCAAGTTTCCGCTACCCGGTGAAAATGCCCTTAAAACTAAAGATTAAGGAGCTGGTATCAGGCACACAATAGTAGCCAATAACACCTTGCTCAGCCACACCCCCAAGGGAAACAGCAGTGACTAACATTAAGCCATAAACGAAAGTTTGACTAAGCCATAATTATAGGGTTGGTAAATTTCGTGCCAGCCACCGCGGTCATACGATTAACCCAAATTAATAAGCTTCGGCGTAAGGTGTGTTTAACAATAAAGTCAATATTTAACTAAACTGTAGTACGTTCTAGTTAATATTAAGATAAACTATTAAAATGACTTTAATAATTCTGATACACGACAACTAAGACACAAACTGGGATTAGATACCCCACTATGCTTAGTAATAAACTAAAATAGTTATTTAACAAAACTATTCGCCAGAGAACTACTAGCTATTGCTTAAAACTCAAAGGACTTGGCGGTGCCCTAAACCCACCTAGAGGAGCCTGTTCCATAATCGATAAACCCCGATAAACCCGACCCTATCTTGCCAATACAGCCTATATACCGCCATCGTCAGCTAACCTTTAAAAAGTCAAATAGTTAGCAAAATTATTTTTCATAAAAACGTTAGGTCAAGGTGTAGCATATGATAGGGTGAGTAATGGGCTACATTCTCTAATATAGAGAACAACGAATCACATTATGAAACTTAAGTGTTTGAAGGAGGATTTAGTAGTAAATTAAGAATAGAGAGCTTAATTGAATTAGGCAATAGGGCG
>AJ628380 Marmosops noctivagus mitochondrial partial 12S rRNA gene
GCCCTATTGTTAGTTCTAATTAAACCTACACATGCAAGTTTCCGCTGCCCAGTGAGAATGCCCTTTAAACTTAAGCTAAAGGAGCTGGTATCAGGCACACTATTGTAGCCTACAACACCTTGCTAAACCACACCCCCACGGGATACAGCAGTGACTAACATTAAGCTATAAACGAAAGTTTGACTAAGTTATAATTAAAGGGTTGGTTAATTTCGTGCCAGCCACCGCGGTCATACGATTGACCCAAATTAACAAGTTCCGGCGTAAAGCGTGTTCAAAAATAAAGTTAATAATTGACTAAACTGTAATACGCTCTAGTCAATATAAAAATAAACAATAAAAATGACTTTAATAATGCTAATACACGACAGCTAAGACACAAACTGGGATTAGATACCCCACTATGCTCAGCTATAAACTTAAATAGTCTAATAACAAAACTATTCGCCAGAGAACTACTAGCAATTGCTTAAAACTCAAAGGACTTGGCGGTGCCCTAAACCCACCTAGAGGAGCCTGTTCTATAATCGATAAACCCCGATATACCCGACCCTATCTTGCCAATACAGCCTATATACCGCCATCGTCAGCCAACCTTAAAAAAGTATAATAGTAAGCAAAATTACTCACCATAAAAACGTTAGGTCAAGGTGTAGCATATGATAGGGAAAGAAATGGGCTACATTCTCTATTCTAGAGAACAACGAATCACATTATGAAATTAATGTGCCTGAAGGAGGATTTAGTAGTAAATTAAGAATAGAGAGCTTAATTGAATTAGGCAATAGGGCG
>KJ868123 Marmosa murina voucher MVZ197426 mitochondrion, partial genome
AAAGGTTTGGTCCTAGCCTTACTGTTAATTCTAATTAGACCTACACATGCAAGTTTCCGCAATCCTGTGAGAATGCCCTTAAAACTAAATAAGATAAAAGGAGCTGGTATCAGGCACACTAAGAGTAGCCTATTACACCTTGCTTAACCACACCCACACGGGAAACAGCAGTGACTAATATTAAGCTATAAACGAAAGTTTGACTAAGTCATAATTATTTAGGGTTGGTAAATTTCGTGCCAGCCACCGCGGTCATACGATTAACCCAAATTAACAAGACACGGCGTAAAGAGTGTTTAAATCAATATATAAATAAAGTTAATACTTAACTAAACTGTAGTACGTACTAGTTAATACCAAAATAAATGATAAAAATGACTTTAAAATTGTTGACACACGACAACTAAGAAACAAACTGGGATTAGATACCCCACTATGCTTAGTTATAAACTAAGATAACTTAATAACAAAGTTATTCGCCAGAGAACTACTAGCTACCGCTTAAAACTCAAAGGACTTGGCGGTGCCCTAAACCCACCTAGAGGAGCCTGTTCTATAACCGATAAACCCCGATAAACCCAACCCTATCTTGCCAATACAGCCTATATACCGCCATCGTCAGCCCACCTTAAAAAAGTCACAATAGTAAGCAAAATTATTAACCATAAAAACGTTAGGTCAAGGTGTAGCATATGATATGGGAAAGAAATGGGCTACATTCTCTACTTTAGAGCATAAACGAATCACATTATGAAACTAAAGTGCCTGAAGGAGGATTTAGTAGTAAATTAAGAATAGAGTGCTTAATTGAAATAGGCAATAGGGCGCGCACACACCGCCCGTCACCCTCCTCAATTAAACTTACTTATATAACTAATTAATTAATTAAACCTAAAGAGGAGAAAAGTCGTAACACGGTAAGTGTACTGGAAAGTGCACTTGGAATAT
>AJ628376 Marmosa lepida mitochondrial partial 12S rRNA gene
GCCTTACTGTTAATTCTAATTAGACCTACACATGCAAGTTTCCGCTACCCTGTGAGAATGCCCTTAAAACTAAAGAAATAGGAGCTGGTATCAGGCACACACAAGTAGCCCATTACACCTTGCTCAACCACACCCACACGGGATACAGCAGTGACTAACATTAAGCCATAAACGAAAGTTTGACTAAATCATAATTATAGGGTTGGTAAATTTCGTGCCAGCCACCGCGGTCATACGATTAACCCAAATTAACAAAATTCGGCGTAAAGAGTGTTTAAAAATAAAGTTAATACTTAACTAAACTGTAATACGTACTAGTTAATACTAAAATATATAATTAAAATAACTTTAATAATGCTGATACACGACAACTAAGATACAAACTGGGATTAGATACCCCACTATGCTTAGTCATAAACTAAAATAACCTAATAACAAAGTTATTCGCCAGAGAACTACTAGCTACTGCTTAAAACTCAAAGGACTTGGCGGTGCCCTAAACCCACCTAGAGGAGCCTGTTCTATAACCGATACACCCCGATAAACCCGACCCTATCTTGCCAATACAGCCTATATACCGCCATCGTCAGCTAACCTTAAAAAAGCTCAATAGTAAGCAAAATTATTAGTCATAAAAACGTTAGGTCAAGGTGTAGCATATGATAGGGAGAGAAATGGGCTACATTCTCTACAATAGAGAATTACGAATCACATTATGAAATTAAAGTGCTTGAAGGAGGATTTAGTAGTAAATTAAGAATAGAGTGCTTAATTGAATTAGGCAATAGGGCG
>AF128231 Marmosa robinsoni 12S ribosomal RNA gene, mitochondrial gene for mitochondrial RNA, partial sequence
GCTTTACTGTTAATTTTAATTAGACCTACACATGCAAGTTTCCGCTATCCTGTGAGAATGCCCTTAAAACTAATACAAGATAGAAAGGAGCTGGTATCAGGCACACTAAAAGTAGCCCATTACACCTTGCTCAACCACACCCCTACGGGATACAGCAGTGACAAACATTAAGCTATGAACGAAAGTTTGACTAAATTATAATTATNATTAGGGTTGGGAATTTCNGTGCCAGCCACCGCGGTCATACGATTAACCCAAATTAACAATTTNCCGGCGTAAAGCGTGTTAAAGTTACGAGATAAANTAGAGTTAATACCTAACTAAACTGTAATACGTTCTAGTTAATGTTAAAATAAACAATTAAAATGACTCTAATAATACTAAAACACAAAANCCAANGATACAACTNGGGATTAGATACCCCACTATGCTTAGTCTTAAACTATAATAATTTACCAACAAAATTATTCGCCAGAGAACTACTAGCTATTGCTTAAAACTCAAAGGACTTGGCGGTGCCCTAAACCCATCTAGAGGAGCCTGTTCTATAACCGATACACCCCGATAAACCCAACCCTATCTTGCCAGTACAGTCTATATACCGCCATCGTCAGCTAACCTTAAAAAAGCACAATAGTTAGCAAGATTATTAACCATAAAAACGTTAGGCTAAGGTGTAGCATATGATAAGGAAAGAAATGGGCTACATTCTCTACAATNAGAGCATTACGAATCACATTATGAAATTAAAGTGTTAGAAGGAGGATTTAGTAGTAAATTAAGAATAGAGTGCTTAATTGAAATAGGCAATAGGGCG
>LCU33494 Lutreolina crassicaudata 12S rRNA gene, mitochondrial gene encoding mitochondrial rRNA
TAAAGGTTTGGTCCTAGCCTTATTATTAGTTCAAATTAGACCTACACATGCAAGTATCCGCTACCCAGTGAGAATGCCCTTAGAACTTTTTAAAGTAATAAAGGAGCTGGTATCAGGCACACACCTTGTAGCCAATTACACCTTGCTTAACCACACCCCCACGGGATACAGCAGTGATTAATATTAAGCAATAAACGAAAGTTTGACTAAGTCATAATTTACATTAGGGTTGGTCAATATCGTGCCAGCCACCGCGGTCATACGATTGACCCAAATTAATAATTTGCCGGCGTAAAGTGTGTTTAAGTTAAATTAAAAAATAAAGTTAATAATTAACTAAACTGTAGCACGTTCTAGTTAATATTAAAATACACAATAAAAATGACTTTAATACTACCGACTACACGACAACTAAGACACAAACTGGGATTAGATACCCCACTATGCTTAGTAATAAACTAAAATAATTCAAAAACAAAATTATTCGCCAGAGGACTACTAGCCATTGCTTAAAACTCAAAGGACTTGGCGGTGCCCTAGACCCACCTAGAGGAGCCTGTTCTATAATCGATAAACCCCGATAAACCCGACCTTATCTTGCCAATACAGCCTATATACCGCCATCGTCAGCTAACCTTTAAAAAGAACTATAGTAGGCAAAATCATCTTACATAAAAACGTTAGGTCAAGGTGTAGCGTATGATAAGGAAAGTAATGGGCTACATTCTCTACTATTAGAGCATAACGAATCACATTATGAAAATAAAGTGCTTGAAGGAGGATTTAGTAGTAAATTAAGAGTAGAGAGCTTAATTGAATTAGGCAATAGGGCGCGCACACACCGCCCGTCACCCTCCTCAACATAATTACCTAGATACCTAATACTATCATTCATCAAAAGAGGAGAAAAGTCGTAACATGGTAAGTGTACTGGAAAGTGCACTTGGAATATC
>KX381715 Gracilinanus emiliae isolate T4614 12S ribosomal RNA gene, partial sequence; mitochondrial
AACCCAAATTAATAAATTTACGGCGTAAAGAGTGTTAATGCCAATAACCCAATAAAATTAATGATTAACTAGGCTGTAATACGCTGTAGTTACTATAAAAAAAGACAATTAAAATGATTTTAATACTGCTGATACACGACAGCTGGGGTACAAACTGGGATTAGATACCCCACTATGCCCAGCTATAAACTTTAATAATTTAATAACAAAATTATTCGCCAGAGAACTACTAGCAATTGCTTAAAACTCAAAGGACTTGGCGGTGCCCTAAACCCACCTAGAGGAGCCTGTTCTATAATCGATAAACCCCGATAAACCCAACCCTATCTTGCCAATA
>AJ628389 Gracilinanus microtarsus mitochondrial partial 12S rRNA gene
GCCTTATTATTAATTTTAATTAAACTTACACATGCAAGTCTCCGCTATCCAGTGAGAATGCCCTTAAAACTAAAGATTAAGGAGCTGGTATCAGGCACACAAACGTAGCCGACTACACCTTGTTTAACCACACCCCCACGGGCAACAGCAGTGACTAATATTAAGCCATAAACGAAAGTTTGACTAAGTTATAATTATAGGGTTGGTTAATTTCGTGCCAGCCACCGCGGTCATACGATTAACCCAAATTAATAAACTCCGGCGTAAAGCGTGTTCATAAATAAAGTCAATAGTCAACTAAACTGTAATACGCTATAGTTGAAATAAAGATAAACAATTAAAATGACTTTAAAACTGCCGAACACGACAGCTAGGGTACAAACTGGGATTAGATACCCCACTATGCCTAGCCATAAACTTTAATGATTCTTCAACAAAACTATTCGCCAGAGGACTACTAGCAATTGCTTAAAACTCAAAGGACTTGGCGGTGCCCTAAACCCACCTAGAGGAGCCTGTTCTATAATCGATAAACCCCGATAAACCCGACCCTACCTTGCCAATACAGCCTATATACCGCCATCGTCAGCCCACCTTAAAAAAGTAAAACAGTAAGCAAAATTATCTTCCATAAAAACGTTAGGTCAAGGCGTAGCATATGATAGGGAAAGAAATGGGCTACATTCTCTACCTTAGAGAATAACGAATCACTTTATGAAACTAACGTGCCTGAAGGAGGATTTAGTAGTAAATTAAGAATAGAGAGCTTAATTGAATTAGGCAATAGGGCG
>AJ628374 Didelphis marsupialis mitochondrial partial 12S rRNA gene
GCCTTGTTATTAGTTCTAATTAGACCTACACATGCAAGTTTCCGCTATCCAGTGAGAATGCCCTTAAGTCTTAAGCAAAAGGAGCTGGTATCAGGCACACAAATGTAGCCAATAACACCTTGCTTAACCACACCCCCACGGGATACAGCAGTGATTAAAATTAAGCAATAAACGAAAGTTTGACTAAGTCATAATTTTAGGGTTGGTCAATTTCGTGCCAGCCACCGCGGTCATACGATTAACCCAAATTAATAAATACCGGCGTAAAGCGTGTTTAAGAATAAAGTTAATAATTGACTAAACTGTAGCACGTTCTAGTTAATATTAAAATACACAATAAAAATGACTTTAATATCACCTATACACGACAACTAAGACACAAACTGGGATTAGATACCCCACTATGCTTAGTAATAAACTAAAATAATTTATTAACAAAATTATTCGCCAGAGAACTACTAGCTATTGCTTAAAACTCAAAGGACTTGGCGGTGCCCTAAACCCACCTAGAGGAGCCTGTTCTATAATCGATAAACCCCGATAAACCCGACCTTATCTTGCCAATACAGCCTATATACCGCCATCGTCAGCTAACCTTTAAAAAGAACTACAGTAAGCAAAATCATGTATCATAAAAACGTTAGGTCAAGGTGTAGCATATGATAAGGAAAGTAATGGGCTACATTCTCTAATATAGAGCATAACGAATCACATTATGAAAATAAAGTGCTTGAAGGAGGATTTAGTAGTAAATTAAGAATAGAGAGCTTAATTGAATTAGGCAATAGGGCG
>AJ628372 Chironectes minimus mitochondrial partial 12S rRNA gene
GCCTTATTATTAGTTATTATTAAACCTACACATGCAAGTTTCCGCTACCCAGTGAGAATGCCCTTAAAACTTAAGAAAAAGGAGCTGGTATCAGGCACACATATGTAGCCAATTACACCTTGCTCAACCACACCCCCACGGGATACAGCAGTGATTAATATTAAGCAATAAACGAAAGTTTGACTAAGTTATAATTTAAGGGTTGGTCAATTTCGTGCCAGCCACCGCGGTCATACGATTAACCCAAACTAATAAAAACCGGCGTAAAGTGTGTTTAAAAATAAAGTTAATAATTAACTAAACTGTAGAAAGTTATAGTTAATATTAAAATATACAATAAAAATGACTTTAATACTACTGATACACGAAAACTAAGATACAAACTGGGATTAGATACCCCACTATGCTTAGTAATAAACTTAAATAATTTACAAACAAAATTATTCGCCAGAGAACTACTAGCCATTGCTTAAAACTCAAAGGACTTGGCGGTGCTTTAAACCCACCTAGAGGAGCCTGTTCTATAATCGATAAACCCCGATATACCCGACCTTATCTTGCCAATACAGCCTATATACCGCCATCGTCAGCTAACCTTTAAAAAGAATAGTAGTTAGCAAAATTATATTCATAAAAACGTTAGGTCAAGGTGTAGCATATGATAAGGGAAGAAATGGGCTACATTTTCTTTATAAGAGCATAACGAATCACATTATGAAATTAAAGTGCTTGAAGGAGGATTTAGTAGTAAATTAAGAATAGAGAGCTTAATTGAATTAGGCAAT
>KJ868104 Caluromys lanatus voucher MVZ153276 mitochondrion, partial genome
AAAGGTTTGGTCCTAGCCTTACTGTTAATTATAATTAGAACTACACATGCAAGTCTCCGCAACCCTGTGAGAATGCCCTCAAGACTCCTAAAGGTAGATTAGAGGAGCTGGTATCAGGCACACTCCAATGTAGCCCATTACACCTTGCTTAACCACACCCCCACGGGACGCAGCAGTGACTAACATTAAGCCATAAACGAAAGTTTGACTAAGTCATAATTAATTTAGGGTTGGTAAATTTCGTGCCAGCCACCGCGGTCATACGATTAACCCAAACTAACAGAATAACGGCGTAAAGCGTGTTTAAGTAAAATATAAAATAAAGTTAATGCCCGGCTAAACTGTAATACGTTATAGCTAATACTAAAATAAACGATTAAAATGACTTTAACACAACTGATAACACGACAACTAAGATACAAACTGGGATTAGATACCCCACTATGCTTAGCCATAAACCCAAATAGTTTAAATAACAAAACTATTCGCCAGAGAACTACTAGCAACTGCTTAAAACTCAAAGGACTTGGCGGTGCCCTAAACCCATCTAGAGGAGCCTGTTCTATAATCGATAATCCCCGATAAACCCAACCCTTTTTTGCTAATACAGTCTATATACCGCCATCGTCAGCCCACCTTAAAAAAGTTTAATAGTAAGCATAATTATTTTCCATAAAAACGTTAGGTCAAGGTGTAGCATATAAAAGGGAAAGAAATGGGCTACATTCTCTACATTAGAGAACTACGAATCATTCTATGAAATTAGAATGCTTGAAGGAGGATTTAGTAGTAAATTAAGAATAGAGAGCTTAATTGAAATAGGCAATAGGGCGCGCACACACCGCCCGTCACCCTCCTCAAAATAACCCATAAAAATTACTAATATAAACACAAAATTTCAAGAGGAGAAAAGTCGTAACATGGTAAGTGTACTGGAAAGTGCACTTGGAATAT
>NC_004032 Tamandua tetradactyla mitochondrion, complete genome
CAAAGCCTTGGTCCCGGCCTTTTTATTGATTTTTAGTAGAATTACACATGCAAGCCTCCACGGCCCAGTGAGGATGCCCTCTAGATCAAGACAGGATCAAAAGGAGCAGGTATCAAGCGCGCAAAATACAGCAGCTCAAAACACCTTGCTAAACCACACCCCCACGGGACACAGCAGTGATAAAAATTAAGCAATTAACGAAAGTTTGACTAAGTCATACTAATATAGGGTTGGTAAATTTCGTGCCAGCAACCGCGGTCATACGATTAACCCAAATCAATAACCTTCGGCGTAAAGAGTGTTTAGGACATTATACACAAATAAAGTCAAATTGCTACTAAGCCGTAAAAAGCACCAGTATAAACAAGATCAACAACGAAAGTGACTTTAGCACATCCGAACACACGACAGCTAGGGCCCAAACTGGGATTAGATACCCCACTATGCCTAGCCGTAAACACAAATATTCCAACAACAAGAATATTCGCCAGAGTACTACTAGCAACAGCTAAAAACTCAAAGGACTTGGCGGTGCTTCATATCCACCTAGAGGAGCCTGTTCTATAATCGATAAACCCCGATAAACCTCACCACCTCTTGCTAATACAGCCTATATACCGCCATCTCTAGCAAACCCTAAAAAGGAGCCACAGTAAGCACAACTATAGCCATAAAAACGTTAGGTCAAGGTGTAGCCAATGAGGTGGGAAGAAATGGGCTACATTCCCTAATTATAGAGAACACGAAGGTCTTTGTGAAAGCGAAGTCTGAAGGAGGATTTAGCAGTAAGTCGAAAATAGAGTGCTTGACTGAACAAGGCCATGAAACACGCACACACCGCCCGTCACCCTCCTCAATCAAGCAATACTAAGGCTGCTATCCATGTTAGCAAACACCTGATTTTAGAGGAGATAAGTCGTAACAAGGTAAGCATACTGGAAAGTGTGCTTGGAGTAAC
>NC_028572 Myrmecophaga tridactyla voucher ISEM_T-2862 mitochondrion, complete genome
CAAAGCCTTGGTCCCGGCCTTTTTATTGATTTTTAGTAAAATTACACATGCAAGCCTCAACAGCCCAGTGAGGATGCCCTCTAGCTCAAAATAGATCAAAAGGAGCAGATATCAAGCACGCAAACACAGCAGCTCAAAACATCTTGCTAAACCACACCCCTACGGGACACAGCAGTGATAAAAATTAAGCAATTAACGAAAGTTTGACTAAGTTATACTAATCTAGGGTTGGTAAATTTCGTGCCAGCAACCGCGGTCATACGATTAACCCGAATCAATAACCTTCGGCGTAAAGAGTGTTTAGGATAATTACCCAAATAAAGTTAAACTATTACTAAGCCGTAAAAAGCCCCAGTATAAATAAACCCAACAACGAAAGTGACTTTAGCATGTCCGAACACACGACAACTAGGACCCAAACTGGGATTAGATACCCCACTATGCCTAGCCGTAAACATAAATATTCAAACAACAAGAATATTCGCCAGAGTACTACTAGCAATAGCTAAAAACTTAAAGGACTTGGCGGTGCTTCATATCCACCTAGAGGAGCCTGTTCTATAATCGATAAACCCCGATAAACCTCACCACCTCTTGCTAATGCAGCCTATATACCGCCATCTTCAGCAAACCCTAAAAAGGTAGTACAGTAAGCATAATTATAAACATAAAAACGTTAGGTCAAGGTGTAGCCTATGAGGTGGAAAGAAATGGGCTACATTTTCTAATTATAGAGAACACGAAAGCCTTAATGAAAACGAAGTCCGAAGGAGGATTTAGTAGTAAGTCAAAAATAGAGTGCTTGACTGAACCAGGCCATGAAACACGCACACACCGCCCGTCACCCTCCTCAACCCTATAACATCAAATTTATAATTAATGTTAACAAACACCTAAACCTAGAGGAGATAAGTCGTAACAAGGTAAGCATACTGGAAAGTGTGCTTGGAGTAAC
>KT818539 Cyclopes didactylus voucher MNHN_1998-234 mitochondrion, complete genome
CAAAGCCTTGGTCCTGGCCTTTATATTGATTCTTAGTAAATTTACACATGCAAGCATCCCCTCCCCAGTGAGAATGCCCTCTAGTCCAAATGCAGGTCAAAAGGAGCAGATATCAAGCACGCTACCAACATGCAGCTCACAACATCTTGCTAAACCACACCCCCACGGGATACAGCAGTGATAAAAATTAAGCAATAAACGAAAGTTTGACTTAGTTATACTAAGTTAGGGTTGGTAAATTTCGTGCCAGCCACCGCGGTCATACGATTAACCCAAATCAATAATATCCGGCGTAAAGCGTGTTTAGGTATAAAACCAAAATAAAGTTAAACCAAAGCTAAGCTGTAAAAAGCCCTAGCACAGGTAAAAGACGCAACGAAAGTGACTTTAAAATATCCGACTACACGATAGCTAAGACCCAAACTGGGATTAGATACCCCACTATGCTTAGCCATAAACCAAAACATTTAATTAACAAAAATGTTCGCCAGAGTACTACTAGCAACAGCCTGAAACTCAAAGGACTTGGCGGTGCTTCATATCCACCTAGAGGAGCCTGTTCTGTAATCGATATACCCCGATAAACCTCACCACCCCTTGCCAATACAGCCTATATACCGCCATCTCCAGCAAACCCTAAAAAGGTAATATAGTAAGCACAACTATTATCACAAATACGTTAGGTCAAGGTGTAGCCTATGGAGTGGGAAGAAATGGGCTACATTTTCTAACTTAAGAATATACTTATACGAAAGGCTTTATGAAATTTAAAGCCAGAAGGAGGATTTAGCAGTAAATTTAAGAATAGAGAGCTTAATTGAACCCGGCCATGAAACACGCACACACCGCCCGTCACCCTCCTCAACCAATCATACTCACCAACTACATAAAGCCATAAGAGTATACTTTTTCTAGAGGAGATAAGTCGTAACAAGGTAAGCATACTGGAAAGTGTGCTTGGTATAAT
>AJ278152 Choloepus didactylus mitochondrial 12S rRNA gene, isolate 5263
CACTGCTTTGGTCCTGACCTTACTATTAATTTTTAGTAGACTTACACATGCAAGCATCCACACCCCAGTGAGAATGCCCTCTAGTCTGCTAGACCAAAAGGAGCAGGCATCAAGCCCACAATCCCAATGCAGCTCACAACGCCTTGCTCAACCACACCCCCACGGGAAACAGCAGTGACAAAAATTAAGCAATAAACGAAAGTTTGACTTAGCCATACTAACCAAGGGTTGGTAAATTTCGTGCCAGCCACCGCGGCCATACGATTAACCCAAATTAATACTCATCGGCGTAAAGCGTGTTTAGGATAACCCAACAAATAAAGTTAAACCAAGACTAGGCCGTAAAAAGCTACAGTCAAAATAAAATACACGACTAAAGTGACTTTAACAACTCCGAACACACGATAGCTAAGACCCAAACTGGGATTAGATACCCCACTATGCCTAGCCCTAAACCCAAACATTTAATCAACTAAAATGTTCGCCAGAGCACTACTAGCAACAGCCTAAAACTTAAAGGACTTGGCGGTGCTTCACACCCTCCTAGAGGAACCTGTCCTATAATCGACAAACCCCGATAAACCTCACCACCCCTAGCCAACACAGCCTATATACCGCCATCCCCAGCAAACCTTGGAAAGAACCACAGTAAGCGCAACTATCAACCACAAGCACGTTAGGTCAAGGTGTAGCCCATGAGGTGGAAAGAGATGGGTTACATTTTCTTACAAAAGAAAAATCAACGAAAGTTTCTATGAAACCCTAGAAACCAAAGGAGGATTTAGAAGTAAATTAAGAATAGAGAGCTTAATTGAACTAGGTCACGAAGCACGCACACACCGCCCGTCACCCTCCTCAACCCACCTATAATCACAAACATACTACCCACTTCATAGGCACCCCTCTTAGAGGAGACAAGTAGTAACAAGGTAAGCATACTGGAAAGTGTGCTTGGAAAAAAT
>AY960979 Bradypus variegatus mitochondrion, complete genome
ACAGCTTTGGTCCTGACCTTACTATTAGTCCTCAGCAAACTTACACATGCAAGCATCCGCACTCCAGTGAAAATGCCCTTTAGGTCCCCCCGACCAAAAGGAGCAGGTATCAGGCCCACAAACCCGATGTAGCCCACAACACCTTGCTAGGCCACACCCTCACGGGACACAGCAGTGACAAAAATTAAGCAATAAACGAAAGTTTGACTTAGTTATGCTAACACCCAAGGGTTGGTAAATTTCGTGCCAGCCACCGCGGTCATACGATTAACCCAAACTAATATCTACCGGCGTAAAATGTGTTTAGGATTTCAGAACAATAAAGTTCAACCGAAGCTAAGCCGTAAAAAGCTACAGCCAAAATAAAAACCTCAACGAAAGTGACTTTAGCAAATCCGAATACACTATAGCTAGGATTCAAACTGGGATTAGATACCCCACTATGCCTAGCCCTAAACCAAGACACTTAACCAAACCAAAGTGTCTGCCAGAGTACTACTAGCAATAGCTTGAAACTCAAAGGACTTGACGGTGCTTCACATCCCTCTAGAGGAACCTGTCCTATAATCGACGAACCCCGATAAACCTCACCACCCCTTGCCAACACAGCCTATATACCGCCATCTCCAGCAAACCTTGAAAAAGCACCACAGTAAGCACAATTATAATGCATAAATACGTTAGGTCAAGGTGTAGCCCATGAGGTGGGAAGAGATGGGTTACATTTTCTTAAAAAGAAAACCCACGGAAACTTCTGTGAAACTACAAAAGCCAAAGGAGGATTTAGAAGTAACTTAAGAATAGAGAGCTTAACTGAACTCGGGCCATGAAGCACGTACACACCGCCCGTCACCCTCCTCAATCCACCAAACAACCAAAAACCATATTACCCACCCATACGGTACACAATCCTAGAGGAGACAAGTCGTAACAAGGTAAGCATACTGGAAAGTGTGCTTGGAATAATCAAAGTGT
>Y11832 Dasypus novemcinctus complete mitochondrial genome
CACAGGTCTGGTCCTAGCCTTACTATTAATTCATAACAAAATTACACATGCAAGTATCAGCACACCAGTGAGAATGCCCTCTAACTCTTATAGATCAAAAGGAGCAAGCATCAAGTACACACAGCCCTTACAGTAGCTCATAACGCTTTGCTCAACCACACCCCCACGGGATACAGCAGTGATAAAAATTAAGCAATAAGCGAAAGCTTGACTAAGTTATGTTATTATAAGGGTTGGTAAATTTCGTGCCAGCAACCGCGGTCATACGATTAACCCAAATTAATAGTTATCGGCGTAAAGCGTGTTTAAGACACCTAGACAATAGAGTTAAACCCTTACTACGCTGTAAAAAGCCTTAGTAGGACCATAAACCCTTCAACGAAAGTGACTCTAATTTATCTGACTACACGATAGCTAGGACCCAAACTGGGATTAGATACCCCACTATGCCTAGCCCTAAACTAAAACAGTTCACAAACAAAACTGTTCGCCAGAGTACTACTAGCAACAGCTTAAAACTCAAAGGACTTGGCGGTGCTTTACATCCTTCTAGAGGAGCCTGTTCTATAATCGATAAACCCCGATATACCTCACCACCCCTTGCTAATACAGCCTATATACCGCCATCTTCAGCAGACCCTAGTAAGGCACCACAGTGAGCACAATAACATACATAAAGACGTTAGGTCAAGGTGTAGCTTATGGGGTGGGAAGAAATGGGCTACATTTTCTAATAAAGAGCAAATACAAAAAACTTAATGAAACAATTTAAGACTAAGGTGGATTTAGTAGTAAGCTAAAAATAGAGAGTTTAGCTGAACCAGGCCATAAAGCACGCACACACCGCCCGTCACCCTCTTCAATTATAAGCGCCACATAAACTAAAACACATTAATTCAGTAGCAACTATATAAGAAGAGACAAGTCGTAACAAGGTAAACATACTGGAAAGTGTGTTTGGATAAC
>NC_028566 Dasypus kappleri voucher ISEM_T-3365 mitochondrion, complete genome
CACAGGTCTGGTCCTAGCCTTACTATTAATTTATAACAAAATTACACATGCAAGTATCAGCACACCAGTGAGAATGCCCTCTAACTCTTGTTGATCAAAAGGAGCAAGCATCAAGCACACTCAGCCTCTGCAGTAGCTCATAACGCTTTGCTCAACCACACCCCCACGGGATACAGCAGTGATAAAAATTAAGCAATAAGCGAAAGCTTGACTAAGTTATGTTATCATAAGGGTTGGTAAATTTCGTGCCAGCAACCGCGGTCATACGATTAACCCAAACTAATAGTTATCGGCGTAAAGCGTGTTTAAGACATTCAAACAATAAAGTTAAACCCTTACTACGCTGTAAAAAGCCTCAGTAAGACCACAAACTCTTCAACGAAAGTGACTTTAAGTAGTCTGACTACACGATAGCTAGGACCCAAACTGGGATTAGATACCCCACTATGCCTAGCCTTAAACTAAAACAGTTCACAAACAAAACCGTTCGCCAGAGTACTACTAGCAACAGCTTAAAACTCAAAGGACTTGGCGGTGCTTTACATCCCCCTAGAGGAGCCTGTTCTATAATCGATAAACCCCGATATACCTCACCACTCCTTGCTAATACAGCCTATATACCGCCATCTTCAGCAGACCCTAATAAGGCACCACAGTGAGCACAATAATACACATAAAAACGTTAGGTCAAGGTGTAGCTTATGGAGTGGAAAGAAATGGGCTACATTTTCTAACAAAGAACACACACAAACCTTAATGAAACAACTTAAGACTAAGGTGGATTTAGTAGTAAGCTAAAAATAGAGAGTTTAGCTGAACCCGGCCATAAAGCACGCACACACCGCCCGTCACCCTCTTCAATTACAAATGCCACAAAACCAAAACATATTAAATCAGTAGCAACAATATAAGAAGAGACAAGTCGTAACAAGGTAAGCATACTGGAAAGTGTGCTTGGATAAC
>KT818545 Dasypus sabanicola voucher USNM_372834 mitochondrion, complete genome
CACAGGTCTGGTCCTGGCCTTACTATTAATTTATAACAAACTTACACATGCAAGTATCAGCACACCAGTGAGAATGCCCTCTAACTCTTATAGATCAAAAGGAGCAAGCATCAAGTACACACAGCCCTTACAGTAGCTCATAACGCTTTGCTCAACCACACCCCCACGGGATACAGCAGTGATAAAAATTAAGCAATAAGCGAAAGCTTGACTAAGTTATGTTATCATAAGGGTTGGTAAATTTCGTGCCAGCAACCGCGGTCATACGATTAACCCAAATTAATAGTTATCGGCGTAAAGCGTGTTTAAGACACCCAGACAATAGAGTTAAACCTTTACTACGCTGTAAAAAGCCTTAGTAAAACCATAAGCCCTTCAACGAAAGTGACTCTAATTCATCTGACTACACGATAGCTAGGACCCAAACTGGGATTAGATACCCCACTATGCCTAGCCCTAAACTAAAACAGTTCACAAACAAAACTGTTCGCCAGAGTACTACTAGCAATAGCTTAAAACTCAAAGGACTTGGCGGTGCTTTACATCCTTCTAGAGGAGCCTGTTCTATAATCGATAAACCCCGATATACCTCACCATCCCTTGCTAATACAGCCTATATACCGCCATCTTCAGCAGACCCTAGTAAGGCACCACAGTGAGCACAATAACATACATAAAGACGTTAGGTCAAGGTGTAGCTTATGGGGTGGGAAGAAATGGGCTACATTTTCTAATAAAGAGCAAATACAAAAAACTTAATGAAACAACTTAAGACTAAGGTGGATTTAGTAGTAAGCTAAAAATAGAGAGTTTAGCTGAACCAGGCCATAAAGCACGCACACACCGCCCGTCACCCTCTTCAATTATAAGCGCCACAAAACCAAAACACATTAATTCAGTGGCAACTATATAAGAAGAGACAAGTCGTAACAAGGTAAACATACTGGAAAGTGTGTTTGGGTAAC
>NC_028573 Priodontes maximus voucher ISEM_T-2353 mitochondrion, complete genome
AACAGGTCTGGTCCTGGCCTTATTATTAATTCACAGCAAAATTACACATGCAAGCATCAACACCCCAGTGAGAATGCCCTCCAGGTCCCTACTTAGACCAAAAGGAGCAAGCATCAAGTGCACTGATCACATCAGTAGCTCACAACGCTTTGCTCAACCACGCCCCCACGGGACACAGCAGTGATAAAAATTAAGCAATGAGCGAAAGCTCGACTAAGTTATGCTACCACACAGGGTTGGTAAATCTCGTGCCAGCAACCGCGGTCATACGATTAACCCAAATTAATAATCCCCGGCGTAAAGCGTGTTTAGGACAATACAACAAATAAAGTTAAACTCTGACTGCGCTGTAAAAAGCCCCAGCTAGAACAAAAATATACCACGAAAGTGACTTTAACAAATCCGAATACACGATAGCTAGGACCCAAACTGGGATTAGATACCCCACTATGCCTAGCCCTAAACCAAGACAATTCACAAACAAAATTGTTCGCCAGAGTACTACTAGCAACGGCTTAAAACTCAAAGGACTTGGCGGTGCTTTACACCCCTCTAGAGGAGCCTGTTCTATAATCGATAAACCCCGCTACACCTGACCATCCCTTGCTAATACAGCCTATATACCGCCATCTTCAGCAGACCCCACAAGGAACTAAAGTGAGCACAATAATCCACACAAAAACGTTAGGTCAAGGTGTAGCCCATGGGATGGGAAGAAATGGGCTACATTTTCTAAAACTAGAACACCAACAAAAACCTTAATGAAAATCCTTAAGCATAAGGCGGATTTAGTAGTAAGCTGGGAATAGAGAGCCCAACTGAACCGGGCCATAAAGCACGCACACACCGCCCGTCACCCTCTTCAATTATTCAAAACCACGACAAACATTTTACCCGCCAAACCACAATATGAGAAGAGACAAGTCGTAACAAGGTAAACATACTGGAAAGTGTGTTTGGACGAT
>NC_028559 Cabassous unicinctus voucher ISEM_T-2291 mitochondrion, complete genome
CACAGGTCTGGTCCCAGCCTTACTATTAATTTACAGCAAATTTACACATGCAAGTATCAGCACCCCAGTGAGAATGCCCTCTAGCTCTTTACTAGATCAAAAGGAGCAAGCATCAAGCACACTAATCACATCAGTAGCTCATAACGCTTTGCTCAACCACACCCCCACGGGACACAGCAGTGATAAAAATTAAGCAATAAGCGAAAGCTCGACTAAGTTATGCTGTTCTATAGGGTCGGTAAATTTCGTGCCAGCAACCGCGGTCATACGATTGACCCAAATTAATAGCCTGCGGCGTAAAGCGTGTTTAGAGTAAAACTACCAATAAAGTTAAATTTCTACTATGCTGTAAAAAGCCCCAGTTAAAATAAAAATACCCCACGAAAGTGACTTTAGCAAACCCGAACACACGATAGCCAGGACCCAAACTGGGATTAGATACCCCACTATGCCTGGCCCTAAACCAAAACAGTTCATAAACAAAACTGCTCGCCAGAGTACTACTAGCAACAGCTTAAAACTCAAGGGACTTGGCGGTGCTTTACATCCTTCTAGAGGAGCCTGTTCTGTAATCGATAAACCCCGTTACACCTCACCACCCCTTGCTAATACAGCCTATATACCGCCATCTTCAGCAGACCCTAACAAGGAACCGAAGTGAGCACAATAATACGCACAAAAACGTTAGGTCAAGGTGTAGCCTATGAGGTGGGAAGAAATGGGCTACATTTTCTAAGACTAGAACATCCACAAAAACCTTAATGAAACACCCTTAAGCATAAGGCGGATTTAGCAGTAAGCTGGGAATAGAGAGCCTAGCTGAACCAGGCTATAAAGCACGCACACACCGCCCGTCACCCTCTTCAATTATCAAACCTCAACGGTAACACCCTACCCACTCAATTACAATATGAGAAGAGACAAGTCGTAACAAGGTAAACATACTGGAAAGTGTGTTTGGACAAC
>AJ428947 Tapirus terrestris complete mitochondrial genome
CACAGGTTTGATCCTAGCCTTTATATTAATTGTTAATAAAATTACACATGCAAGTATCCGCACCCCAGTGAAAATGCCCTCCAAATCACATTAACGATCAAAAGGAGCAGGTATCAAGCACGCTAAATTAGCAGCTTACAACACCTTGCTTAACCACACCCCCACGGGAAACAGCAGTGATAAAAATTAAGCCATAAACGAAAGTTCGACTAAGTTATATTAAATCAGGGTTGGTAAATTTCGTGCCAGCCACCGCGGTCATACGATTAACCCAAATTAATATACTCCGGCGTAAAGAGTGTCAAAGATATATACATATAATAAAGTTAAAAACTAACTAAGCTGTAAAAAGCCACAGCGAAAAATAAAATAAACTACGAAAGTGACTTTAACACCTCTGACTACACGACAGCTAAGATCCAAACTGGGATTAGATACCCCACTATGCTTAGCCATAAACTAAAATAATTTATCCAACAAAATTATTCGCCAGAGTACTACTAGCAATAGCTTAAAACTCAAAGGACTTGGCGGTGCTTTATATCCCTCTAGAGGAGCCTGTTCCATAATCGATAAACCCCGATAAACCTTACCATCCCTTGCCAACACAGCCTATATACCGCCATCTTCAGCAAACCCTAAAAAGGACTCAAAGTAAGCACAAATACAAGACATAAAAAAGTTAGGTCAAGGTGTAGCCTATGGGATGGAGAGAAATGGGCTACATTTTCTACTCAAGAACAACATAACTCATTACACGAAAGTTTTTATGAAACTGAAAACTAAAGGAGGATTTAGCAGTAAATTAAGAATAGAGAGCTTAATTGAACTAGGCCATGAAGCACGCACACACCGCCCGTCACCCTCCTTAAATATTACATACTACAACTTAACATATAACAATTGTTAAACATATGAAAGGAGACAAGTCGTAACAAGGTAAGCGTACTGGAAAGTGTGCTTGGACAAC
>KU575247 Equus caballus mitochondrion, complete genome
CATAGGCTTGGTCCTAGCCTTTTTATTAGTTATTAATAGAATTACACATGCAAGTATCCGCACCCCAGTGAGAATGCCCTCTAAATCGCGTCTCTACGATTAAAAGGAGCAGGTATCAAGCACACTAGAAAGTAGCTCATAACACCTTGCTCAGCCACACCCCCACGGGACACAGCAGTGATAAAAATTAAGCTATGAACGAAAGTTCGACTAAGTCATATTAAATAAGGGTTGGTAAATTTCGTGCCAGCCACCGCGGTCATACGATTAACCCAAATTAATAAACCCTCCGGCGTAAAGCGTGTCAAAGACTAATACCAAAATAAAGTTAAAACCCAGTTAAGCCGTAAAAAGCTACAACCAAAGTAAAATAGACTACGAAAGTGACTTTAATACCTCTGACTACACGATAGCTAAGACCCAAACTGGGATTAGATACCCCACTATGCTTAGCCCTAAACTAAAATAGCTTACCACAACAAAGCTATTCGCCAGAGTACTACTAGCAACAGCCTAAAACTCAAAGGACTTGGCGGTGCTTTACATCCCTCTAGAGGAGCCTGTTCCATAATCGATAAACCCCGATAAACCCCACCATCCCTTGCTAATTCAGCCTATATACCGCCATCTTCAGCAAACCCTAAACAAGGTACCGAAGTAAGCACAAATATCCAACATAAAAACGTTAGGTCAAGGTGTAGCCCATGGGATGGAGAGAAATGGGCTACATTTTCTACCCTAAGAACAAGAACTTTAACCCGGACGAAAGTCTCCATGAAACTGGAGACTAAAGGAGGATTTAGCAGTAAATTAAGAATAGAGAGCTTAATTGAATCAGGCCATGAAGCGCGCACACACCGCCCGTCACCCTCCTTAAATATCACAAATCATAACATAACATAAAACCGTGACCCAAACATATGAAAGGAGACAAGTCGTAACAAGGTAAGTATACCGGAAGGTGTACTTGGATAAC
>KC747667 Rhogeessa gracilis 12S ribosomal RNA gene, partial sequence; and tRNA-Val and 16S ribosomal RNA genes, complete sequence; mitochondrial
CATAGGTTTGGTCCTAGCCTTTCCATTAGTTATTAATAAACTTACACATGCAAGAATCCTCGTCCCAGTGAAAATGCCCTCTATACCACTAACGGTAAAAAGGAGCTGGTATCAAGCACACTAAAAGTAGCTCAAAACACCTTGCTCAGCCACGCCCCCACGGGAAACAGCAGTGATAAAAATTAAGCAATAAACGAAAGTCTGACTAAGTTATATTATTGAGGACTGGTAAATCTCGTGCCAGCCACCGCGGTCATACGATTAGGTCAAATTAATGGACATCCGGCGTAAAGAGTGTTTTAGAAAATGAAAACAAATTAATAAAGTTAAACTCTAACTAAGCTGTAAAAAGCCCTAGTCACTGTAAAATAAAATACGAAAGTAACTTTAATAGATCTGACCACACTATAGCTAGGACCCAAACTGGGATTAGATACCCCACTATGCCTAGCCCTAAACATAAAAAATTTAAAACAAAATTATTCGCCAGAGTACTACCAGCAAAAGCTAGAAACTCAAAGGACTTGGCGGTGCCTTATATCCCTCTAGAGGAGCCTGTTCTATAATCGATAAACCCCGATTCACCTTACCAATCTTTGCCAAATCAGCCTATATACCGCCATCTTCAGCAAACCCTAAAAAGGAAGCACAGTAAGCATAAGTATCAACATAAAAACGTTAGGTCAAGGTGTAGCCTATAGATTGGAAAGAAATGGGCTACATTTCCCCAAATTGGGGAAATAATATTCTACGAAAACTCATGTGAAATCAAGAGTTAAAGGTGGATTTAGCAGTAAATTAAGAATAGAGTGCTTAATTGAATAAGGCCATGAGGCACGCACACACCGCCCGTCACCCTCCTCAAATAAGAATATTATCAATTACATAAGCCTATAAATATTAAATTATAAGAGGAGATAAGTCGTAACAAGGTAAGTGTACTGGAAAGTGCACTTGGAAAAC
>AF326099 Myotis nigricans 12S ribosomal RNA gene, complete sequence; tRNA-Val gene, complete sequence; and 16S ribosomal RNA gene, complete sequence; mitochondrial genes for mitochondrial products
CATAGGTTTGGTCCTGGCCTTTCTATTAGTTATTTGTAAACTTACACATGCAAGAATCCCCACCCCAGTGAGAATGCCCTCTCTATCAAATAATGATAAAAAGGAGCTGGTATCAAGCACACTAATAAGTAGCTTATGACACCTCGCTTAGCCACACCCCCACGGGATACAGCAGTGATAAAAATTAAGCAATAAACGAAAGTCTGACTAAGTTATACTACTAAGGACTGGTAAATCTCGTGCCAGCCACCGCGGTCATACGATTAGACCAAACTAATAGATGTTCGGCGTAAAGCGTGTTCTAGAGATAAATAATAAATAATAAATAAAATCAAGCTTTAGCTAAGCTGTAAAAAGCCTCAGATATTGTAAGATACATAACGAAAGTGATTTTAAAAAAATCTGATTACACGATAGCTAAGATCCAAACTGGGATTAGATACCCCACTATGCTTAGCCCTAAACATAAAAAATTATAAACAAAATTATTCGCCAGAGTACTACTAGCAATAGCTTAAAACTCAAAGGACTTGGCGGTGCCTTATATCCTTCTAGAGGAGCCTGTTCTATAATCGATAAACCCCGATCTACCTCACCAATCTTTGCTAAATCAGCCTATATACCGCCATCTTCAGCAAACCCTAAAAAGGAAACAAAGTAAGCATAAGTATAAGCATAAAAACGTTAGGTCAAGGTGTAGCTTATAGATTGGAAAGAAATGGGCTACATTCCCCGAGTCGAGGAATTAATATTTTATACGAAAACCTATGTGAAACCAAAAGTTAAAGGTGGATTTAGCAGTAAACTAAGAATAGAGTGCTTAGTTGAATATGGCCATAAGGCACGCACACACCGCCCGTCACCCTCCTCAAATAGATAATACTATCAATCATAAATAATATAAAATATTAACCTATGAGAGGAGACAAGTCGTAACAAGGTAAGTGTACTGGAAAGTGCACTTGGATAAT
>AF263236 Myotis riparius 12S ribosomal RNA gene, complete sequence; tRNA-Val gene, complete sequence; and 16S ribosomal RNA gene, complete sequence; mitochondrial genes for mitochondrial products
CATAGGTTTGGTCCTGGCCTTTCTATTAGTTATTTGTAAACTTACACATGCAAGAATCCTCGCCCCAGTGAGAATGCCCTCTACACCAAGTTAATGGTGAAAAGGAGCCGGTATCAAGCACACTAATAAGTAGCTCATGACGCCTTGCTTAGCCACACCCCCACGGGATACAGCAGTGATAAAAATTAAGCAATAAATGAAAATCTGACTAAGTTATACTATTAAGGACTGGTAAATCTCGTGCCAGCCACCGCGGTCATACGATTAGGCCAAACTAATAGACCCTCGGCGTAAAGCGTGTTCCAGAGATAAAATAATAAATAAGATCAAACCTTGACTAAGCTGTAAAAAGCCTCAGACATTGTAAGATACATAACGAAAGTAATTTTAAAAAATCTGATTACACGATAGCTAAGATCCAAACTGGGATTAGATACCCCACTATGCCTAGCCCTAAACATAAAAAATTATAAACAAAATTATTCGCCAGAGTACTACTAGCAATAGCTTAAAACTCAAAGGACTTGGCGGTGCTTATATCCTTCTAGAGGAGCCTGTTCTATAATCGATAAACCCCGATATACCTCACCAGTCTTTGCTAAATCAGCCTATATACCGCCATCTTCAGCAAACCCTAAAAAGGAATTAAAGTAAGCACAAGTATAAGCATAAAAACGTTAGGTCAAGGTGTAGCTTATAGAGTGGAAAGAAATGGGCTACATTTCCGAACCGGGGAATTAAAATTTACACGAAAACCTATGTGAAACCAAAAGTTAAAGGTGGATTTAGCAGTAAACTAAGAATAGAGTGCTTAGTTGAATACGGCCATAAGGCACGCACACACCGCCCGTCACCCTCCTCAAGTAAATAATATTACAAGACCATATATAATGTATAAATATCAACCTATGAGAGGAGACAAGTCGTAACAAGGTAAGTGTACTGGAAAGTGCACTTGGATAACA
>AY495483 Lasiurus ega 12S ribosomal RNA, tRNA-Val, and 16S ribosomal RNA genes, complete sequence; mitochondrial
TATAGGCTTGGTCCTGACCTTTCTATTGGTTATTAGCAAAATTACACATGCAAGAATCCTCATCCCAGTGAAAATGCCCTCTACATCATTAATGATAAAAAGGCGCTGGCATCAAGCACACAAAGTAGCTCAAGACGCCTTGCTCAGCCACACCCCCACGGGACACAGCAGTGATAAAAATTAAGCAATAGACGAAAGTCTGACTAAGTTACGCTATCTAAGGACTGGTAAATCTCGTGCCAGCCACCGCGGTCATACGATTAGGCCAAACCAATAGACATTCGGCGTAAAGGGTGTTTTAGAGATTATACATAAATAAAGTTAAAACATGACTAAGCTGTAAAAAGCTCCAGTTATATTTAAATACATCAACGAAAGTAACTTTATGAAATCTGACTACACAATAGCTAAGACCCAAACTGGGATTAGATACCCCACTATGCTTAGCCCTAAACATAAAAAATTATAAACAAAATTATTCGCCAGAGTACTACTAGCCAAAGCTAAAAACTCAAAGGACTTGGCGGTGCCTTATATCCATCTAGAGGAGCCTGTTCTATAATCGATAAACCCCGATCCACCTCACCAACCCTTGCCAAATCAGCCTATATACCGCCATCTTCAGCAAACCCTAAAAAGGAAGTATAGTAAGCGCAAATATTGACATAAAAACGTTAGGTCAAGGTGTAGCCTATGGGTTGGAGAGCAATGGGCTACATTCCCCCAATCCAGGGAATCTTATTCACGAAAACTAGTGTGAAAACCACAAGTTAAAGGTGGATTTAGTAGTAAATTAAGAATAGAGTGCTTAATTGAATAAGGCCATGAGGCGCGCACACACCGCCCGTCACCCTCCTCAAGTAAAACCCATAGTATATCAATAATAAAACTAATACAAAAGTACAAGAGGAGATAAGTCGTAACAAGGTAAGTGTACTGGAAAGTGCACTTGGATAACA
>AY495464 Eptesicus brasiliensis 12S ribosomal RNA, tRNA-Val, and 16S ribosomal RNA genes, complete sequence; mitochondrial
CAAAGGCTTGGTCCTGGCCTTTCTATTAGTTATTAATAAACTTACACATGCAAGAATCCCCGCCCCTGTGAAAATGCCCTCTACACCATTTACTGGTACAAAGGAGCTGGTATCAAGCACACTAAAATGTAGCTCATAACACCTTGCTCAGCCACCCCCCCACGGGAAACAGCAGTGACAAAAATTAAGCAATAGACGAAAGTCTGACTAAGTTATATTATTTAGAACTGGTAAATATCGTGCCAGCCACCGCGGTCATACGATTAGGCCAAACTAATAGACATTCGGCGTAAAGGGTGTTTTAGAGATAAAATAATTAATAAAGCTAAACCTTAACTAAGCTGTAAAAAGCCCCAGTTACTGTAAAGCAAATAACGAAAGTAGCTTTAAAAAATCTGACCACACGATAGCTAAGACCCAAACTGGGATTAGATACCCCACTATGCTTAGCCATAAACATAAAAAATTATAAACAAAATTATTCGCCAGAGTACTACCAGCAAAGGCTAGAAACTCAAAGGACTTGGCGGTGCCTTAAATCCATCTAGAGGAGCCTGTTCTATAATCGATAAACCCCGATATACCTCACCAACCCTTGCCAAATCAGCCTATATACCGCCATCTTCAGCAAACCCTAAAAAGGAAAAATAGTAAGCATAAACATCAACATAAAGACGTTAGGTCAAGGTGTAGCCCATGAGTTGGGAAGTAATGGGCTACATTCCTCGAACCGAGGTAATATTTTACGAAAACCTATGTGAAATCAACAGTTAAAGGAGGATTTAGCAGTAAATTAAGAATAGAGTGCTTAGTTGAATAAGGCCATAAGGCACGCACACACCGCCCGTCACCCTCCTCAAGCGAAGATATTAAATATTATCTAAACATAAAATATCAACTCGTAAGAGGAGATAAGTCGTAACAAGGTAAGTGTACTGGAAAGTGCACTTGGATAACA
>AF263234 Eptesicus furinalis 12S ribosomal RNA gene, complete sequence; tRNA-Val gene, complete sequence; and 16S ribosomal RNA gene, complete sequence; mitochondrial genes for mitochondrial products
CAAAGGCTTGGTCCTGGCCTTTCTATTAGTTGTTAATAAACTTACACATGCAAGAATCCCCGCCCCTGTGAAAATGCCCTCTACACCATTTACTGGTACAAAGGAGCCGGTATCAAGCACACTAAAATGTAGCTCATAACACCTTGCTCAGCCACCCCCCCACGGGAAACAGCAGTGACAAAAATTAAGCAACAGACGAAAGTCTGACTAAGTTATATTATTTAGAACTGGTAAATATCGTGCCAGCCACCGCGGTCATACGATTAGGCCAAACTAATAGACATTCGGCGTAAAGGGTGTTTTAGAGATAAAATAATTAATAAAGCTAAACCTTAACTAAGCTGTAAAAAGCCCCAGTTACTGTAAAGCAAATAACGAAAGTAGCTTTAAAAAATCTGACCACACGATAGCTAAGACCCAAACTGGGATTAGATACCCCACTATGCTTAGCCATAAACATAAAAAATTATAAACAAAATTATTCGCCAGAGTACTACCAGCAAAGGCTAGAAACTCAAAGGACTTGGCGGTGCTTAAATCCATCTAGAGGAGCCTGTTCTATAATCGATAAACCCCGATATACCTCACCAACCCTTGCCAAATCAGCCTATATACCGCCATCTTCAGCAAACCCTAAAAAGGAAAAATAGTAAGCATAAACATCAACATAAAGACGTTAGGTCAAGGTGTAGCCCATGAGTTGGGAAGTAATGGGCTACATTCCTCGAACCGAGGTAATATTTTACGAAAACCTATGTGAAATCAACAGTTAAAGGAGGATTTAGCAGTAAATTAAGAATAGAGTGCTTAGTTGAATAAGGCCATAAGGCACGCACACACCGCCCGTCACCCTCCTCAAGCGAAGATATTAAATATTATCTAAACATAAAATATCAACTCGTAAGGAGGAGATAAGTCGTAACAAGGTAAGTGTACTGGAAAGTGCACTTGGATAACA
>AF263233 Thyroptera tricolor 12S ribosomal RNA gene, complete sequence; tRNA-Val gene, complete sequence; and 16S ribosomal RNA gene, complete sequence; mitochondrial genes for mitochondrial products
CAAAGGTTTGGTCCTAGCCCTTTCATTTGCTAATAGTAAACTTACACATGCAAGTATCAGCACGCCAGTGAAAATGCCCTCTAGCCTACAACAATCGTAATGGAGGAGCGGGTATCAAGCACACTATTCAATGTAGCTAACAACGCCTTGCTCAGCCACACCCCCACGGGATACAGCAGTGATAAATATTAAGCTATGAACAAAAGTTTGACTAAGTTATACTATAGTTCTAGGGCCGGTAAATTTCGTGCCAGCCACCGCGGTCATACGATTGGCCCAAGCAAATGAACATACGGCGTAAAGCGTGTTTAAAACCCATTTCCAATAAAGTCAAACCGTAACTAATCTGTAAAAAGTCCCTAGTTACTGTAAGTCCTAAAACTAAAGTAACTTTAATCATTTGACTACACGACAACTAAGATCCAAACTGGGATTAGATACCCCACTATGCTTAGTTTTAAACTAAAGTTGTTTTTATAACAAAACTACTCGCCAGAGAACTACTAGCCAAAGCTAAAAACTCAAAGGACTTGGCGGTGCTTTACATCCCTCTAGAGGAGCCTGTTCTATAATTGATAAACCCCAATAAACCTCACCAACCCTTGCTAATTCAGCCTATATACCGCCATCTTCAGCAAACCCTAAAAAGGTCTTATAGTAAGCATAATCATATTACATAAAAACGTTAGGTCAAGGTGTAGCTAATGGGTTGGGAAGAAATGGGCTACATTACCTAACCTAAGGTTACCCCTAAATACGAAAGTTTTCATGAAATAAAAAACTAAAGGTGGATTTAGTAGTAAATTAAGAATAGAGCGCTTAATTGAATAGGGCCATAAAGCACGCACACACCGCCCGTCACCCTCCTCAAATAGCACAACAATTTAACCAATTATTCTATAATAATATTCAAACCTATTAGAGGAGACAAGTCGTAACAAGGTAAGCGTACTGGAAAGTGCGCTTGGAAAACC
>AY395846 Vampyrodes caraccioli 12S ribosomal RNA gene, partial sequence; tRNA-Val gene, complete sequence; and 16S ribosomal RNA gene, partial sequence; mitochondrial
CATAGGTTTGGTCCCAGCCTTTCTATTGGCTGCTAGCAAAACTACACATGCAAGTATCCGCCCTCCAGTGAGAATGCCCTATAAATCACCCCAATGATGAAAAGGAGCAGGTATCAAGCACACTATCCAAGTAGCTCATAACACCTTGCTCAACCACGCCCCCACGGGAAACAGCAGTGATAAAAATTAAGCAATAAACGAAAGTTTGACTAAGTTATGCTTACCAAGGGTTGGTAAATTTCGTGCCAGCCACCGCGGTCATACGATTAACCCTAGTCAATAGACCTACGGCGTAAAACGTGTTTAAGGAACTCACCTATAAAGTTAAACCTTAGCTATGCTGTAAAAAGCTGCAGCTACTGTAAACTCTAATACGAAAGTAACTTTAAAATACCTGAACACACGACAGCTAAGGCCCAAACTGGGATTAGATACCCCACTATGCTTAGCCCTAAACATAAAGAGCCCACCAACAAGGCTCTTCGCCAGAGTACTACTAGCCAAAGCTTAAAACTCAAGGGACTTGGCGGTGCTTCATATCCCTCTAGAGGAGCCTGTTCTATAATCGATAAACCCCGATAAACCTCACCAACCCTTGCCAACTCAGCCTATATACCGCCATCTTCAGCAAACCTTAAAAAAGAACCATAGTAAGCTCAATCACAACACGTAAAAACGTTAGGTCAAGGTGTAGCCTATGGGTTGGAAAGAAATGGGCTACATTTCCTATTACTAGGACATTACTCATACGAAGGCCCCCATGAAATCAAGGACTAAAGGTGGATTTAGCAGTAAACTAAGAATAGAGCGCTTAGTTGAATAAGGCCATGAAGCACGCACACACCGCCCGTCACCCTCCTCAAATATATAAGGTACTATTTAACCCTATTACCACCCACCACAACTACTAGAGGAGATAAGTCGTAACAAGGTAAGCGTACTGGAAAGTGCGCTTGGACAACT
>AY395834 Vampyressa brocki 12S ribosomal RNA gene, partial sequence; tRNA-Val gene, complete sequence; and 16S ribosomal RNA gene, partial sequence; mitochondrial
CACAGGTTTGGTCCCAGCCTTTCTATTGGCTGTTAGCAAAACTACACATGCAAGTATCCGCCCTCCGGTGAGAATGCCCTATAAATCACCCCAATGGTGATAAAGGAGCGGGTATCAAGCACACTACTCAAGTAGCTCACAACGCCTTGCTCAACCACACCCCCACGGGAAACAGCAGTGATAAGAATTAAGCAATAAACGAAAGTTTGACTAAGTTATGCTTACTAAGGGTTGGTAAATTTCGTGCCAGCCACCGCGGTCATACGATTAACCCCAGTCAATAAACTCACGGCGTAAAACGTGTTTAAGGGACCTACTTATAAAGTCAAACTTTAGCTACGCTGTAAAAAGCTACAGCTACTGTAAGCCCTAATGCGAAAGTAACTTTAAAACACCTGACCACACGACAGCTAAGACCCAAACTGGGATTAGATACCCCACTATGCTTAGCCATAAACTTAAAGAGCCACCCTAACAAGGCTCTTCGCCAGAGTACTACTAGCCAAAGCTTAAAACTCAAGGGACTTGGCGGTGCTTTACATCCCCCTAGAGGAGCCTGTTCTATAATCGATAAACCCCGATAAACCTCACCAACCCTTGCCAACTCAGCCTATATACCGCCATCTTCAGCAAACCTTAAAAAAGAGCGATAGTAAGCTTAATCACAACACGCAAAAACGTTAGGTCAAGGTGTAGCCTATGGGTTGGAAAGAAATGGGCTACATTTCCTACTACCAGGACATTACCTTTATACGAAAGTCCCTATGAAATAAAGGACTAAAGGTGGATTTAGCAGTAAACTAAGAATAGAGTGCTTAGTTGAATAAGGCCATGAAGCACGCACACACCGCCCGTCACCCTCCTCAAATATATAATGGTATCACTCAACCCTATTATTACCAACCACAGTTACTAGAGGAGATAAGTCGTAACAAGGTAAGTGTACTGGAAAGTGCGCTTGGATAACT
>AY395833 Vampyressa bidens 12S ribosomal RNA gene, partial sequence; tRNA-Val gene, complete sequence; and 16S ribosomal RNA gene, partial sequence; mitochondrial
CATAGGTTTGGTCCCAGCCTTTCTATTGGCTGTTAGCAAAACTACACATGCAAGTATCCGCTCTCCAGTGAGAATGCCCTATAAATCACCCTAACAGTGATAAAGGAGCAGGTATCAAGCACACTACTAAAGTAGCTCACAACACCTTGCTCAACCACGCCCCCACGGGAAACAGCAGTGATAAAAATTAAGCAATAAACGAAAGTTTGACTAAGTTATGCTTACTAAGGGTTGGTAAATTTCGTGCCAGCCGCCGCGGTCATACGATTAACCCCAGTCAATAAACTTACGGCGTAAAACGTGTTTAAGGAACCTATTCATAAAGTCAAACTTTAGCTACGCCGTAAAAAGCTCCAGCTACTGTAAGCCCCAGCACGAAAGTAACTTTAATATACCTGAACACACGACAGCTAAGGCCCAAACTGGGATTAGATACCCCACTATGCTTAGCCATAAACCTAAAAAGCCTCCCCCAACAAGGCCTTTCGCCAGAGTACTACTAGCCAAAGCTTAAAACTCAAGGGACTTGGCGGTGCTTTACATCCCCCTAGAGGAGCCTGTTCTATAATCGATAAACCCCGATAAACCTCACCAACCCTTGCCAACTCAGTCTATATACCGCCATCTTCAGCAAACCTTAAAAAAGAGCTATAGTAAGCTTAATTACAACACGCAAAAACGTTAGGTCAAGGTGTAGCCTATGGGTTGGAAAGAAATGGGCTACATTTCCTACCTACTACTAGGACACTACTTACACGAAAGTCCCTATGAAATAAAGGACTAAAGGTGGATTTAGCAGTAAACTAAGAATAGAGTGCTTAGTTGAATAAGGCCATGAAGCACGCACACACCGCCCGTCACCCTCCTCAAATATGTAGCGGTATGATCTAATCATATTATTACTTACCACAATTACTAGAGGAGATAAGTCGTAACAAGGTAAGCGTACTGGAAAGTGCGCTTGGATAACT
>AY395832 Vampyressa pusilla 12S ribosomal RNA gene, partial sequence; tRNA-Val gene, complete sequence; and 16S ribosomal RNA gene, partial sequence; mitochondrial
CATAGGTTTGGTCCCAGCCTTCCTATTAGCTGTTAGCAAAACTACACATGCAAGTATCCGCCCTCCAGTGAGAATGCCCTATGAATCACTTAATTGATAAATAGGAGCAGGCATCAAGCACACTATCTAAGTAGCTCATAACGCCTTGCTCAACCACACCCCCACGGGAAACAGCAGTGATAAAAATTAAGCAATAAACGAAAGTTTGACTAAGTTATGTCTATCAAGGGTTGGTAAATTTCGTGCCAGCCACCGCGGTCATACGATTAACCCTAGTTAATAGGCCTACGGCGTAAAACGTGTTTAAGGAATACCCCTATAAAGTCAAACCCTAGCTACGCTGTAAAAAGCTATAGCTATTGTAAGCCCTAATACGAAAGTAACTTTAAAATGCCTGAACACACGACAGCTAAGACCCAAACTGGGATTAGATACCCCACTATGCTTAGCCCTAAACCTAAAGAGCCCTCTTAACAAGACTCTTCGCCAGAGTACTACTAGCCAAAGCTTAAAACTCAAGGGACTTGGCGGTGCTTCATATCCCTCTAGAGGAGCCTGTTCTATAATCGATAAACCCCGATAAACCTCACCAACCCTTGCCAATTCAGCCTATATACCGCCATCTTCAGCAAACCTTAAAAAAGAACTGTAGTAAGCCTAATCACAACACGTAAAAACGTTAGGTCAAGGTGTAGCTTATGGGTTGGAAAGAAATGGGCTACATTTCCTATGACTAGGATACTACTCTGCACGAAAGTCCCCATGAAATAAAGGACTAAAGGTGGATTTAGCAGTAAACTAAGAATAGAGTGCTTGGTTGAATAAGGCCATGAAGCACGCACACACCGCCCGTCACCCTCCTCAAATATATGAAGGTGTTACTCAATCCTATTATTACCCACCACAAGTACTAGAGGAGATAAGTCGTAACAAGGTAAGCGTACTGGAAAGTGCGCTTGGATAACC
>KX381216 Uroderma magnirostrum isolate C1102 12S ribosomal RNA gene, partial sequence; mitochondrial
AACCCTAGTCAATAGACTTACGGCGTAAAACGTGTTTAAGGGACTTTCCCCATAAAGTTAAACTTTAGCTATGCCGTAAAAAGCTACAGCTACTGTAAAATCCAATGCGAAAGTAACTTTAAATTACCTGAATACACGACAGCTAAGGCCCAAACTGGGATTAGATACCCCACTATGCTTAGCCCTAAACCTAAAGAGCCTTCTAATAACAAGGCCCTTCGCCAGAGTACTACTAGCCAAAGCTTAAAACTCAAAGGACTTGGCGGTGCTTTATATCCCTCTAGAGGAGCCTGTTCTATAATCGATAAACCCCGATAAACCTCACCAACCCTTGCCAACT
>AY395831 Uroderma bilobatum 12S ribosomal RNA gene, partial sequence; tRNA-Val gene, complete sequence; and 16S ribosomal RNA gene, partial sequence; mitochondrial
CATAGGTTTGGTCCCAGCCTTTCTATTGGCTGCTAGCAAAACTACACATGCAAGTATCCGCCACCCAGTGAGAATGCCCTATAAATCGCCTTTTAAACGATGAAAAGGAGCAGGTATCAAGCACACTATCTAAGTAGCTCATAACGCCTTGCTCAACCACACCCCCACGGGAAACAGCAGTGATAAAAATTAAGCAATAAACGAAAGTTTGACTAAGTTATGCTTACTTAAGGGTTGGTAAATTTCGTGCCAGCCACCGCGGTCATACGATTAACCCTAGTCAATAGACTTACGGCGTAAAACGTGTTTAAGGACTTTCCTAATAAAGTTAAACTTTAACTATGCCGTAAAAAGCTACAGCTACTGTAAAATCCAATGCGAAAGTAACTTTAAATTCCCTGAATACACGACAGCTAAGGCCCAAACTGGGATTAGATACCCCACTATGCTTAGCCCTAAACCCAAAGAGCCTCACAACAAGGCCCTTCGCCAGAGTACTACTAGCCAAAGCTTAAAACTCAAAGGACTTGGCGGTGCTTTATATCCTTCTAGAGGAGCCTGTTCTATAATCGATAAACCCCGATAAACCTCACCAACTCTTGCCAACTCAGCCTATATACCGCCATCTTCAGCAAACCTTAAAAAAGAACCATAGTAAGCCTAATCACAACTAGCAAAAACGTTAGGTCAAGGTGTAGCCTATGAATTGGAAAGAAATGGGCTACATTCCCTACTATTAGGGCACCCCCTTACACGAAGGTCCCCATGAAATCAAGGACTAAAGGTGGATTTAGCAGTAAACTAAGAATAGAGTGCTTAGTTGAATAAGGCCATGAAGCACGCACACACCGCCCGTCACCCTCCTCAAATATATAACGGTGGTACTTAACCTTAACCCTATTACATACACCACAACTACTAGAGGAGATAAGTCGTAACAAGGTAAGCGTACTGGAAAGTGCGCTTGGATAACC
>KC747657 Sturnira lilium 12S ribosomal RNA gene, partial sequence; and tRNA-Val and 16S ribosomal RNA genes, complete sequence; mitochondrial
GGTTTGGTCCCAGCCTTTCTATTGGCTGCTAGCAAAACTACACATGCAAGTATCCGCCCCCCAGTGAGAATGCCCTGCAAATCATAATAATGATAAAAAGGAGCAGGTATCAAGCACACTACCCAAGTAGCTCATAACACCTTGCTCAACCACACCCCCACGGGAAACAGCAGTGATAAAAATTAAGCAATAAACGAAAGTTTGACTAAGTTATGCATACCAGGGTTGGTAAATTTCGTGCCAGCCGCCGCGGTCATACGATTAACCCTAGTCAATAGACATACGGCGTAAAACGTGTTTAAGGATATCTCATATAAAGTCAAACCCTAGCTACGCTGTAAAAAGCCACAGCTACTGTAAGCCCAACTACGAAAGCGACTTTAAATTACCTGAACACACGACAGCTAAGACCCAAACTGGGATTAGATACCCCACTATGCTTAGCCCTAAACCCAAAGAATCGACCCAACAAGATTCTTCGCCAGAGTACTACTAGCCAAAGCTTAAAACTCAAAGGACTTGGCGGTGCTTCACATCCCTCTAGAGGAGCCTGTTCTGTAACCGATAAACCCCGATAAACCTCACCAGCCCTTGCCAACCCAGCCTATATACCGCCATCTTCAGCAAACCCTGAAAAGGAAACATAGTAAGCTCAACCGCAGTACGCAAAAACGTTAGGTCAAGGTGTAGCCCATGGGCTGGGAAGAAATGGGCTACATTTCCTACCATTACTAGGACACTACACGAAAGTCCCTGTGAAACCAAGGACCAAAGGTGGATTTAGCAGTAAACTAAGAATAGAGCGCTTAGTTGAATAAGGCCATGAAGCACGCACACACCGCCCGTCACCCTCCTCAAATACAAACGGTACTACCAAATCCTATTATTACCCACCAAAACTACTAGAGGAGACAAGTCGTAACAAGGTAAGCGTACTGGAAAGTGCGCTTGGATAAC
>HG003314 Sturnira tildae complete mitochondrial genome
CATAGGTTTGGTCCCAGCCTTTCTATTGGCTGCTAGCAAAACTACACATGCAAGTATCCGCCCTCCAGTGAGAATGCCCTGCAAATCACCACAAATGATAAAAAGGAGCAGGTATCAAGCACACTACCCAAGTAGCTCATGACATCTTGCTCAACCACACCCCCACGGGAAACAGCAGTGATAAAAATTAAGCAATAAACGAAAGTTTGACTAAGTTATGCACATTAGGGTTGGTAAATTTCGTGCCAGCCACCGCGGTCATACGATTAACCCTAGTCAATAGACATACGGCGTAAAACGTGTTTAAGGGCATTTTATATAAAGTTAAACCTTAGCCACGCTGTAAAAAGCCACAGCTACTGTAAACCCAACTACGAAAGCGACTTTAAATCACCTGAAACACGACAGCTAAGACCCAAACTGGGATTAGATACCCCACTATGCTTAGCCCTAAACCCAAAGAATCAACCCAACAAGATTCTTCGCCAGAGTACTACTAGCCAAAGCTTAAAACTCAAAGGACTTGGCGGTGCTTCATATCCCTCTAGAGGAGCCTGTTCTATAACCGATAAACCCCGATAAACCTCACCAGCCCTTGCCAACCCAGCCTATATACCGCCATCTTCAGCAAACCCTGAAAAGGAACTATAGTAAGCTCAATCGCAGTACGCAAAAACGTTAGGTCAAGGTGTAGCCCATGGGCTGGGAAGAAATGGGCTACATTTCCTATCACCACTAGGACACCACACGAAAGTCCCCATGAAACCAAGGACCAAAGGCGGATTTAGCAGTAAACTAAGAATAGAGCGCTTAGTTGAATGAGGCCATGAAGCACGCACACACCGCCCGTCACCCTCCTCAAATACAAACGGTACTACCAAATCCTATTAACATCCTACCAAAACTACTAGAGGAGACAAGTCGTAACAAGGTAAGCGTACTGGAAAGTGCGCTTGGATAACT
>AY395845 Sturnira magna 12S ribosomal RNA gene, partial sequence; tRNA-Val gene, complete sequence; and 16S ribosomal RNA gene, partial sequence; mitochondrial
CATAGGTTTGGTCCCAGCCTTTCTATTGGCTGCTAGCAAAACTACACATGCAAGTATCCGCCCCCCAGTGAGAATGCCCTGCAAATCATTATGATGATAAAAAGGAGCAGGTATCAAGCACACTACCCAAGTAGCTCATAACACCTTGCTCAACCACACCCCCACGGGAAACAGCAGTGATAAAAATTAAGCAATAAACGAAAGTTTGACTAAGTTATGCATACTAGGGTTGGTAAATTTCGTGCCAGCCACCGCGGTCATACGATTAACCCTAGTCAATAGACATACGGCGTAAAACGTGTTTAAGGACTTTCTACATAAAGTTAAACCTTAGCTACGCTGTAAAAAGCCACAGCTACTGTAAGCCCAACTACGAAAGCGACTTTAAATCACCTGAATACACGACAGCTAAGACCCAAACTGGGATTAGATACCCCACTATGCTTAGCCCTAAACCCAAAGAATCAACCCAACAAGATTCTTCGCCAGAGTACTACTAGCCAAAGCTTAAAACTCAAAGGACTTGGCGGTGCTTCACATCCCTCTAGAGGAGCCTGTTCTATAACCGATAAACCCCGATAAACCTCACCAGCCCTTGCCAACCCAGCCTATATACCGCCATCTTCAGCAAACCCTGAAAAGGAATTATAGTAAGCTCAACCGCAGTACGCAAAAACGTTAGGTCAAGGTGTAGCCCATGGGCTGGAAAGAAATGGGCTACATTTCCTACCATTGCCAGGACACTAAACGAAAGTCCCTGTGAAACCAAGGACTAAAGGTGGATTTAGCAGTAAACTAAGAATAGAGCGCTTAGTTGAATGAGGCCATGAAGCACGCACACACCGCCCGTCACCCTCCTCAAATACAAACAGTACCATCAAATCCTATTATTACCCACTAAAACTACTAGAGGAGACAAGTCGTAACAAGGTAAGCGTACTGGAAAGTGCGCTTGGATAACC
>AY395828 Sphaeronycteris toxophyllum 12S ribosomal RNA gene, partial sequence; tRNA-Val gene, complete sequence; and 16S ribosomal RNA gene, partial sequence; mitochondrial
CATAGGTTTGGTCCCAGCCCTTCTATTGGCTGTTAGCAAAACTACACATGCAAGTATCCGCCCTCCAGTGAGAATGCCCTATACATCACCTGTATGATAAAAAGGAGCAGGCATCAAGCACACTACCCAAGTAGCTCATAACGCCTTGCTCAACCACACCCCCACGGGAAACAGCAGTGATAAAAATTAAGCAATAAACGAAAGTTTGACTAAGTTATGCCTATCAAGGGTTGGTAAATTTCGTGCCAGCCACCGCGGTCATACGATTAACCCCAGTCAATAGACCTACGGCGTAAAACGTGTTTAAGGATTACCATCATAAAGTCAAACCTTAGCTACGCTGTAAAAAGCTACAGCTATTGTAAGCCCTAACGCGAAAGTAACTTTAGAGCACCTGAATACACGACAGCTAAGACCCAAACTGGGATTAGATACCCCACTATGCTTAGCCCTAAACCCAAAGAGTCTTTCCAACGAGACTCTTCGCCAGAGTACTACTAGCCAAAGCTTAAAACTCAAGGGACTTGGCGGTGCTTCATATCCCTCTAGAGGAGCCTGTTCTATAATCGATAAACCCCGATAAACCTCACCAACCCTTGCCAAATCAGCCTATATACCGCCATCCTCAGCAAACCTTAAAAAAGAACCATAGTAAGCCCAATCACAATACGCAAAAACGTTAGGTCAAGGTGTAGCCTATGGGTTGGAAAGAAATGGGCTACATTTCCTAATACCAGGACATTATTATACGAAAATCCCCATGAAATTAAGGACTAAAGGTGGATTTAGCAGTAAACTAAGAATAGAGTGCTTAGTTGAATAAGGCCATGAAGCACGCACACACCGCCCGTCACCCTCCTCAAATACATAGCAGTATTATACAACCCTATTACTACCTACTACAGCTACTAGAGGAGACAAGTCGTAACAAGGTAAGCGTACTGGAAAGTGCGCTTGGACAACT
>AY395825 Platyrrhinus brachycephalus 12S ribosomal RNA gene, partial sequence; tRNA-Val gene, complete sequence; and 16S ribosomal RNA gene, partial sequence; mitochondrial
CATAGGTTTGGTCCCAGCCTTTCTATTGGCTGCTAGCAAAACTACACATGCAAGTATCCGCCCTCCAGTGAGAATGCCCTACAAATCACCTCAGTGATAAAAAGGAGCAGGTATCAAGCACACTATCCAAGTAGCTCATAACACCTTGCTCAACCACACCCCCACGGGAAACAGCAGTGATAAAAATTAAGCAATAAACGAAAGTTTGACTAAGTTATGCTTATCTAAGGGTTGGTAAATTTCGTGCCAGCCACCGCGGTCATACGATTAACCCTAGTCAATAGACCTACGGCGTAAAGCGTGTTTAAGGAACTTCCCTATAAAGTCAAACCTTAGCTATGCTGTAAAAAGCTACAGCTACCGTAAGCCCTAGTACGAAAGTAACTTTAAAATGCCTGAATACACGACAGCTAAGACCCAAACTGGGATTAGATACCCCACTATGCTTAGCCCTAAACTTAAAGAGCCCTTACAACAAGGCTCTTCGCCAGAGTACTACTAGCCAAAGCTTAAAACTCAAGGGACTTGGCGGTGCTTTATATCCCTCTAGAGGAGCCTGTTCTATAATCGATAAACCCCGATAAACCTCACCAACCCTTGCCAAACCAGCCTATATACCGCCATCTTCAGCAAACCTTAAAAAAGAACCATAGTAAGCCCAACCACAACTCGTAAAAACGTTAGGTCAAGGTGTAGCCTATGGGTTGGAAAGAAATGGGCTACATTTCCTACCACTAGGATATTACCTTTTTATACGAAAGTCCCCATGAAATCAAGGACTAAAGGTGGATTTAGCAGTAAACTAAGAATAGAGAGCTTAGTTGAATAAGGCCATGAAGCACGCACACACCGCCCGTCACCCTCCTCAAATATATAACGGTACTACCCAACTCTATTATAACCTACCACAGTTACTAGAGGAGATAAGTCGTAACAAGGTAAGCGTACTGGAAAGTGCGCTTGGACAACT
>KX381390 Mesophylla macconnelli isolate C2829 12S ribosomal RNA gene, partial sequence; mitochondrial
AACCCTAGTCAATAGGCCTACGGCGTAAAACGTGTTTAAGGAGACTTCCATATAAAGTTAAACCTTAGCTATGCTGTAAAAAGCCACAGCTACTGTAAACCCTAATACGAAAGTAACTTTAAAATGCCTGACTACACGACAGCTAAGACCCAAACTGGGATTAGATACCCCACTATGCCTAGCCCTAAACTTAAAGAGCCCTATAACAAGGCTCTTCGCCAGAGTACTACTAGCCAAAGCTTAAAACTCAAGGGACTTGGCGGTGCTTCATATCCCTCTAGAGGAGCCTGTTCTATAATCGATAAACCCCGATAAACCTCACCAATCCTTGCTAATT
>AY395837 Chiroderma salvini 12S ribosomal RNA gene, partial sequence; tRNA-Val gene, complete sequence; and 16S ribosomal RNA gene, partial sequence; mitochondrial
CACAGGTTTGGTCCCAGCCTTTCTATTGGCTGCTAGCAAAACTACACATGCAAGTATCCGCCCCCCAGTGAGAATGCCCTATAAATCACTCCAGTGATAAAAAGGAGCAGGTATCAAGCACACTAATTAAGTAGCTCACAACGCCTTGCTCAACCACACCCCCACGGGAAACAGCAGTGATAAAAATTAAGCAATAAACGAAAGTTTGACTAAGTTATGCTTGTTCAGGGTTGGTAAATTTCGTGCCAGCCACCGCGGTCATACGATTAACCCTAGTCAATAGACCTACGGCGTAAAACGTGTTTAAGGAACAGCTCCATAAAGTCAAACTTTAGCTATGCTGTAAAAAGCCACAGCTACTGTAAGCCCTGACGCGAAAGTAACTTTAAAATGCCTGAATACACGACAGCTAAGACCCAAACTGGGATTAGATACCCCACTATGCTTAGCCCTAAACCTAAAAAGCCACTCCAACAAGGCTCTTCGCCAGAGTACTACTAGCCAAAGCTTAAAACTCAAGGGACTTGGCGGTGCTTCACACCCCCCTAGAGGAGCCTGTTCTATAATCGATAAACCCCGATAAACCTCACCAACCCTTGCCAACTCAGCCTATATACCGCCATCTTCAGCAAACCTTAAAAAAGAACTATAGTAAGCTTAATCACTACACATAAAAACGTTAGGTCAAGGTGTAGCCTATGGGTTGGAAAGAAATGGGCTACATTTCCTAATACTAGGATATTAATTACACGAAGGTCCCTATGAAATAAAGGACTGAAGGTGGATTTAGCAGTAAACTAAGAATAGAGTGCTTAGTTGAATAAGGCCATGAAGCACGCACACACCGCCCGTCACCCTCCTCAAATATATAACGGTATCATTCAACCCTATTACCACCCACCATAATTACTAGAGGAGATAAGTCGTAACAAGGTAAGCGTACTGGAAAGTGCGCTTGGATAATT
>AY395807 Chiroderma trinitatum 12S ribosomal RNA gene, partial sequence; tRNA-Val gene, complete sequence; and 16S ribosomal RNA gene, partial sequence; mitochondrial
CACAGGTTTGGTCCCAGCCTTTCTATTGGCTGCTAGCAAAACTACACATGCAAGTATCCGCCCCCCAGTGAGAATGCCCTATAAATCGCCCCGATGATAAAAAGGAGCAGGTATCAAGCACACTAATCAAGTAGCTCACAACGCCTTGCTCAACCACACCCCCACGGGAAACAGCAGTGATAAAAATTAAGCAATAAACGAAAGTTTGACTAAGTTATGCTTTTATTTAAGGGTTGGTAAATTTCGTGCCAGCCACCGCGGTCATACGATTAACCCTAGTCAATAGACCTACGGCGTAAAACGTGTTTAAGGAACAGCCCCATAAAGTCAAACTTTAGCTACGCTGTAAAAAGCCACAGCTACTGTAAGCCCTGACGCGAAAGTAACTTTAAAATACCTGAACACACGACAGCTAAGACCCAAACTGGGATTAGATACCCCACTATGCTTAGCCCTAAACCTAAAAAGCCCCTCCAACAAGGCTCTTCGCCAGAGTACTACTAGCCAAAGCTTAAAACTCAAGGGACTTGGCGGTGCTTCACATCCCCCTAGAGGAGCCTGTTCTATAATCGATAAACCCCGATAAACCTCACCAACCCTTGCCAACTCAGCCTATATACCGCCATCTTCAGCAAACCTTAAAAAAGAACTATAGTAAGCTTAATCACAACACATAAAAACGTTAGGTCAAGGTGTAGCCTATGGGTTGGAAAGAAATGGGCTACATTTCCTACTACTAGGATATTAATTACACGAAGGTCCCTATGAAATAAAGGACTGAAGGTGGATTTAGCAGTAAACTAAGAGTAGAGTGCTTAGTTGAATAAGGCCATGAAGCACGCACACACCGCCCGTCACCCTCCTCAAATATATAATGGTACTATTCAACCTTATTACTACCCACCATAATTACTAGAGGAGATAAGTCGTAACAAGGTAAGCGTACTGGAAAGTGCGCTTGGATAACT
>NC_016871 Artibeus lituratus mitochondrion, complete genome
ATAGGTTTGGTCCCAGCCCTTCTATTGGCTGCTAGCAAAACTACACATGCAAGTATCCGCCTTCCAGTGAGAATGCCCTATAAATCACCCATGTGATAAAAAGGAGCAGGTATCAAGCACACTATACAAGTAGCTCATAACGCCTTGCTCAACCACGCCCCCACGGGAAACAGCAGTGATAAAAATTAAGCAATAAACGAAAGTTTGACTAAGTTATGCTTACTAAGGGTTGGTAAATTTCGTGCCAGCCACCGCGGTCATACGATTAACCCTAGTCAATAGATCCACGGCGTAAAACGTGTTTAAGGAATATTTTTATAAAGTCAAACTTTAGCTACGCTGTAAAAAGCTACAGCTACTGTAAGCCCTAACGCGAAAGTAACTTTAAGACACCTGAATACACGACAGCTAAGGCCCAAACTGGGATTAGATACCCCACTATGCTTAGCCATAAACTTAAAGAGTCCTCCCAACAAGACTCTTCGCCAGAGTACTACTAGCCAAAGCTTAAAACTCAAGGGACTTGGCGGTGCTTCATATCCCTCTAGAGGAGCCTGTTCTATAATCGATAAACCCCGATCAACCTCACCAACCCTTGCCAACTCAGCCTATATACCGCCATCTTCAGCAAACCTTAAAAAAGAACTATAGTAAGCTCAATCACAATACGCAAAAACGTTAGGTCAAGGTGTAGCCTATGGGTTGGAAAGAAATGGGCTACATTTCCTATTACTAGGATATCACCCTCTTTATACGAAAGTCCCCATGAAATTAAGGACTAAAGGTGGATTTAGCAGTAAACTAAGAATAGAGTGCTTAGTTGAATAAGGGCCATGAAGCATGCACACACCGCCCGTCACCCTCCTCAAATATACAAGGGTATTAATTAACCCTATTACCACTTACCTTAACTATTAGAGGAGATAAGTCGTAACAAGGTAAGCGTACTGGAAAGTGCGCTTGGATAACC
>KX381735 Artibeus concolor isolate T5430 12S ribosomal RNA gene, partial sequence; mitochondrial
AACCCTAGTCAATAGATCCACGGCGTAAAACGTGTTTAAGGAAAGTTCTCATAAAGTCAAACCCTAGCTACGCTGTAAAAAGCTATAGCTACTGTAAGCCCTAATACGAAAGTAACTTTAAAATACCTGAATACACGACAGCTAAGGCCCAAACTGGGATTAGATACCCCACTATGCTTAGCCCTAAACCTAAAGAGTCCTTATAACAAGACTCTTCGCCAGAGTACTACTAGCCAAAGCTTAAAACTCAAGGGACTTGGCGGTGCTTCATATCCCTCTAGAGGAGCCTGTTCTATAATCGATAAACCCCGATCAACCTCACCAACCCTTGCCAACT
>KX381709 Artibeus planirostris isolate T4496 12S ribosomal RNA gene, partial sequence; mitochondrial
AACCCTAGTCAATAGATTCACGGCGTAAAACGTGTTTAAGGAATACTTTTATAAAGTCAAACTCTAGCTACGCCGTAAAAAGCTATAGCTACTGTAAGCTCTAACGCGAAAGTAACTTTAAGATACCTGAATACACGACAGCTAAGGCTCAAACTGGGATTAGATACCCCACTATGCTTAGCCCTAAACCTAAAGAGTCCTCCTAACAAGACTCTTCGCCAGAGTACTACTAGCCAAAGCTTAAAACTCAAGGGACTTGGCGGTGCTTCATATCCTTCTAGAGGAGCCTGTTCTATAATCGATAAACCCCGATCAACCTCACCAACCCTTGTCAACT
>AY395805 Artibeus obscurus 12S ribosomal RNA gene, partial sequence; tRNA-Val gene, complete sequence; and 16S ribosomal RNA gene, partial sequence; mitochondrial
TATAGGTTTGGTCCCAGCCCTTCTATTGGCTGCTAGCAAAACTACACATGCAAGTATCCGCCCCCCAGTGAGAATGCCCTATAAATCACCCATGTGATAAAAAGGAGCAGGTATCAAGCACACTATCCAAGTAGCTCATAACACCTTGCTCAACCACACCCCCACGGGAAACAGCAGTGATAAAAATTAAGCAATAAACGAAAGTTTGACTAAGTTATGCTTACTAAGGGTTGGTAAATTTCGTGCCAGCCACCGCGGTCATACGATTAACCCTAGTCAACAGATTCACGGCGTAAAACGTGTTTAAGGAATACTTTTATAAAGTCAAACTCTAGCTACGCTGTAAAAAGCTATAGCTACTGTAAGCCCTAACGCGAAAGTAACTTTAAAATACCTGAATACACGACAGCTAAGGCCCAAACTGGGATTAGATACCCCACTATGCTTAGCCCTAAACCTAAAGAGTCCTTCCAACAAGACTCTTCGCCAGAGTACTACTAGCCAAAGCTTAAAACTCAAGGGACTTGGCGGTGTTTCATATCCCTCTAGAGGAGCCTGTTCTATAATCGATAAACCCCGATCAACCTCACCAGCCTTTGCCAACTCAGCCTATATACCGCCATCTTCAGCAAACCTTAAAAAAGAACTGTAGTAAGCTCAATCACAATACGCGAAAACGTTAGGTCAAGGTGTAGCCTATGGGCTGGAAAGAAATGGGCTACATTTCCTATTACTAGGATATCATTCTCTTTATACGAAAGTCCCCATGAAATTAAGGACTAAAGGTGGATTTAGCAGTAAACTAAGAATAGAGTGCTTAGTTGAATAAGGCCATGAAGCACGCACACACCGCCCGTCACCCTCCTCAAATATATAATGGTAATAATTAACCCTATTACCACTTACCTTAACTATTAGAGGAGATAAGTCGTAACAAGGTAAGCGTACTGGAAAGTGCGCTTGGATAACC
>AY395802 Ametrida centurio 12S ribosomal RNA gene, partial sequence; tRNA-Val gene, complete sequence; and 16S ribosomal RNA gene, partial sequence; mitochondrial
CATAGGTTTGGTCCCAGCCCTTCTATTGGCTGTTAGCAAAACTACACATGCAAGTATCCGCCCTCCAGTGAGAATGCCCTATACATCACCCATGTGATAAAAAGGAGCAGGCATCAAGCACACTACCCAAGTAGCTCATAACGCCTTGCTCAACCACACCCCCACGGGAAACAGCAGTGATAAAAATTAAGCAATAAACGAAAGTTCGACTAAGTTATGCATATCAGGGGTTGGTAAATTTCGTGCCAGCCACCGCGGTCATACGATTAACCCTAGTCAATAGACCTACGGCGTAAAACGTGTTTAAGGATTACTATCATAAAGTCAAACCTTAGCTACGCTGTAAAAAGCTATAGCTATTGTAAGCCCTAACGCGAAAGTAACTTTAGATTACCTGAATACACGACAGCTAAGACCCAAACTGGGATTAGATACCCCACTATGCTTAGCCCTAAACCCAAAGAGCCTTCCCAACAAGACTCTTCGCCAGAGTACTACTAGCCAAAGCTTAAAACTCAAGGGACTTGGCGGTGCTTCATATCCCTCTAGAGGAGCCTGTTCTATAATCGATAAACCCCGATAAACCTCACCAGCCCTTGCCAAATCAGCCTATATACCGCCATCCTCAGCAAACCTTAAAAAAAGAATCATAGTAAGCCCAATCACAACACGCAAAAACGTTAGGTCAAGGTGTAGCCTATGGGTTGGAAAGAAATGGGCTACATTTCCTAAATACCAGGACATATTATTATACGAAAGTCCCCATGAAATTAAGGACTAAAGGTGGATTTAGCAGTAAACTAAGAATAGAGTGCTTAGTTGAATAAGGCCATGAAGCACGCACACACCGCCCGTCACCCTCCTCAAATACATAGCAGTATTATACAACCCTATTACCACCTACTACAGCTACTAGAGGAGATAAGTCGTAACAAGGTAAGCGTACTGGAAAGTGCGCTTGGACAACT
>HG003316 Vampyrum spectrum complete mitochondrial genome
CATAGGTTTGGTCCCAGCCTCTCTATTAGTTATAAGCAAAACTACACATGCAAGTATCCGCACCCCAGTGAGGATCCCCTGCAAGTCACCATTTGACAAAAAGGAGTGGGCATCAAGCACACACATGTAGCTCAAGACGCCTTGCTCAGCCACGCCCCCACGGGAAACCAGCAGTGATAAAAATTAAGCAATGAACGAAAGTTTGACTAAGTTATGCTTACCAAGGGTTGGTAAATTTCGTGCCAGCCACCGCGGTCATACGATTAACCCTAATTAATAGACCTACGGCGTAAAACGTGTTTAAGAAGCCCATACCATTAAAGCCAAACTCTAGCTACGCTGTAAAAAGCCTCAGCTACTGTAAGCCCCACTACGAAAGTGACTTTAAAATATCTGAACACACGACAGCTAAGGCCCAAACTGGGATTAGATACCCCACTATGCTTAGCCCTAAACCTAAAGGATCCACATAACAAGACCCTTCGCCAGAGTACTACTAGCCAAAGCTTAAAACTCAAGGGACTTGGCGGTGCTTTATATCCCTCTAGAGGAGCCTGTTCTATAATCGATAAACCCCGATAAACCTCACCAACCCTTGCCAACTCAGCCTATATACCGCCATCTTCAGCAAACCCTGAAAAGGAGTCGCAGTAAGCTCAATCACATAACATAAAAACGTTAGGTCAAGGTGTAGCCCATGGGTTGGAAAGAAATGGGCTACATTACCTGCTGCCAGGTCACCCGCCAAACGAATCCCCCTATGAAAATGAAGGGCTGAAGGTGGATTTAGCAGTAAACTAAGAATAGAGTGCTTAGTTGAATAAGGCCATGAAGCACGTACACACCGCCCGTCACCCTCCTCAAGCACCAACAGTAGACCCCAATCCTATTAACACCTACTACACCTGTCAGAGGAGATAAGTCGTAACAAGGTAAGCGTACTGGAAAGTGTGCTTGGATAACA
>AF411539 Trachops cirrhosus 12S ribosomal RNA gene, complete sequence; tRNA-Val gene, complete sequence; and 16S ribosomal RNA gene, complete sequence; mitochondrial genes for mitochondrial products
CAAGGGTTTGGTCCTAGCCCTTCTATTGGTTGCTAGCAAAACTACACATGCAAGTATCCGCAGTCCAGTGAGAATGCCCTATAAGTCACCACTCAACTGACAAAAAGGAGCAGGTATCAAGCACGCCCTAGGCAGCTCATAACACCTTGCTCAACCACACCCCCACGGGAAACAGCAGTGATAAAAATTAAGCAATAAACGAAAGTTTGACTAAGTTATGCTTGCAAGGGTTGGTAAATTTCGTGCCAGCCACCGCGGTCATACGATTAACCCTAATCAATAGACTTACGGCGTAAAACGTGTTTAAGATACAAAACTAATAAAGTTGAACCCTAGCTACGCTGTAAAAAGCCTCAGCTACTATAAGCTCCACAACGAAAGTGACTTTAAATTATCTGAATACACGACAGCTAGGGTCCAAACTGGGATTAGATACCCCACTATGCCTAGCCTTAAACCTAAAGAATTAATATAACTAAATTCTTCGCCAGAGTACTACTAGCCAAAGCCTAAAACTCAAGGGACTTGGCGGTGCTTCATATCCTTCTAGAGGAGCCTGTTCTATAATCGATAAACCCCGATAGACCTCACCAACTCTTGCTAATTCAGCCTATATACCGCCATCCTCAGCAAACCCTAAAAAGGAACTATAGTAAGCTTAATTATAGTACATAAAAACGTTAGGTCAAGGTGTAGCCTATGGGTTGGAAAGAAATGGGCTACATTTCCTATTATTAGGCCATCTCCTACCACTCTACGAAAATCTTTATGAAATTACAGATTAAAGGTGGATTTAGTAGTAAGCTAAGAACAGAGTGCTTAGCTGAATGTGGCTATGAAGCACGCACACACCGCCCGTCACCCTCCTCAAATATAAATGGCATCCTTTAACCCTATTAATTCCATCCATAATTACTAGAGGAGACAAGTCGTAACAAGGTAAGCGTACTGGAAAGTGTGCTTGGATAATA
>HG003315 Tonatia saurophila complete mitochondrial genome
CACAGGTTTGGTCCCAGCCTTCCTATTAGTTGTTAGCAAAACTACACATGCAAGTATCAGCATCCCAGTGAGAATGCCCTATAAGTCATCATATCCCGACAAAAAGGAGCAGGCATCAAGCACACTCCAAGTAGCTCACAACGCCTTGCTCAACCACACCCCCACGGGTAAACAGCAGTGATAAAAATTAAGCAATAAACGAAAGTTCGACTAAGTTATGCTAACCAAGGGTTGGTAAATTTCGTGCCAGCCACCGCGGTCATACGATTAACCCTAACTAATAGACCCACGGCGTAAAACGTGTTTAAGAACATTAAATAATTAAAGCCAAACTACAACTACGCTGTAAAAAGCCCTAGTCACTGTAAGCCCCACTACGAAAGTAGCTTTAAATCCTCTGAATACACGACAGCTAAGACCCAAACTGGGATTAGATACCCCACTATACTTAGCCATAAACCCAAAGAATTAACACAACAAGATTCTTCGCCAGAGTACTACTAGCCAAAGCTTAAAACTCAAAGGACTTGGCGGTGCTTCACATCCTTCTAGAGGAGCCTGTTCTATAATCGATAAACCCCGATAAACCTCACCAACTCTTGCTAACTCAGCCTATATACCGCCATCTTCAGCAAACCCTAAAAAGGAACCACAGTAAGCCCAACCATAATACATAAAAACGTTAGGTCAAGGTGTAGCCTATGAGTTGGAAAGAAATGGGCTACATTTCCTACAACTAGGTCATTTACAATCTTTTACACGAAAGCTCCCGTGAAATCAGGATCTAAAGGTGGATTTAGCAGTAAGCTAAGAATAGAGTGCTTAGCTGAATTAGGCCATGAAGCACGCACACACCGCCCGTCACCCTCCTCAAATAATCTAATGTTAACCCCTAAACCTATTAACTCAAACCACATACTACTAGAGGAGACAAGTCGTAACAAGGTAAGCGTACTGGAAAGTGCGCTTGGATAACC
>KX381401 Phyllostomus discolor isolate C92 12S ribosomal RNA gene, partial sequence; mitochondrial
AACCCCAATCAATAGATTCACGGCGTAAAACGTGTTTAAGAGCTCCAAGTAATAAAGTTAAACCTTAGCTACGCCGTAAAAAGCCCCAGCTACTGTAAACTCCTCCACGAAAGTGACTTTAGACCATCTGAATACACGACAGCTGAGACCCAAACTGGGATTAGATACCCCACTATGCTCAGCCCTAAACTTAAAGAATTAACCCAACAAAATTCTTCGCCAGAGTACTACTAGCTAAAGCTTAAAACTCAAAGGACTTGGCGGTGCTTCACATCCTTCTAGAGGAGCCTGTTCTATAATCGATAAACCCCGATAAACCTCACCAACCCTTGCCAACT
>AF411541 Phyllostomus hastatus 12S ribosomal RNA gene, complete sequence; tRNA-Val gene, complete sequence; and 16S ribosomal RNA gene, complete sequence; mitochondrial genes for mitochondrial products
TATAGGTTTGGTCCCAGCCCTTCTATTGGTTGCTAGCAAAACTACACATGCAAGTATCCGCGCCCCAGTGAGGATGCCCCATAAGTCACCCCACATGACAAAAAGGAGCGGGTATCAAGCACACTCCAAGTAGCTCACGACACCTTGCTCAACCACACCCCCACGGGAAACAGCAGTGATAAAAATTAAGCAATAAACGAAAGTTTGACTAAGTTATGCTTGCTAGGGTTGGTAAATTTCGTGCCAGCCACCGCGGTCATACGATTAACCCTAATCAATAGATTAACGGCGTAAAACGTGTTTAAGAGCCCCGAATAATAAAGTCAAACCCTAGCTACGCTGTAAAAAGCCTCAGCTACTGTAAGCCCTCCCACGAAAGTGACTTTAAACCATCTGAACACACGACAGCTGAGGCCCAAACTGGGATTAGATACCCCACTATGCTCAGCCCTAAACTCAAAGAATTACCCTAACAAAATTCTTCGCCAGAGTACTACTAGCTAAAGCTTAAAACTCAAAGGACTTGGCGGTGCTTCATATCCTTCTAGAGGAGCCTGTTCTATAATCGATAAACCCCGATAAACCTCACCAACCCTTGCCAACTCAGCCTATATACCGCCATCTTCAGCAAACCCTAAAAAGGAATTATAGTAAGCTCAAATACAATACGTAAAAACGTTAGGTCAAGGTGTAGCCTATGGGTTGGAAAGAAATGGGCTACATTTCCTACTATCCAGGCCACTTCCTATCAACGAAAGTCCCCATGAAACCAAGGACTGAAGGTGGATTTAGCAGTAAGTTAAGAATAGAGTGCTTAACTGAATAAGGCCATGAAGCACGCACACACCGCCCGTCACCCTCCTCAAATAACTACAGTAAGCATAACCCTATTAACACATACTATAACTACTAGAGGAGACAAGTCGTAACAAGGTAAGCGTACTGGAAAGTGTGCTTGGACAACA
>AF411542 Phylloderma stenops 12S ribosomal RNA gene, complete sequence; tRNA-Val gene, complete sequence; and 16S ribosomal RNA gene, complete sequence; mitochondrial genes for mitochondrial products
TATGGGTTTGGTCCCAGCCCTTCTATTGGTTATCAGCAAAACTACACATGCAAGTATCCGCACCCCAGTGAGGATGCCCCACGAGTCGCCCATTTCGACAAAAGGAGCAGGTATCAAGCACACCCACATGGTAGCTCATAACACCTTGCTAAACCACACCCCCACGGGTAACAGCAGTGACAAAAATTAAGCAATAAACGAAAGTTTGACTAAGTTATGCTTATTAGGGTTGGTAAATTTCGTGCCAGCCACCGCGGCCATACGATTAACCCTAATCAATAGACCCCCGGCGTAAAACGTGTTTAAGAGTCTTAACTAATAAAGTCAAACCCTAGCTACGCTGTAAAAAGCCCCAGCTACCGTAAGCCCCACCACGAAAGTGACTTTACATAATCTGAAGACACGACAGCTAAGACCCAAACTGGGATTAGATACCCCACTATGCCTAGCCCTAAACCCAGAGGATCTCTCTAACAAGATCCTCCGCCAGAGTACTACAAGCCAAAGCTTAAAACTCAAAGGACTTGGCGGTGCTTTATATCCCTCTAGAGGAGCCTGTTCTATAATCGATAAACCCCGATAAACCTCACCAACCCTTGCCAACTCAGCCTATATACCGCCATCCTCAGCAAACCCTAAAAAGGAATCATAGTAAGCTCAATCACAATACGTAAAAACGTTAGGTCAAGGTGTAGCCTATGGGTTGGAAAGAAATGGGCTACATTTCCTACTATCCTAGGTCACAACTCACTGAACGAATGTTCCCATGAAACCGAGAGCTTAAGGCGGATTTAGCAGTAAGTTAAGAATAGAGCGCTTAACTGAATAAGGCCATGAAGCACGCACACACCGCCCGTCACCCTCCTCAAGTATATATATATAACAACTCCAATCATATTAACCCCTACTATAACCACTAGAGGAGACAAGTCGTAACAAGGTAAGCGTACTGGAAAGTGTGCTTGGACAACA
>HF947304 Micronycteris megalotis mitochondrial complete genome
CACAGGTTTGGTCCTAGCCTTTCTATTAGTTGTTAGCAAAACTACACATGCAAGTATCCGCACCCCAGTGAGAATGCCCTTACAAGTCACTTCTGACAAAAAGGAGCGGGCATCAAGCACACCATCAAGGTAGCTCATGACGCCTTGCTTAACCACGCCCCCACGGGAAACAGCAGTGATAGAAATTAAGCAATAAACGAAAGTTTGACTAAGTTATGCTTACCAAGAGTTGGTAAATTTCGTGCCAGCCACCGCGGTCACACGATTGACTCTAATTAATAGACATACGGCGTAAAACGTGTTTAAGAAACCCCATACAATAAAGCCAAACTCTAGCTAAGCTGTAAAAAGCCCCAGCTACTGGAAGTCCCACTACGAAAGTAACTTTAAACCATCTGAACACACGACAGCTGAGACCCAAACTGGGATTAGATACCCCACTATGCTCAGCCTTAAACCCAGAAAATTAAATAACAAAATTCTTCGCCAGAGTACTACTAGCCAAAGCTTAAAACTCAAAGGACTTGGCGGTGCTTTATATCCATCTAGAGGAGCCTGTTCTATAATCGATAAACCCCGATAAACCCCACCAACCCTTGCCAACTCAGCCTATATACCGCCATCTCCAGCAAACCCTAAAAAGGAACAACAGTAAGCCTAATTATACTACATAAAAACGTTAGGTCAAGGTGTAGCCTATGGGTTGGGAAGAAATGGGCTACATTACCTAACACTAGGTCACCAATTACCCTTTACGAAAATCTCTGTGAAATCAGGGATCCAAGGTGGATTTAGCAGTAAATTAAGAATAGAGCGCTTAATTGAATCAGGCCATGAAGCACGCACACACCGCCCGTCACCCTCCTCAAATACAACGGCAACCCACTAACCCTATTAACAACCTGCCACAGCTACTAGAGGAGATAAGTCGTAACAAGGTAAGCGTACTGGAAAGTGCGCTTGGATAACC
>AY395823 Micronycteris minuta 12S ribosomal RNA gene, partial sequence; tRNA-Val gene, complete sequence; and 16S ribosomal RNA gene, partial sequence; mitochondrial
CATAGGTTTGGTCCTAGCCTTTCTATTAGTTGCTAGCAAAACTACACATGCAAGTATCCACACCCCAGTGAGAATGCCCTACAAGTCGCCTGCGACAGTAAAGGAGCGGGCATCAAGCACACCCCACAAGGTAGCTCATGACGCCTTGCTTAACCACACCCCCACGGGAAACAGCAGTGATAAAAATTAAGCAATAAACGAAAGTTTGACTAAGTTATGCTCACCAAGAGTTGGTAAATCTCGTGCCAGCCACCGCGGTCATACGATTGACTCTAATTAATAGACATACGGCGTAAAGCGTGTTTAAGAAAATCTACAACAATAAAGCCAAACCTTAGCTAAGCTGTAAAAAGTCACAGCTACCGGAAGCCCAACTACGAAAGTAACTTTAAAGTATCTGAAGACACGAAAACTGAGATCCAAACTGGGATTAGATACCCCACTATGCTCAGCCCTAAACCTAAAAAATTAGCACAACAAAATTCTTCGCCAGAGTACTACTAGCCAAAGCTTAAAACTCAAAGGACTTGGCGGTGCTTTATATCCCTCTAGAGGAGCCTGTTCTATAATCGATAAACCCCGATAAACCCCACCAACCCTTGCCAATGCAGCCTATATACCGCCATCTTCAGCAAACCCTAAAAAGGAATAATAGTAAGCTCAATTATACTACATAAAAACGTTAGGTCAAGGTGTAGCCTATGGGTTGGAAAGAAATGGGCTACATTACCTAATGTCAGGTCACTACCACCCTTACGAAAGCCCCTATGAAACCAGGGACCAAAGGCGGATTTAGCAGTAAATTAAGAATAGAGCGCTTAATTGAATTAGGCCATGAAGCACGCACACACCGCCCGTCACCCTCCTCAAATATAAATAGCAGCCCCCAACTCTATTAGTAACCTGTTACAATTACTAGAGGAGACAAGTCGTAACAAGGTAAGCGTACTGGAAAGTGCGCTTGGATAACC
>AF411536 Micronycteris brachyotis 12S ribosomal RNA gene, complete sequence; tRNA-Val gene, complete sequence; and 16S ribosomal RNA gene, complete sequence; mitochondrial genes for mitochondrial products
CATAGGCTTGGTCCCGGCCTTTCTATTAGTTACCAGCAAAACTACACATGCAAGTATCCGCCCCCCAGTGAGAATGCCCTACAAAACACCCAGTGACTGTAAGGAGCGGGTATCAAGCACGCCCTTAAGGCAGCTCATGACACCTTGCTTAGCCACGCCCCCACGGGAAACAGCAGTGATAAAAATTAAGCAATAAACGAAAGTTTGACTAAGTTATGCTATTAAGAGTTGGTAAATTTCGTGCCAGCCACCGCGGTCATACGACTAACTCTAATTAATAGACATACGGCGTAAAGCGTGTTTAAGATTACTCTTTTCGATAAAGCCGAACCCTAGCTAAGCTGTAAAAAGCCCTAGCTACTGGAAGATCCACTACGAAAGTGACTTTAAAGCAGCTGAAGACACGACAGCTGAGACCCAAACTGGGATTAGATACCCCACTATGCTCAGCCTTAAACCCAAAAAATTAGCACAACAAAAATTTTCGCCAGAGTACTACCAGCCAAAGCTTAAAACTCAAAGGACTTGGCGGTGCTTCATATCCCTCTAGAGGAGCCTGTTCTATAATCGATAAACCCCGATAAACCCCACCAACCCTCGCTAATTCAGCCTATATACCGCCATCTCCAGCAAACCCTAAAAAGGAACCACAGTAAGCTCAATCATGACACATAAAGACGTTAGGTCAAGGTGTAGCCTATGGGTTGGAAAGTAATGGGCTACATTCCCTAGCACCTAGGTTATTCCCATACGAAAACCTCTATGAAATTAGAGGTCAAAGGTGGATTTAGCAGTAAATCAAGAATAGAGCGCTTGATTGAACAAGGCCCTGAAGCACGCACACACCGCCCGTCACCCTCCTCAAATACCAACGGTGAGCCCTCAACCCTATTAACAAAACACCATAACTACTAGAGGAGACAAGTCGTAACAAGGTAAGCGTACTGGAAAGTGCGCTTGGACAACC
>AF411535 Micronycteris schmidtorum 12S ribosomal RNA gene, complete sequence; tRNA-Val gene, complete sequence; and 16S ribosomal RNA gene, complete sequence; mitochondrial genes for mitochondrial products
CATAGGTTTGGTCCTAGCCTTTCTATTAGTTGCTAGCAAAACTACACATGCAAGTATCCGCACCCCAGTGAGGATGCCCTACAAGTCGCCTACGACAGTAAAGGAGCGGGCATCAAGCACACCTCACAAGGTAGCTCATGACGCCTTGCTTAACCACACCCCCACGGGAAACAGCAGTGGTAAAAATTAAGCAATAAACGAAAGTTTGACTAAGTTATGCTCACCAAGAGTTGGTAAATCTCGTGCCAGCCACCGCGGTCATACGATTGACTCTAATTAATAGACATACGGCGTAAAGCGTGTTTAAGAAAACCCACAACAATAAAGCCAAACCTTAGCTAAGCTGTAAAAAGTCACAGCTACCGGAAGCCCAATTTCGAAAGTAACTTTAAAGTATCTGAAGACACGAGAACTGAGGCCCAAACTGGGATTAGATACCCCACTATGCTCAGCCCTAAACCTAAAAAATTAGCACAACAAAATTCTTCGCCAGAGTACTACTAGCCAAAGCTTAAAACTCAAAGGACTTGGCGGTGCTTTATATCCCTCTAGAGGAGCCTGTTCTATAATCGATAAACCCCGATAAACCCCACCAACCCTTGCCAATGCAGCCTATATACCGCCATCTTCAGCAAACCCTAAAAAGGAATAATAGTAAGCCCAACTATATTACATAAGAACGTTAGGTCAAGGTGTAGCCTATGGGTTGGAAAGAAATGGGCTACATTACCTAATGTCAGGTCACTACTACCCTTACGGAAGCCCCCGTGAAACCAGGGACCAAAGGCGGATTTAGCAGTAAATTAAGAATAGAGCGCTTAATTGAATCAGGCCATGAAGCACGCACACACCGCCCGTCACCCTCCTCAAATATAAATAGCAGCCCCCAACTCTATTAGTAACCTGTTACAATTACTAGAGGAGACAAGTCGTAACAAGGTAAGCGTACTGGAAAGTGCGCTTGGATAACC
>AF411540 Macrophyllum macrophyllum 12S ribosomal RNA gene, complete sequence; tRNA-Val gene, complete sequence; and 16S ribosomal RNA gene, complete sequence; mitochondrial genes for mitochondrial products
CATAGGTTTGGTCCCAGCCTTTCTATTAGTTGTTAGCAAAACTACACATGCAAGTATCCGCATTACAGTGAGAATGCCCTACAAATCACATACTGATGTAATAGGAGCAGGTATCAAGCTCACTTAAAGTAGCTCATAACACCTTGCTCAGCCACACCCCCACGGGAAACAGCAGTGACAAAAATTAAGCAATAAACGAAAGTTTGACTAAATTATGCTTACTAAGGGTTGGTTAATTTCGTGCCAGCCACCGCGGTCATACGATTAACCCTAATTAATAGAGTTACGGCGTAAAACGTGTTTAAGGTACCTAATAAACTAAAGTCAAACTCTAGCTATGCTGTAAAAAGCTACAGCTACTGTAAGACCCATAACGAAAGTAACTTTACTACCTATCTGAACACACGATAGCTAAGGCCCAAACTGGGATTAGATACCCCACTATGCTCAGCCCTAAACCTAAATAATTATAATAACAAAATTCTTTGCCAGAGTACTACTAGCTAAAGCTTAAAACTCAAAGGACTTGGCGGTGCTTTATATCCCTCTAGAGGAGCCTGTTCTATAATCGATAAACCCCGATAAACCTCACCAATCCTTGCCAATACAGCCTATATACCGCCATCTCCAGCAAACCCTTAAAAGGAACCATAGTAAGCTTAATCACTACACATAAAAACGTTAGGTCAAGGTGTAGCCTATGGATTGGAAAGAAATGGGCTACATTACCTATCACTAGGTTATCTATCACTTCACGAAAGTCTCCGTGAAATCGGAGCCCAAAGGTGGATTTAGCAGTAAGCTAAGAATAGAGTGCTTAACTGAATAAGGCCATGAAGCGCGCACACACCGCCCGTCACCCTCCTCAAATAATAAATGATAAAATCCAATCTTATTAATAATTATCATAACTACTAGAGGAGACAAGTCGTAACAAGGTAAGCATACTGGAAAGTGTGCTTGGATAATA
>KX381722 Lophostoma brasiliense isolate T5180 12S ribosomal RNA gene, partial sequence; mitochondrial
AACCCTAATCAATAGATTTACGGCGTAAAACGTGTTTAAGAACTCAAACAACTAAAGTCAAACTCTAGCTACGCTGTAAAAAGCCCCAGCTACTGTAAGACCCACTACGAAAGTGACTTTAAACTGACTGACTACACGACAGCTGGGGCCCAAACTGGGATTAGATACCCCACTATGCCCAGCCCTAAACCTAAAGGATTCCTATAACAAAATCCTTCGCCAGAGTACTACTAGCCACAGCTTAAAACTCAAAGGACTTGGCGGTGCTTCATATCCATCTAGAGGAGCCTGTTCTATAATCGATAAACCCCGATAAACCTCACCAACCCTTGCCAACT
>HG003311 Lophostoma silvicolum complete mitochondrial genome
CATAGGTTTGGTCCCAGCCTTTCTATTGGTTGCTAGCAAAACTACACATGCAAGTATCCGCGCTCCAGTGAGGATGCCCTACAAGTTCTAACCCCAACAAAAAGGAGCTGGTATCAAGCACACTCCCAAGTAGCTCACAACGCCTTGCTCAACCACACCCCCACGGGAAACGAGCAGTGATAAAATTTAAGCAATAAACGAAAGTTTGACTAAGTTATGCTTGCAAGGGTTGGTAAATTTCGTGCCAGCCACCGCGGTCATACGATTAACCCTAATCAATAGACTTACGGCGTAAAACGTGTTTAAGATACCCCTACAAACTAAAGTCAAACTCTAGCCACGCTGTAAAAAGCCCCAGCTACCGTAAGACCCACTACGAAAGTGACTTTAAACCAACTGAATACACGACAGCTGGGGCCCAAACTGGGATTAGATACCCCACTATGCCCAGCCTTAAACTTAAGGGATTCATACAACAAAATCCTTCGCCAGAGTACTACTAGCCAAAGCTTAAAACTCAAAGGACTTGGCGGTGCTTCATATCCCTCTAGAGGAGCCTGTTCTATAATCGATAAACCCCGATAAACCTCACCAACCCTTGCCAACTCAGCCTATATACCGCCATCTCCAGCAAACCCTAAAAAGGAACTATAGTAAGCTCAATCACAATTACGCAAAGACGTTAGGTCAAGGTGTAGCCTATGGGTTGGGAAGAAATGGGCTACATTTCCTACTATAAGGCCACTCCACACGAAAGTCCCTGTGAAATCAACGGACTAAAGGCGGATTTAGCAGTAAGCTAAGAATAGAGCGCTTAGCTGAATCAGGCCATGAAGCACGCACACACCGCCCGTCACCCTCCTCAAATATTAACGGTGTACCCTAACCCTATTAACCCACACTACAAGTACTAGAGGAGACAAGTCGTAACAAGGTAAGCGTACTGGAAAGTGCGCTTGGACAATA
>AF411528 Tonatia carrikeri 12S ribosomal RNA gene, complete sequence; tRNA-Val gene, complete sequence; and 16S ribosomal RNA gene, complete sequence; mitochondrial genes for mitochondrial products
CACAGGTTTGGTCCCAGCCTTTCTATTGGTTGCTAGCAAAACTACACATGCAAGTATCCGCGCTCCAGTGAGGATGCCCTACAAGTCGATTCTTGACAAAAAGGAGCTGGTATCAAGCACACCTCTAGGTAGCTCATAACGCCTTGCTCAACCACACCCCCACGGGAAACAGCAGTGATAGAACTTAAGCAATAAACGAAAGTTTGACTAAGTTATGCTCGCAAGGGTTGGTAAATTTCGTGCCAGCCACCGCGGTCATACGATTAACCCTAATCAATAGATCTACGGCGTAAAGCGTGTTTAAGAATACTAAATAACTAAAGTCAAACTCTAGCTACGCTGTAAAAAGCCTCAGCTACTGTAAGACCTACTACGAAAGTGACTTTAAATTAACTGAACACACGACAGCTGGGGCCCAAACTGGGATTAGATACCCCACTATGCCCAGCCCTAAACCTAAAGGATTCCTCTAACAAGATCCTTCGCCAGGGTACTACTAGCCAAAGCTTAAAACTCAAAGGACTTGGCGGTGCTTCATATCCATCTAGAGGAGCCTGTTCTATAATCGATAAACCCCGATAGACCTCACCAACCCTTGCCAACTCAGCCTATATACCGCCATCTTCAGCAAACCCTGAAAGGGAATTATAGTAAGCCCAATCACATGCACGTAAAAACGTTAGGTCAAGGTGTAGCCTATGGGTTGGAAAGAAATGGGCTACATTTCCTTCTACAAGGCCACCCTATACGAAAGTCCCTGTGAAACCAGAGACCAAAGGCGGATTTAGCAGTAAGCTAAGAATAGAGCGCTTAGCTGAATCAGGCCATGAAGCACGCACACACCGCCCGTCACCCTCCTCAAATACCAATGGTGGACCTCAATTCTATTAAATCTCACTACAACTACTAGAGGAGATAAGTCGTAACAAGGTAAGCGTACTGGAAAGTGCGCTTGGATAATA
>AY395843 Lonchorhina aurita 12S ribosomal RNA gene, partial sequence; tRNA-Val gene, complete sequence; and 16S ribosomal RNA gene, partial sequence; mitochondrial
TATAGGTTTGGTCCTGGCCTTTCTATTAGTTACAAGCAAGACTACACATGCAAGTATCCGCACCCCAGTGAGAATGCCCTATGAATCGCCCCAGGCGACAAAAAGGAGCGGGTATCAAGTACACCTCTCCGAGGTAGCTCATAACGCCTTGCTTAGCCACGCCCCCACGGGAAACAGCAGTGATAAAAATTAAGCAATAAACGAAAGTTTGACTAAGCTATGCTTGCAAGGGTTGGTAAATTTCGTGCCAGCCACCGCGGCCATACGATTAACCCGAATTAATAGACCTACGGCGTAAAACGTGTTTAAGAAGCTACCTATTACTAAAGTCAAACTCTAGCTACGCTGTAAAAAGCCCCAGCTCCTGTAAGCCCAACTACGAAAGTGACTTTAAAATATCTGAATACACGATAGCTAAGACCCAAACTGGGATTAGATACCCCACTATGCTTAGCCTTAAACCCAAAGAATTATTATAACAAAATTCTTCGCCAGAGAACTACTAGCTAAAGCTTAAAACTCAAAGGACTTGGCGGTGCTTTATATCCCTCTAGAGGAGCCTGTTCTATAATCGATAAACCCCGATAAACCCCACCAACCCTTGCCAACTCAGCCTATATACCGCCATCTTCAGCAAACCCTAAAAAGGAACTATAGTAAGCTCAATTACATTACGTAAAAACGTTAGGTCAAGGTGTAGCCTATGGGTTGGGAAGAAATGGGCTACATTTCCTATTTCTAGGTCATATACATTACCAAACGAAAGTCCTTATGAAATTAAGGACCAAAGGTGGATTTAGCAGTAAACTAAGAATAGAGCGCTTAGTTGAATGAGGCAATGAAGCACGCACACACCGCCCGTCACCCTCCTCAAATATTAATGGTGGACTTCAAACATATTAACACCCACTACAGATACTAGAAGAGACAAGTCGTAACAAGGTAAGCATACTGGAAAGTGTGCTTGGATAACC
>AY395817 Lonchorhina orinocensis 12S ribosomal RNA gene, partial sequence; tRNA-Val gene, complete sequence; and 16S ribosomal RNA gene, partial sequence; mitochondrial
TATAGGTTTGGTCCCAGCCTTTCTATTAGTTGTTAGCAAAACTACACATGCAAGTATCCGCACCCCAGTGAGAATGCCCTATGAACTCGCCATAAGCGATAAAAAGGAGCAGGTATCAAGCACACCTACAGGTAGCTCATAACACCTTGCTTAGCCACACCCCCACGGGAAACAGCAGTGATAAGAATTAAGCAATAAACGAAAGTTTGACTAAGTTATGCTTTCTAGGGTTGGTAAATTTCGTGCCAGCCACCGCGGCCATACGATTAACCCTAATTAATAGACTTACGGCGTAAAATGTGTTTAAGAGACTATATTCTACATTAAAGTCAAACCCTGACTACGCTGTAAAAAGCCCCAGTCACTGTAAGACCTGCCACGAAGGTGACTTTAATATGTCTGAACACACGACAGCTAAGACCCAAACTGGGATTAGATACCCCACTATGCTTAGCCCTAAACTTAGAGAATTTAACACAACAAAATCCTTCGCCAGAGAACTACTAGCCAAAGCTTAAAACTCAAAGGACTTGGCGGTGCTTTACATCCCTCTAGAGGAGCCTGTTCTATAATCGATAAACCCCGATAAACCCCACCAACCCTTGCCAATTCAGCCTATATACCGCCATCTTCAGCAAACCCTAAAAAGGAACCATAGTAAGCTCAATCATATCGCATAAAAACGTTAGGTCAAGGTGTAGCCAATGGGTTGGAAAGAAATGGGCTACATTTCCTATGCATAGGACACCCTTATACCCAAAACGAAAGTTCTTATGAAATTAAGAACCAAAGGTGGATTTAGCAGTAAACTAGGAATAGAGTGCCTAGTTGAATGAGGCCATGAAGCACGCACACACCGCCCGTCACCCTCCTCAAATACCAACGGTGGATCCCAAACATATTAACACCCACCACAAGTACTAGAGGAGATAAGTCGTAACAAGGTAAGCGTACTGGAAAGTGTGCTTGGATAACC
>AF411543 Mimon crenulatum 12S ribosomal RNA gene, complete sequence; tRNA-Val gene, complete sequence; and 16S ribosomal RNA gene, complete sequence; mitochondrial genes for mitochondrial products
CACAGGTTTGGTCCCAGCCTTTCTATTAGTTACTAGCAAAACTACACATGCAAGTATCCGCATTCCAGTGAGAATGCCCTATAAGTTATCCCAACAGAAAGGAGCCGGTATCAAGCGCACTAATAAGTAGCTCATAACACCTTGCTCAACCACACCCCCACGGGAAACAGCAGTGATAAACATTAAGCAATAAACGAAAGTTTGACTAAGTTATGCTAGTTAGAGTTGGTAAATTTCGTGCCAGCCACCGCGGTCATACGATTAACTCTAATTAATAGACTTACGGCGTAAAACGTGTTTAAGAGTTACACAAATAAAGTCAAACTTTAGCTACGCTGTAAAAAGCCCCAGCTATCGTAAGCCCTATCACGAAAGTAACTTTAAACTATCTGAACACACGACAGCTGAGACCCAAACTGGGATTAGATACCCCACTATGCTCAGCCCTAAACCTAAAGGGCTACTTTAACAAAACCCTTCGCCAGAGTACTACTAGCTAAAGCTTAAAACTCAAAGGACTTGGCGGTGCTTCACACCCTTCTAGAGGAGCCTGTTCTATAATCGATAAACCCCGATTAACCTCACCAACCCTTGCCAAATCAGCCTATATACCGCCATCTTCAGCAAACCCTAAAAAGGTAGCATAGTAAGCCCAATCACAGTACGCAAAAACGTTAGGTCAAGGTGTAGCTTATGGGTTGGAAAGAAATGGGCTACATTTCCTATTACCCTAGGCTACTCCTTTATCAACGAAAGTCCCTATGAAATTAAGGACCAAAGGTGGATTTAGTAGTAAGTTAAGAATAGAGTGCTTAACTGAATTAGGCCATGAAGCACGCACACACCGCCCGTCACCCTCCTCAAATACTCATAGTACAAAACCTTAACCATATTAACTAATACTACAAATACTAGAGGAGACAAGTCGTAACAAGGTAAGCATACTGGAAAGTGTGCTTGGATAACA
>AF411538 Chrotopterus auritus 12S ribosomal RNA gene, complete sequence; tRNA-Val gene, complete sequence; and 16S ribosomal RNA gene, complete sequence; mitochondrial genes for mitochondrial products
CATAGGTTTGGTCCCAGCCCTTCTATTAGTTGCTAGCAAAACTACACATGCAAGTATCCGCCCCCCAGTGAAAATGCCCTATAAGTCACAACCCGACAAAAAGGAGCAGGTATCAAGCACACATTCAATGTAGCTCAAGACGCCTTGCTCAGCCACGCCCCCACGGGAGACAGCAGTGATAAAAATTAAGCAATAAACGAAAGTTTGACTAAGTTATGCTTGCTAAGGGTTGGTAAATTTCGTGCCAGCCACCGCGGTCATACGATTAACCCTAATTAATAGACCTACGGCGTAAAACGTGTTTAAGAGACTCCCTTCGACTAAAGCCAAACTCTAGCCATGCTGTAAAAAGCCCCGGCTATTGTAAGCCCTACCACGAAAGTGACTTTAAACCATCTGAACACACGACAGCTAAGGCCCAAACTGGGATTAGATACCCCACTATGCTTAGCCGTAAACTTAAAGAATTTGCTAAAACAAAATTCTTCGCCAGAGAACTACTAGCCAAAGCTTAAAACTCAAGGGACTTGGCGGTGCTTTATACCCCTCTAGAGGAGCCTGTTCTATAATCGATAAACCCCGATAAACCTCACCAACCCTTGCCAACTCAGCCTATATACCGCCATCTTCAGCAAACCCCGAAAGGGAGCCATAGTAAGCTCAATCATCTCACATAAAGACGTTAGGTCAAGGTGTAGCCTATGGGTTGGAAAGAAATGGGCTACATTTCCTATTACTAGGTCACTCCACTCTTCAAACGAAAGCCCTCATGAAAACAAGGGCTGAAGGCGGATTTAGTAGTAAGCTGAGAATAGAGCGCTCAGCTGAATAAGGCCATGAAGCACGCACACACCGCCCGTCACCCTCCTCAAGTACTAACAGTAGATCTTAATTCTATTTAACGCCTACTATACGTACTAGATGAGACAAGTCGTAACAAGGTAAGCATACTGGAAAGTGTGCTTGGACAACA
>AY395816 Lonchophylla handleyi 12S ribosomal RNA gene, partial sequence; tRNA-Val gene, complete sequence; and 16S ribosomal RNA gene, partial sequence; mitochondrial
TATAGGTTTGGTCCCAGCCTTTCTATTGGTTGCTAGCAAAACTACACATGCAAGTATCCGCTCTCCAGTGAGAATGCCCTATAAGTCTCTTTAAAAGACAAATAGGAGCGGGCATCAAGCACACCACCAGGTAGCTCATAACGCCTTGCTCAACCACACCCCCACGGGCAACAGCAGTGATAAAAATTAAGCAATAAACGAAAGTTTGACTAAGTTATGCTCGCAAGGGTTGGTAAATTTCGTGCCAGCCACCGCGGCCATACGATTAACCCCAATCAATAGACCTACGGCGTAAAATGTGTTTAAGATCCTCCCCCACATAATAAAGCCAAACTCTAGCTATGCTGTAAAAAGCCCCAGCTACTGTAAGCCCCCCTACGAAAGTGGCTTTAAACAGACTGAATACACGACAACTAAGACCCAAACTGGGATTAGATACCCCACTATGCTTAGTCTTAAACCTAAAGAATTCCCTAACAAAATTCTTCGCCAGAGTACTACGAGCCATAGCTTGAAACTCAAAGGACTTGGCGGTGCTTTATATCCTTCTAGAGGAGCCTGTTCTATAATCGATACACCCCGATAAACCTCACCAGTCCTTGCCACAATCAGCTTATATACCGCCATCTTCAGCAAACCCTAAAAAGGTCTTACAGTAAGCCCAAATATTGCACATAAAAACGTTAGGTCAAGGTGTAGCCTATGGACTGGAAAGAAATGGGCTACATTTCCTACAATTTAGGATAACTCATCTACACGAAAGCCCCTGTGAAATCAAGAGCTAAAGGTGGATTTAGCAGTAAACTAAGAATAGAGTGCTTAGTTGAATAAGGCCATGAAGCACGCACACACCGCCCGTCGCCCTCCTCAAATACAAACGGCGCTCTTTCAACCCTATTAACAACAAACCACAGTTATTAGAGGAGATAAGTCGTAACAAGGTAAGCGTACTGGAAAGTGCGCTTGGATAACT
>AY395815 Lionycteris spurrelli 12S ribosomal RNA gene, partial sequence; tRNA-Val gene, complete sequence; and 16S ribosomal RNA gene, partial sequence; mitochondrial
CACAGGTTTGGTCCCAGCCTTTCTATTGGTTGCTAGCAAAACTACACATGCAAGTATCCGCTCTCCAGTGAGAATGCCCTATAAAATCTTTCTAAAAGATAAATAGGAGCAGGCATCAAGCACGCTATTAAGCAGCTCATAACGCCTTGCTCAACCACACCCCCACGGGCAACAGCAGTGATAAAAATTAAGCAATAAACGAAAGTTTGACTAAGTTATGCTTGAATAGGGTTGGTAAATTTCGTGCCAGCCACCGCGGTCATACGATTAACCCTAATCAATAGACTTACGGCGTAAAGCGTGTTTAAGCCCCCTTTTCCAAATAAAGCCAAACTCTAGCTACGCCGTAAAAAGCCCTAGCTACTGTAAGCCCTATCACGAAAGTGACTTTAAATAAGCTGAATACACGACAACTAAGGTCCAAACTGGGATTAGATACCCCACTATGCTTAGTCTTAAACCTAAAGGACCTCTCTAACAAGATCCTTCGCCAGAGTACTACGAGCCACAGCTTAAAACTCAAAGGACTTGGCGGTGCTTTATATCCTTCTAGAGGAGCCTGTTCTATAATCGATACACCCCGATATACCTCACCAGTCCTTGCCATAACTCAGCCTATATACCGCCATCTTCAGCAAACCCTGAAAAGGACTTATAGTAAGCTTAATTATCATACATAAAAACGTTAGGTCAAGGCGTAGCCTATGGACTGGAAAGAAATGGGCTACATTTCCTATGACTTAGGACATTGCCTATAACACGAAAGCCCTTGTGAAATCAAGAGCCAAAGGTGGATTTAGCAGTAAACTAAGAATAGAGTGCTTAGTTGAATAAGGCCATGAAGCACGCACACACCGCCCGTCACCCTCCTCAAATAACCAACCGGCACTTTTCCAACACTATATCAGTAAACCGCAACTACTAGAGGAGATAAGTCGTAACAAGGTAAGCGTACTGGAAAGTGCGCTTGGATAACC
>AY395842 Lonchophylla thomasi 12S ribosomal RNA gene, partial sequence; tRNA-Val gene, complete sequence; and 16S ribosomal RNA gene, partial sequence; mitochondrial
CATAGGTTTGGTCCCAGCCTTTCTATTGGTTGCCAGCAAAACTACACATGCAAGTATCCGCCCTCCAGTGAGAATGCCCTATTAATCAATATCAGGATAAGTAGGAGCGGGTATCAAGCACACCATTAGGTAGCTCATAACACCTTGCTCAACCACACCCCCACGGGCAACAGCAGTGATAAAAATTAAGCAATAAACGAAAGTTTGACTAAGTTATGCTTGCAAGGGTTGGTAAATTTCGTGCCAGCCACCGCGGTCATACGATTAACCCTAATCAATAGATATACGGCGTAAAACGTGTTTAGGAATATCAACATAATAGAGCCAAACTCTAGCTATGCTGTAAAAAGCCCTAGCTACTGTAAGCTCCACTACGAAAGTGGCTTTAAATAGTCTGAATACACGATAACTAAGATCCAAACTGGGATTAGATACCCCACTATGCTTAGTCTTAAACCTAGAGGATTAAATAACAAAATCCTTCGCCAGAGTACTACAAGCTAAAGCTTAAAACTCAAAGGACTTGGCGGTGCTTTATATCCTTCTAGAGGAGCCTGTTCTGTAATCGATAAACCCCGATAAACCTCACCAGTCCTTGCCAAACTCAGCCTATATACCGCCATCTTCAGCAAACCCTAAAAAGGACTCATAGTAAGCCTAAATATGATTCATAAAAACGTTAGGTCAAGGTGTAGCCTATGGACTGGAAAGAAATGGGCTACATTTCCTATAACTTAGGATATACATTATACGAAAGCTCCTGTGAAATCAAGAGTTAAAGGTGGATTTAGCAGTAAACTAAGAATAGAGTGCTTAGTTGAATAAGGCCATGAAGCACGCACACACCGCCCGTCACCCTCCTCAAATATTAACGGTACTACCCTAAACTTATTACCACAAACCAAAACTACTAGAGGAGACAAGTCGTAACAAGGTAAGTGTACTGGAAAGTGCACTTGGATAATC
>AY395840 Glossophaga soricina 12S ribosomal RNA gene, partial sequence; tRNA-Val gene, complete sequence; and 16S ribosomal RNA gene, partial sequence; mitochondrial
AACAGGTTTGGTCCCAGCCTTTCTATTGGTTTTAATCAAAACTACACATGCAAGTATCCGCACTCCTGTGAGAATGCCCTATAAATCGTATTTATACGATGTAAAGGAGTGGGTATCAAGCACACCACTAGGTAGCTCATAACGCCTTGCTCAACCACGCCCCCACGGGAAACAGCAGTGATAAAAATTAAGCAATAAACGAAAGTTCGACTAAGTTATGTTTTCTAGGGTTGGTAAATTTCGTGCCAGCCACCGCGGTCATACGATTAACCCTAATCAATAGATCTACGGCGTAAAGTGTGTTTAAGATAAAACTAAGATAATAAAGTTAAACTCTAGCTATGCTGTAAAAAGCCTCAGCTACTGTAAGCCCCTCTACGAAAGTGACTTTAAACAATCTGAATACACGACAGCTAAGACCCAAACTGGGATTAGATACCCCACTATGCTTAGCCTTAAACTTAAGGAATCAAGACAACAAGATTCTTCGCCAGAGTACTACTAGCAATAGCCTAAAACTCAAAGGACTTGGCGGTGCTTCATATCCCTCTAGAGGAGCCTGTTCTATAATCGATAAACCCCGATAAACCTCACCAACCCTTGCCAAATCAGCCTATATACCGCCATCTTCAGCAAACCCTGAAAGGGAATAATAGTAAGCTCAATTACAACATGTAAAAACGTTAGGTCAAGGTGTAGCTTATGAGTTGGGAAGAAATGGGCTACATTTCCTAATTATAGGACACAATCACTTAAACGAAAACTCCTGTGAAATCAAGAGCTAAAGGTGGATTTAGCAGTAAACTAAGAATAGAGTGCTTAGTTGAATTAGGCCATGAAGCACGCACACACCGCCCGTCACCCTCCTCAAATATCAACGGTACTATCTAAACATATTAATACCTACCATAAATACTAGAGGAGATAAGTCGTAACAAGGTAAGCGTACTGGAAAGTGCGCTTGGATAACT
>AY395809 Choeroniscus minor 12S ribosomal RNA gene, partial sequence; tRNA-Val gene, complete sequence; and 16S ribosomal RNA gene, partial sequence; mitochondrial
TAAAGGTTTGGTCCCAGCCTTTCTATTAATTATAGACAGACTTACACATGCAAGTATCTGCACTCCAGTGAGAATGCCCTATAAATCACCTCATGATACAAAGGAGCAGGTATCAAGCACACCATTAGGTAGCTCACAACACCTTGCTCAACCACACCCCCACGGGAAACAGCAGTGATAGAAATTAAGCAATAAACGAAAGTTTGACTAAGTTATGCTTATCCTGGGTTGGTAAATTTCGTGCCAGCCACCGCGGTCATACGATTAACCCTAATTAATAGACTTACGGCGTAAAACGTGTTTAAGTACTCCAAACAATAAAGCCAAACTCTAGCTACGCTGTAAAAAGCTATAGCTACTGTAAGCCCTACTACGAAAGTAACTTTAAATTATCTGAACACACGATAGCTAAGATCCAAACTGGGATTAGATACCCCACTATGCTTAGCCCTAAACTTAAAGAATCTTACATAACAAAGTTCTTCGCCAGAGTACTACTAGCAAAGCTTAAAACTCAAAGGACTTGGCGGTGCTTTATATCCTTCTAGAGGAGCCTGTTCTATAATCGATAAACCCCGATAAACCTCACCAATCCTTGTTAAATCAGCCTATATACCGCCATCTTCAGCAAACCCTAAAAAGGACATAGAGTAAGCTCAACTACAATATGCAAAAACGTTAGGTCAAGGTGTAGCCTATGGATTGGAAAGAAATGGGCTACATTTCCTACACAACAGGATATTACTATCTACACGAAAGTCCCTGTGAAATCAAGGACTAAAGGTGGATTTAGCAGTAAACTAAGAATAGAGTGCTTAGTTGAATAAGGCCATGAAGCACGCACACACCGCCCGTCACCCTCCTCAAGTACTAATGGTACTAATAACCCTATTACAACTAACCAAGACTATCAGAGGAGATAAGTCGTAACAAGGTAAGCGTACTGGAAAGTGTGCTTGGATAACT
>KX381627 Anoura geoffroyi isolate SC128 12S ribosomal RNA gene, partial sequence; mitochondrial
AACCCTAGCCAATAGACCTACGGCGTAAAGCGTGTTTAAGATAACTGAATAATAAAGTTGAACTCTAGCTATGCCGTAAAAAGCCGCAGCTTCCGTAAACTCCACTACGAAAGTGACTTTAAATAATCTGAATACACGATAGCTAAGACCCAAACTGGGATTAGATACCCCACTATGCTTAGCCCTAAACTTAAAGAATCCATATAACAAGATTCTTCGCCAGAGTACTACTAGCCAAAGCTTAAAACTCAAAGGACTTGGCGGTGCTTCACATCCTTCTAGAGGAGCCTGTTCTATAATCGATAAACCCCGATAAACCTCACCAACCCTTGCCAACT
>HG003307 Anoura caudifer complete mitochondrial genome
AACAGGTTTGGTCCCAGCCTTTCTATTAACTGTAAACAAACTTACACATGCAAGTATCCGCATTCCAGTGAGAATGCCCTATAAATCGCCCTTAGCGATATAAAGGAGCGGGTATCAAGCACACCAACAGGTAGCTCACAACACCTTGCTCAACCACACCCCCACGGGAAACAGCAGTGATAAAAATTAAGCAATAAACGAAAGTTTGACTAAGTTATATTTACTTTAGGGTTGGTAAATTTCGTGCCAGCCACCGCGGTCATACGATTAACCCAAGTCAATAGATCCACGGCGTAAAACGTGTTTAAGACAATTAAATGATAAAGCCAAACTCTAACTACGCTGTAAAAAGCCACAGTTACCGTAAGCCCTACAACGAAAGTGACTTTAGATAATCTGAATACACGACAGCTAAGATCCAAACTGGGATTAGATACCCCACTATGCTTAGCCCTAAACCTAAAGAATCCACATAACAAGATTCTTCGCCAGAGTACTACTAGCCAAAGCTTAAAACTCAAAGGACTTGGCGGTGCTTTATATCCTTCTAGAGGAGCCTGTTCTATAATTGATACACCCCGATAAACCTCACCAACCCTTGCCAACTCAGCCTATATACCGCCATCTTCAGCAAACCCTAAAAAGGACCTACAGTAAGCCCAATTATAGTACATAAAAACGTTAGGTCAAGGTGTAGCTTATGGGTTGGAAAGAAATGGGCTACATTTCCTATCAACAGGATAAGATTTTCCCTTAAACGAAAGTCCTCGTGAAATCGAGAACTAAAGATGGATTTAGTAGTAAACTAAGAATAGAGTGCTTAGTTGAATAAGGCCATGAAGCACGCACACACCGCCCGTCACCCTCCTCAAGTGTCAACGATGCCCTCAATTCTATTTTTACATATCACAACCACTAGAGGAGATAAGTCGTAACAAGGTAAGCATACTGGAAAGTGTGCTTGGATAACC
>AF411533 Diphylla ecaudata 12S ribosomal RNA and 16S ribosomal RNA genes, complete sequence; mitochondrial genes for mitochondrial products
GACAGGTTTGGTCCTAGCCCTCTTATTAGCTGTAAGCAAAAATACACATGCAAGCATCAACGCACCAGTGAGAATGCCCTCGATGTCACCCATGACAAAAAGGAGCAGGTATCAAGCACACCACCATAAGGTAGCTCACAACACCTCGCTCAGCCACACCCCTACGGGAAACAGCAGTGATAAAAATTTAGCAATAAACGAAAGTTTGACTAAGTTATGCTAACATAGGGTTGGTAAATTTCGTGCCAGCCACCGCGGTCATACGATTAACCCAAGTCAATAAGCATACGGCGTAAAATGTGCCCAAGATTTGACCCAACAATAAAGCTAAACTCCAACTAAGCTGTAAAAAGCCTCAGTTACTGTAAACTCAATAACGAAAGTAACTTTAAAATATCTGACCTCACGACAGCTAAGACCCAAACTGGGATTAGATACCCCACTATGCTTAGCCCTAAACTCAGAAGATTTATACGTAACAAAATCCTTCGCCAGAGCACTACTAGCTAAAGCTTAAAACTCAAAGGACTTGGCGGTGCTTCACATCCCCCTAGAGGAGCCTGTTCTATAATCGACAAACCCCGATAAACCTCACCAATCTTTGCTAATCCAGCCTATATACCGCCATCTTCAGCAAACCCCACAAAGGGACGCATAGTAAGCTTAAACATCATGCATAAAAACGTTAGGTCAAGGTGTAGCCCATAGATTGGAAAGAAATGGGCTACATTTCCTAACACTCCAGGATAAGACACGAAAACTCTCATGAAACTGCAGAGCTAAAGGAGGATTTAGCAGTAAGTTGAGAATAGAGCGCTCAACTGAAACAGGCCATGAAGCACGCACACACCGCCCGTCACCCTCCTCAAACACCCCCAGGTACACCTTAAACTTATTAACAATTACCACCCCCGTAAGAGGAGACAAGTCGTAACAAGGTAAGCGTACTGGAAAGTGCGCTTGGATAAC
>AF411534 Diaemus youngi 12S ribosomal RNA gene, complete sequence; tRNA-Val gene, complete sequence; and 16S ribosomal RNA gene, complete sequence; mitochondrial genes for mitochondrial products
CACAGGTTTGGTCCTGGCCTTTCCATTAGCTGTAGGTAAGTCTACACATGCAAGTATCCGCCCCCCAGTGAAGATGCCCCTCAGGCCACTTGGCGGCCAGAAGGAGCAGGCATCAAGCGCACCACTAAGGTTGCTCATAACGCCTTGCTTTAGCCACACCCCCACGGGAAACAGCAGTGATAGAGATTAAGCAATGAACGAAAGTTTGACTAAGTTATGCCTACTAAGGGTTGGTAAATTTCGTGCCAGCCACCGCGGTCACACGATTAACCCTAGTTAATGGACATACGGCGTAAAGTGTGTTTAAGGAAATCATAAAAATAAAGCTAAACCCTGGCTACGCTGTAAAAAGCCCCAGCCACTGTAAATCCCCCCACGAAAGTGACTTTACAATACCTGAAGACACGACAGCTAAGACCCAAACTGGGATTAGATACCCCACTATGCTTAGCCCTAAATCCATAGGATTTAATACAACAAAATTCTTCGCCAGAGTACTACGAGCCATAGCTTAAAACTCAAAGGACTTGGCGGTGCTTCACATCCACCTAGAGGAGCCTGTTCTGTAATCGACAAACCCCGATAAACCTCACCAACCCTTGCCAACCCAGCCTATATACCGCCATCTTCAGCAAACCCTAAAAAGGAAACATAGTAAGCTTAATCATAACACGTAAAAACGTTAGGTCAAGGTGTAGCCCATGGGTTGGGAAGAAATGGGCTACATTTCCTCCACCCAGGATATCCACACGAAAGCCTCTGTGAAACCGGTGGCCAAAGGAGGATTTAGCAGTAAACTAAGAATAGAGTGCTCAGTTGAACAAGGCCATGAAGCACGCACACACCGCCCGTCACCCTCCTCAAATACCAACAGTGCGCCCACGACCCTATCAACATGTACTATACCTATTAGAGGAGACAAGTCGTAACATGGTAAGCGTACTGGAAAGTGCGCTTGGATAACC
>NC_022423 Desmodus rotundus mitochondrion, complete genome
CATAGGTTTGGTCCCGGCCTTTCCGTTAGCTACAGGCAAGCTTACACATGCAAGCATCCGCCCCCCTGTGAAAATGCCCTCCAAAACGCCTACGCGACCAAGAGGAGCAGGTATCAAGCACGCCACTAGGGCTGCTCACGACGCCTTGCTTAGCCACGCCCCCACGGGAAACAGCAGTGACAAATATTAAGCAATGAACGAAAGTTTGACTAAACTATGCCTCTTAAGGGTTGGTAAACTTCGTGCCAGCCACCGCGGTCATACGATTAACCCCAGTTAACAGACGTACGGCGTAAAGCGTGTTTAAGGGAATCCCGCAAATAGAGCCAAACCCTAGCTACGCCGTAAAAAGCCCTAGCTACTGGAAGCCCCCCCACGAAAGTGGCTTTAAAAATGCCCAAAGACACGACAGCTAAGGCTCAAACTGGGATTAGATACCCCACTATGCTTAGCCCTAAACCTACAGAGTTCTACATAACAAAATTCTTCGCCAGAGTACTACGAGCCACCGCTTAAAACTCAAAGGACTTGGCGGTGCTTCACATCCACCTAGAGGAGCCTGCTCTATAATCGATAAACCTCGATAAACCCCACCAACCCTTGCCACCCCAGCCTGTATACCGCCATCTTCAGCAAACCTTGAAAAGGAAGTGCAGTAAGCCCAACCGCAGTACGCAAAAACGTTAGGTCAAGGTGCAGCCCATGGGTTGGGAAGTAGTGGGCTACATTTCCTATGCCCGGGACACCACACGAAAGTCCCCGTGAAACCGGTGACTAAAGGAGGATTTAGCAGTAAACTGGGAATAGAGTGCTCAGTTGAACAAGGCCATGAAGCACGCACACACCGCCCGTCACCCTCCTCAAATACCAACAACACACCCAGATCCTCTCTACACGTGTTACACCTACTAGAGGAGACAAGTCGTAACAAGGTAAGCGTACTGGAAAGTGCGCTTGGATTATC
>NC_022422 Carollia perspicillata mitochondrion, complete genome
CATAGGTTTGGTCCCAGCCTTTCTATTGGTTTTTAGCAAAACTACACATGCAAGTATCCGCACTCCAGTGAGAATGCCCCCTAAATCATTATCATGATAAAAAGGAGCAGGCATCAAGCACACCACCAGGTAGCTCATAACGCCTTGCTCAACCACACCCCCACGGGAAACAGCAGTGATAGAAATTAAGCAATGAACGAAAGTTTGACTAAGTTATGCTAACAAGGGTTGGTAAATTTCGTGCCAGCCACCGCGGTCATACGATTAACCCTAATCAATAGACTTACGGCGTAAAACGTGTTTAAGATTTCCCCTCCATTCTAAAGCGAAACTTTAGCCATGCTGTAAAAAGCCCCAGGTACTGTAAGCCCTACCACGAAAGCAGCTTTAAACTATCTGAATACACGACAGCTAAGACCCAAACTGGGATTAGATACCCCACTATGCTTAGCCCTAAACCTAAAGAATCTACCAAACAAGATTCTTCGCCAGAGAACTACTAGCCAAAGCCTAAAACTCAAGGGACTTGGCGGTGCTTTATATCCTTCTAGAGGAGCCTGTTCTATAATCGATAAACCCCGATAAACCTCACCAACCCTTGCCAACTCAGCCTATATACCGCCATCTTCAGCAAACCCTGAAAAGGACCCACAGTAAGCTCAATAATAGTACATAAAGACGTTAGGTCAAGGTGTAGCCTATGGGTTGGAAAGAAATGGGCTACATTTCCTAATATTAGGGCACCACTAACTCATACGAAAACTCTTCTGAAACCAAGAGTTAAAGGTGGATTTAGCAGTAAATTAAGAATAGAGTGCTTAGTTGAATAAGGCCATGAAGCACGCACACACCGCCCGTCACCCTCCTCAAATACAAGTAACAATTACTAACCCTATAATCACCTGTTATAGCTACTAGAGGAGATAAGTCGTAACAAGGTAAGCGTACTGGAAAGTGCGCTTGGATAACC
>AF263224 Noctilio leporinus 12S ribosomal RNA gene, complete sequence; tRNA-Val gene, complete sequence; and 16S ribosomal RNA gene, complete sequence; mitochondrial genes for mitochondrial products
ACACAGGTTTGGTCCCAGCCTTTCTATTAGTTGTTAGTAAGATTACACATGCAAGTATCCGCACCCCAGTGAAAATGCCCTTTAAATCATACCCATGACAAGAAGGAGCAGGTATCAAGCACGCACTAACGTAGCTCACAACGCCTTGCTTAGCCACACCCCCACGGGAAACAGCAGTGATAAAAATTAGGCCATAAACGAAAGTTTGACCAAATTATACTTACTTAGGGTTGGTAAATTTCGTGCCAGCCACCGCGGTCATACGATTAACCCAAATTAATAGATTAACGGCGTAAAGCGTGTTTAAGAGAGACTATAAAATAAAGCCAAACTTTAGCTAATCTGTAAAAAGTCTTAGCTAATGTAAGAACCATAACGAAAGTAGCTTTAACATGCTGAACACACGATAGCTAAGACTCAAACTGGGATTAGATACCCCACTATGCTTAGCCATAAACCTAAAAAATTTATAAAACAAACAAAATTATTCGCCAGAGTACTACTAGCTAAAGCCTGAAACTCAAAGGACTTGGCGGTGCTTTATATCCCTCTAGAGGAGCCTGTTCTGTAATCGATAAACCCCGATAAACCTCACCAACACTTGCCAACTCAGCCTATATACCGCCATCTTCAGCAAACCCTAAAAAGGTATAAAAGTAAGCACAATTATATTAATATAAAAACGTTAGGTCAAGGTGTAGCTAATGTGTTGGGAAGTAATGGGCTACATTGCCTTAATAAAGGCTAAATATTTATACGAAAATCTTTGTGAAATCAAGGATTAAAGGTGGATTTAGCAGTAAACTAAAAATAGAGTGTTTAGTTGAAAGAGGCCATGAAGCACGCACACACCGCCCGTCACCCTCCTCAAATAACCACAGACAACAATTAATTTTATTTACCCTGTCAAATTTACTAGAGGAGACAAGTCGTAACAAGGTAAGCGTACTGGAAAGTGCGCTTGGAAAATT
>AF263223 Noctilio albiventris 12S ribosomal RNA gene, complete sequence; tRNA-Val gene, complete sequence; and 16S ribosomal RNA gene, complete sequence; mitochondrial genes for mitochondrial products
CACAGGTTTGGTCCCAGCCTTTCTATTAGTTGTTAGTAAGATTACACATGCAAGTATCCGCACCCCAGTGAAAATGCCCTTTAAATCATGCTCATGACAAAAAGGAGCAGGTATCAAGCACGCACTATCGTAGCTCATAACGCCTTGCTTAGCCACGCCCCCACGGGAAACAGCAGTGATAAAAATTAGGCCATAAACGAAAGTTTGACCAAATTATACTTACTTAGGGTTGGTAAATTTCGTGCCAGCCACCGCGGTCATACGATTAACCCAAATTAATAGATTAACGGCGTAAAGCGTGTTTAAGAGAGACTAGAAAATAAAGCCAAACTTTAGCTAATCTGTAAAAAGTCTTAGCTAATGTAAGAACCATAACGAAAGTAGCTTTAACATGCTGAACACACGATAGCTAAGACCCAAACTGGGATTAGATACACCACTATGCTTAGCCATAAACCTAAAAAATTTATAACACAAACAAAATTATTCGCCAGAGTACTACTAGCTAAAGCCTGAAACTCAAAGGACTTGGCGGTGCTTTATATCCCTCTAGAGGAGCCTGTTCTGTAATCGATAAACCCCGATAAACCTCACCAACACTTGCCAACTCAGCCTATATACCGCCATCTTCAGCAAACCCTAAAAAGGTATAAAAGTAAGCACAATCATATAGACATAAAAACGTTAGGTCAAGGTGTAGCCAATGTGTTGGGAAGTAATGGGCTACATTGCCTTAACTAAGGCTAAATATTTATACGAAAATCCTTGTGAAACCAAGGATTAAAGGTGGATTTAGCAGTAAACTAAAAATAGAGTGTTTAGTTGAAAGAGGCCATGAAGCACGCACACACCGCCCGTCACCCTCCTCAAATAACTACAGACAACAATTAATTTTATTTATCCTGTCAAATTTACTAGAGGAGACAAGTCGTAACAAGGTAAGCGTACTGGAAAGTGCGCTTGGAAAATT
>AF263219 Tadarida brasiliensis 12S ribosomal RNA gene, complete sequence; tRNA-Val gene, complete sequence; and 16S ribosomal RNA gene, complete sequence; mitochondrial genes for mitochondrial products
CATAGGTTTGGTCCTAGCCTTTCTATTAGTTGTTAGTAAACTTACACATGCAAGTATCCACGCCCCAGTGAGAATGCCCTCTAAATCAAAATTATGATAAAAAGGAGCAGGCATCAAGCACACTAACAAGTAGCTCATAACGCCTTGCTTAACCACACCCCCACGGGAAACAGCAGTGATAAGAATTAAGCCATAAACGAAAGTTTGACTAAGTTATACTAATATTATAGGGTTGGTAAATTTCGTGCCAGCCACCGCGGTCATACGATTAACCCAAACTAATAGATTCTCGGCGTAAAGCGTGTTTAAGAAAATAAACAAAATAAAGATAAATACTAGCTAAGCTGTAAAAAGCCCCAGCTATCATAAAATAAACAACGAAAGTGACTTTAAAATATCTGAATACACGACAGCTAAGACCCAAACTGGGATTAGATACCCCACTATGCTTAGCCGTAAACCCAAAAAATTTAACAAACAAAATTATTCGCCAGAGTACTACTAGCAAAAGCTTAAAACTCAAAGGACTTGGCGGTGCTTTATATCCATCTAGAGGAGCCTGTTCTATAATCGATAAACCCCGATAAACCTCACCAACCCTTGCTTAATTCAGCCTATATACCGCCATCTTCAGCAAACCCTAAAAAGGAATTATAGTAAGCACAAACATTGCACATAAAAACGTTAGGTCAAGGTGTAGCTAATGAGTTGGGAAGAAATGGGCTACATTTCCTACCATAGGATAATTTACGAATATCTCTGTGAAATCAGAGATTAAAGGTGGATTTAGTAGTAAGTTAAGAATAGAGAGCTTAACTGAATAAGGCCATGAAGCACGCACACACCGCCCGTCACCCTCCTCAAATACTGCTAATAATATCAATAACATAACACATAAAATAAAGCTTATGAGAGGAGATAAGTCGTAACAAGGTAAGCGTACTGGAAAGTGCGCTTGGATAACT
>AF263217 Nyctinomops macrotis 12S ribosomal RNA gene, complete sequence; tRNA-Val gene, complete sequence; and 16S ribosomal RNA gene, complete sequence; mitochondrial genes for mitochondrial products
TATAGGTTTGGTCCTGGCCTTTCTATTAATTGTTAGTAAACTTACACATGCAAGCATCCCCGCCCCAGTGAGAATGCCCTCTAAATCATTACTATGATAAAAAGGAGCAGGCATCAAGCACACTATTATAGTAGCTCATAACGCCTTGCTTAACCACACCCCTACGGGAAACAGCAGTGATAAAAATTAAGCCATGAACGAAAGTTTGACTAAGTTATACTAATACTTTAGGGTTGGTAAATTTCGTGCCAGCCACCGCGGTCATACGATTAACCCAAATTAATAGATACCCGGCGTAAAGAGTGTTTAAGAAGATAAACAAAATAAAGATAAACACCAGCTAAGCTGTAAAAAGCCCCAGCTACCACAAAATACATAACGAAAGTAACTTTAGAATGTCTGAACACACGACAGCTAAGACCCAAACTGGGATTAGATACCCCACTATGCTTAGCCATAAACTTTAAAAATCCAACAAACAAGATTATTCGCCAGAGTACTACTAGCAAAAGCCTAAAACTCAAAGGACTTGGCGGTGCTTTATATCCCTCTAGAGGAGCCTGTTCTATAATCGATAAACCCCGATAAACCTCACCAACCCTTGCTAATTCAGCCTATATACCGCCATCTTCAGCAAACCCTAAAAAGGAAGCGCAGTAAGCACAAACATATAAACATAAAAACGTTAGGTCAAGGTGTAGCTAATGAGTTGGAAAGAAATGGGCTACATTTCCTGGTACAGGACAATTTACGAACATCCCTGTGAAATCAGAGATCAAAGGTGGATTTAGCAGTAAGTTAAGAATAGAGAGCTTAACTGAATAAGGCCATAAAGCACGCACACACCGCCCGTCACCCTCCTCAAATATAGTCAAAAATTAACCAATCTATAACTCACAAAATTAGGCTTATAAGAGGAGATAAGTCGTAACAAGGTAAGCGTACTGGAAAGTGCGCTTGGACAACT
>AY495455 Molossus molossus 12S ribosomal RNA, tRNA-Val, and 16S ribosomal RNA genes, complete sequence; mitochondrial
TATAGGTTTGGTCCTAGCCTTTCTATTAATTGTTAATAAACTTACACATGCAAGCATCCCCGCTCCAGTGAGAATGCCCTCTAAGTCATAAATGATAAAAAGGAGCAGGCATCAAGCACACTAATAAGTAGCTCAAAACGCCTTGCTTAACCACACCCCCACGGGATACAGCAGTGATAAAAATTAAGCCATGAACGAAAGTTCGACTAAGTTATATTAATAATCTAGGGTTGGTAAATTTCGTGCCAGCCACCGCGGTCATACGATTAACCCAAACTAATAGATATCCGGCGTAAAGCGTGTTTAAGAAAATAACCAAAATAAAGATAAATATTAGCTAAGCTGTAAAAAGCCTCAGCTCTCATAAAATAAACAACGAAAGTGTCTTTAGAAGATCTGAACACACGACAGCTAAGACCCAAACTGGGATTAGATACCCCACTATGCTTAGCCGTAAACCTAAAAAATTTAATAAACAAAATTATTCGCCAGAGTACTACTAGCAAAAGCTTAAAACTCAAAGGACTTGGCGGTGCTTTATATCCATCTAGAGGAGCCTGTTCTATAATCGATAAACCCCGATAAACCTCACCAACTCTTGCTAATTCAGCCTATATACCGCCATCTTCAGCAAACCCTAAAAAGGATTTATAGTAAGCATAAACATTAAACATAAAAACGTTAGGTCAAGGTGTAGCTAATGGGTTGGAAAGAAATGGGCTACATTTCCTGTCACAGGACAATTATACGAAAATCTCTCTGAAATCAGAGATAGAAGGTGGATTTAGCAGTAAGTTAAGAATAGAGAGCTTAACTGAATAAGGCCATGAAGCACGCACACACCGCCCGTCACCCTCCTCAAGTATTGCTAACAACAATATTAACTTATAAACCAAAATTCAAGCCTATGAGAGGAGATAAGTCGTAACAAGGTAAGCGTACTGGAAAGTGCGCTTGGACAACA
>KC747652 Eumops perotis 12S ribosomal RNA gene, partial sequence; tRNA-Val gene, complete sequence; and 16S ribosomal RNA gene, partial sequence; mitochondrial
GTTGGTAAATTTCGTGCCAGCCACCGCGGTCATACGATTAACCCAAATTAATAGATTCCCGGCGTAAAGCGTGTTTAAGAGAATAGACAAAATAAAGATAAATACTAGATAAGCCGTAAAAAGCCCCAGCTATCATAAGATAAATTACGAAAGTAACTTTAGAACATCTGAACACACGACAGCTAAGACCCAAACTGGGATTAGATACCCCACTATGCTTAGCCATAAACCTAAATTTATCTAATAAACAAGATAATTCGCCAGAGTACTACTAGCAAAAGCTTAAAACTCAAAGGACTTGGCGGTGCTTTATATCCATCTAGAGGAGCCTGTTCTATAATCGATAAACCCCGATAAACCTCACCAACCCTTGCTAACTCAGCTTATATACCGCCATCTTCAGCAAACCCTAAAAAGGACTCATAGTAAGCATAAACATTAAACATAAAAACGTTAGGTCAAGGTGTAGCCAATGAGTTGGGAAGAAATGGGCTACATTTCCTGTCACAGGACATCTACGAATATCTCTGTGAAACCAGAGATTTAAGGTGGATTTAGCAGTAAGTTAAGAATAGAGAGCTTAACTGAACAAGGCCATGAAGCACGCACACACCGCCCGTCACCCTCCTCAAGTACTGTTAACAACGCTRATTAACCTATAAGCTACTTAAACAAAAACTTATGAGAGGAGATAAGTCGTAACARGGTAAGCGTACTGGAAAGTGCGCTTGGACAAC
>AF263214 Eumops auripendulus 12S ribosomal RNA gene, complete sequence; tRNA-Val gene, complete sequence; and 16S ribosomal RNA gene, complete sequence; mitochondrial genes for mitochondrial products
AATAGGTTTGGTCCTAGCCTTTCTATTAATTATTAGTAAACTTACACATGCAAGTATCCACGCCCCAGTGAGAATGCCCTCTAAATCATATTTATGATAAAAAGGAGCAGGCATCAAGCACACTACTATAGTAGCTCACAACGCCTTGCTCAACCACACCCCCACGGGAAACAGCAGTGATAAAAATTAAGCTATAAACGAAAGTTCGACTAAGTTATACTAACATCTTTAAGGGTTGGTAAATTTCGTGCCAGCCACCGCGGTCATACGATTAACCCAAATTAATAGACATCCGGCGTAAAGCGTGTTTAAGAAGATAAACAAAATAAAGATAAATACTAGCTAAGCCGTAAAAAGCCCCAGCTACCATAAAATAAACTACGAAAGTAACTTTAGAACATCTGAATACACGACAGCTAAGACCCAAACTGGGATTAGATACCCCACTATGCTTAGCCATAAACCTAAATTTATCCAACAAACAAGATAATTCGCCAGAGTACTACTAGCAAAAGCTTAAAACTCAAAGGACTTGGCGGTGCTTTATATCCATCTAGAGGAGCCTGTTCTATAATCGATAAACCCCGATAAACCTCACCAACCCTTGCTAACTCAGCCTATATACCGCCATCTTCAGCAAACCCTAAAAAGGACCCATAGTAAGCACAAACATCAGACATAAAAACGTTAGGTCAAGGTGTAGCCAATGAGTTGGGAAGAAATGGGCTACATTTCCTACCACAGGATATTCCCACGAATGTCTCTGTGAAACCAGAGACTTAAGGCGGATTTAGCAGTAAGTTAAGAATAGAGAGCTTAACTGAATTAGGCCATGAAGCACGCACACACCGCCCGTCACCCTCCTCAAGTACTGTTCACAACACTGACTAACCTATAAGTCACTCAAATTAAACTCATGAGAGGAGATAAGTCGTAACAAGGTAAGCGTACTGGAAAGTGCGCTTGGACAACT
>KX381695 Cynomops abrasus isolate T4366 12S ribosomal RNA gene, partial sequence; mitochondrial
AACCCAAATTAATAGACACCCGGCGTAAAGCGTGTTTAAGAGAAAAAAACCAAATAAAGATAAATATTAACCAAGCTGTAAAAAGCCCCAGCTATAATAAAATAAATGACGAAAGTATCTTTAGAAAATCTGAACACACGACAGCTAAGACCCAAACTGGGATTAGATACCCCACTATGCTTAGCCATTAACTTAAAAAGTCTAATAAACAAGACTACTCGCCAGAGTACTACTAGCAAAAGCTTAAAACTCAAAGGACTTGGCGGTGCTTTATATCCATCTAGAGGAGCCTGTTCTATAATCGATAAACCCCGATAAACCTCACCAACCCTTGCTAATT
>KX381332 Cynomops planirostris isolate C2399 12S ribosomal RNA gene, partial sequence; mitochondrial
AACCCAAATTAATAGACACCCGGCGTAAAGCGTGTTTAAGAAAGGAAAAAATCAAATAAAGATAAGTATCAGCTAAGCTGTAAAAAGCCCCAGCTATCATAAAATAAACAACGAAAGTATCTTTAGAAAATCTGAACACACGACAGCTAAGACCCAAACTGGGATTAGATACCCCACTATGCTTAGCCATCAACTTAAAAAGTCTAATAAACAAGACTACTCGCCAGAGTACTACTAGCAAAAGCTTAAAACTCAAAGGACTTGGCGGTGCTTTATATCCATCTAGAGGAGCCTGTTCTATAATCGATAAACCCCGATAAACCTCACCAACTCTTGCTAATT
>AY395862 Molossops abrasus 12S ribosomal RNA gene, partial sequence; tRNA-Val gene, complete sequence; and 16S ribosomal RNA gene, partial sequence; mitochondrial
CATAGGTTTGGTCCTAGCCTTTCTATTAATTGTTAGTAAACTTACACATGCAAGTATCCACGCCCCAGTGAGAATGCCCTCTAAATCGCACCCCCGATAAAAAGGAGCAGGCATCAGGCACACTCCTTAGTAGCCCAAAACGCCTTGCTTTACCACACCCCCACGGGAAACAGCAGTGATAAAAATTAAGCTATAAACGAAAGTTTGACTAAGTTATACTAACACCCTAGGGTTGGTAAATTTCGTGCCAGCCACCGCGGTCATACGATTAACCCAAATTAATAGACACCCGGCGTAAAGCGTGTTTAAGAGAAAAAAACCAAATAAAGATAAATATTAACCAAGCTGTAAAAAGCCCCAGCTATAATAAAATAAATGACGAAAGTATCTTTAGAAAATCTGAACACACGACAGCTAAGACCCAAACTGGGATTAGATACCCCACTATGCTTAGCCATTAACTTAAAAAGTCTAATAAACAAGACTACTCGCCAGAGTACTACTAGCAAAAGCTTAAAACTCAAAGGACTTGGCGGTGCTTTATATCCATCTAGAGGAGCCTGTTCTATAATCGATAAACCCCGATAAACCTCACCAACCCTTGCTAATTCAGCCTATATACCGCCATCTTCAGCAAACCCTAAATAAGGGACCATAGTAAGCACAAATACAAGACATAAAAACGTTAGGTCAAGGTGTAGCTAATGAGTTGGGAAGAAATGGGCTACATTTCCTGTCACAGGATAATACCACGGATATCTTTATGAAACCAAAGATTAAAGGTGGATTTAGTAGTAAGTTAAAAATAGAGAGTTTAACTGAATAAGGCCATGAAGCACGCACACACCGCCCGTCACCCTCCTCAAATACTGCTAACAAACTAATAAATTATTAACCTAAAACCCCAGCTTATAAGAGGAGATAAGTCGTAACAAGGTAAGCGTACTGGAAAGTGCGCTTGGACAACT
>AY395852 Saccopteryx leptura 12S ribosomal RNA gene, partial sequence; tRNA-Val gene, complete sequence; and 16S ribosomal RNA gene, partial sequence; mitochondrial
CACAGGTTTGGTCCTGGCCTTCCTATTAATTATTAGTAGACTTACACATGCAAGTATCAGCTCTCCAGTGAGGATGCCCTCTAAGTCAACATTATGAAATAAAGGAGCAGGTATCAGGCACGCCCCAACGCAGCCCATAACACTTTGCTCAGCCACGCCCCCACGGGATACAGCAGTGATAAAAATTAAGCTATGAACGAAAGTTCGACTAAGCCATGCTAATATAGGGTTGGTAAATTTCGTGCCAGCCACCGCGGTCATACGATTAACCCAAATTAATAGCTACCGGCGTAAGGCGTGTTTAAGGCAACAACCCAAAATAAAGTTAAACTCTGACTAAGCCGTAAAAAGCCCTAGTCCCTGTAAAATAAACTACGAAAGTGACTTTAATAGCCTGACCACACGGCAGCTAAGATCCAAACTGGGATTAGATACCCCACTATGCTTAGCCCCAAACCTAAGAAGTTAAACTAACAAAACTGCTCGCCAGAGTACTACTAGCCACAGCTTAAAACTCAAAGGACTTGGCGGTGCTTTATATCCATCTAGAGGAGCCTGTTCTGTAATCGATACACCCCGATAAACCTCACCAACCCTTGCCAAATCAGTCTATATACCGCCATCTTCAGCAAACCCTAAAAAGGATTCTAAGTAAGCACAAATATTACACATAAAAACGTTAGGTCAAGGTGTAACCTATGGGTTGGGAAGAAATGGGCTACATTCCCTATAAAAGGTCACAATAAACATAAACGGATGCTATAATGAAATATATAGCTGAAGGTGGATTTAGCAGTAAATTAAGAACAGAGCGCTTAATTGAATATAGGCCATGAAGCACGCACACACCGCCCGTCACCCTCCTCAAGCAACTCCAGTCTAAAACAACCCTATTTGAAAGACTCCACCTGCAAGAGGAGATAAGTCGTAACAAGGTAAGTGTACTGGAAAGTGCACTTGGATAATT
>AF263213 Saccopteryx bilineata 12S ribosomal RNA gene, complete sequence; tRNA-Val gene, complete sequence; and 16S ribosomal RNA gene, complete sequence; mitochondrial genes for mitochondrial products
CACAGGTTTGGTCCTGGCCTTTCTATTAATTATTAACAGACTTACACATGCAAGTATCAGCCTTCCAGTGAGGATGCCCTCTAGGTCAATATTATGAAATAAAGGAGCAAGTATCAGGCACGCCTACCGCAGCCCATAACACTTTGCTCAGCCACACCCCCACGGGAAACAGCAGTGATAAAAATTAAGCCATGAACGAAAGTTCGACTAAGTTATGCTAATATAGGGTTGGTAAATTTCGTGCCAGCCACCGCGGTCATACGATTAACCCAAATTAATAGCTATCGGCGTAAGGCGTGTTTAAGGTAGTAACCCAAAATAAAGTTAAACTTTGACTAAGCTGTAAAAAGCCTGAGTCTTTGTAAAATAAACTACGAAAGTGACTTTAATAGCCTGAACACACGGCAGCTAAGATCCAAACTGGGATTAGATACCCCACTATGCTTAGCCTCAAACCTAAGAAGTTAAACTAACAAAACTGCTCGCCAGAGTACTACTAGCCACAGCTTAAAACTCAAAGGACTTGGCGGTGCTTTATATCCATCTAGAGGAGCCTGTTCTGTAATCGATACACCCCGATAAACCTCACCAACCCTTGCCAAATCAGTCTATATACCGCCATCTTCAGCAAACCCTAAAAAGGACTATAAGTAAGCACAATTATCATGCATAAAAACGTTAGGTCAAGGTGTAACTTATGGGTTGGGAAGAAATGGGCTACATTCCCTATTAAAAGGTCATGATCAACACAAACGAATGCTATAATGAAACTTATAGCTGAAGGTGGATTTAGTAGTAAATTAAGAACAGAGCGCTTAATTGAATATAGGCCATGAAGCACGCACACACCGCCCGTCACCCTCCTCAAACATAAACTAATCTAAATAACTCTATTTAAAAGATTTAACTTGTAAGAGGAGATAAGTCGTAACAAGGTAAGTGTACTGGAAAGTGCACTTGGATAATT
>AY395851 Rhynchonycteris naso 12S ribosomal RNA gene, partial sequence; tRNA-Val gene, complete sequence; and 16S ribosomal RNA gene, partial sequence; mitochondrial
TACAGGTTTGGTCCTGGCCTTCCTATTAGTTGTTAGCAGACTTACACATGCAAGTATCCGCCCCCCAGTGAGGATGCCCTCTAAGTCAATATTAGAAATAAAGGAGCGGGTATCAGGCACGCCCCACGCAGCCCACAACACTTTGCTCAGCCACACCCCCACGGGAAACAGCAGTGATAAAAATTAAGCCATAAACGAAAGTTCGACTAAGCCATGCTAATACAGGGTTGGTAAATTTCGTGCCAGCCACCGCGGTCATACGATTAACCCGAATTAATAATTATCGGCGTAAGGCGTGTTTAAGGTTACACCCAAAATAAAGTTAAGCTTAGACTAAGCCGTAAAAAGCCCTAGTCATTGTAAAATAACCTACGAAAGTGACTTTAAAATCCTGAGCACACGGCAGCTAAGATCCAAACTGGGATTAGATACCCCACTATGCTTAGCCTCAAACCTAAGAAGTTAAATCAACAAAACTGCTCGCCAGAGTACTACTAGCCAAAGCTTGAAACTCAAAGGACTTGGCGGTGCTTTACATCCATCTAGAGGAGCCTGTTCTGTAATCGATAAACCCCGGTAAACCTCACCAACTCTTGCCAAATCAGCCTATATACCGCCATCTTCAGCAAACCCTAAAAAGGACGCAAAGTAAGCATAATCATAGAACATAAAAACGTTAGGTCAAGGTGTAGCTTATGAGTTGGAAAGAAATGGGCTACATTCCCTAAGCAAGGGCATTAACCACATACACGAACTCTGTGTTGAAACACATAGATAAAGGTGGATTTAGCAGTAAATCAAGAATAGAGCGCTTGATTGAATATAGGCCATAAAGCACGCACACACCGCCCGTCACCCTCCTCAAGCAACACCAACAAAAACAACCTAATAAGAAACCGCCCATGTAAGAGGAGATAAGTCGTAACAAGGTAAGTGTACTGGAAAGTGCACTTGGAAAACC
>KX381688 Peropteryx kappleri isolate T3852 12S ribosomal RNA gene, partial sequence; mitochondrial
AATCCGAATTAATAGCTTCCGGCGTAAAGTGTGGCTAAGGTCATATCATAAAATAAAGTTAAATTTTAACTAAGCCGTAAAAAGCCCTAGTTAATATAAAATAGTCTACGAAAGTGACTTTAAAAGCCTGAACCCACGACAGCTGAGATCCAAACTGGGATTAGATACCCCACTATGCTCAGCCTTAAACTTAAGAGGCCAGTTTTAACAAGACCTCTCGCCAGAGTACTACTAGCCAAAGCTTAAAACTCAAAGGACTTGGCGGTGCTTTATATCCATCTAGAGGAGCCTGTTCTATAATCGATAAACCCCGGTAAACCTCACCAACCCTTGCCAAAT
>AY395850 Peropteryx macrotis 12S ribosomal RNA gene, partial sequence; tRNA-Val gene, complete sequence; and 16S ribosomal RNA gene, partial sequence; mitochondrial
CATAGATTTGGTCCTGATCTTCCTATTAATTACTAACAGACTTACACATGCAAGTATCAGCCCTCCAGTGAGGATGCCCTCTAAATCAATAACTGAAATAAAGGAGCGGGTATCAGGCACGCCTCAAGACAGCCCACAACACCTTGCTATGCCACACCCCCACGGGAAACAGCAGTGATAAAAATTAAGCCATAAACGAAAGTTTGACTAAGTCATGTTAATCAGGATTGGTAAATTTCGTGCCAGCCACCGCGGTCATACGATTAATCCAAATTAATAGTCCCCGGCGTAAAATGTGGCTAGGGTCATAGTGTAAAATGAAGTTAAACTCTAACTAAGCCGTAAAAAGCCCTAGTTAATGTAAAATAATCTACGAAAGTGACTTTAAAAACCTGAACCCACGACAGCTAAGGCCCAAACTGGGATTAGATACCCCACTATGCTTAGCCCTAAACCTAGGAAGTCAATATCAACAAGACCACTCGCCAGAGTACTACTAGCCAAAGCTTAAAACTCAAAGGACTTGGCGGTGCTTTATATCCATCTAGAGGAGCCTGTTCTATAATCGATAAACCCCGATAAACCTCACCAACCCTTGCCAAAACAGCCTATATACCGCCATCTTCAGCAAACCCTGAAAAGGAGCCAAAGTAAGCGCAATCATAGAACATAAAAACGTTAGGTCAAGGTGTAGCCTATGGGTTGGGAAGAAATGGGCTACATTCCCTATTAAAGGTTACAAAACATACGAATATTACCGTGAAACCGGTAATTAAAGGTGGATTTAGCAGTAAACTAAGAATAGAGCGCTTAGTTGAATATAGGCCATGAAGCACGCACACACCGCCCGTCACCCTCCTCAAGCCCCACAAATCACTATTAATACTATTAAAAATGATTAAACCTGTGAGAGGAGATAAGTCGTAACAAGGTAAGTGTACCGGAAGGTGCACTTGGATAATT
>KX381667 Tayassu pecari isolate T2930 12S ribosomal RNA gene, partial sequence; mitochondrial
AACCCAAATAAATAGAACTACGGCGTAAAGAGTGTCCAAGGAAGCCCCTACAATAGAGCTAAATTTCAACTAAGCCGTAAAAAGCCATAGCTGAAAAATAAATAAACTACGAAAGTGGCTCTAGCACCCCCAATACACGATAGCTAGGACTCAAACTGGGATTAGATACCCCACTATGCCTAGCCCTAAACTCAAATAATTAACCAACAAAATTATTCGCCAGGGTACTACTAGCAACAGCTTAAAACCCAAAGGACTTGGCGGTGCTTCATATCCATCTAGAGGAGCCTGTTCTATAATCGATAAACCCCGATAAACCTCACCAACCCTTGCCAAAT
>JN632682 Pecari tajacu isolate CTO1 mitochondrion, complete genome
ACACAGGTTTGGTCCTAGCCTTTCCATTTATTTTTAATAAAATTACACATGCAAGTATCCGCACCCCAGTGAGAATGCCCTCTAAATCTCAAAGATTAAAAGGAGCAGGTATCAAGCACACCCCATGGTAGCTCACAACGCCTTGCTCAACCACACCCCCACGGGATACAGCAGTGATAGAAATTAAGCTATGAACGAAAGTTCGACTAAGTTATATTAAATAGAGTTGGTAAATATCGTGCCAGCCACCGCGGTCATACGATTAACCCAAATAAATAGAATTACGGCGTAAAGAGTGTCTAAGAAAAACCCCCACAATAGAGCTAAATTTCAACTAAGCCGTAAAAAGCCATAGATGAAAAACAAATAAACTACGAAAGTAGCTCTAGTATCTCCAATACACGATAGCTAGGACTCAAACTGGGATTAGATACCCCACTATGCCTAGCCCTAAACCTAAATAATCGACCAACAAGATTATTCGCCAGAGTACTACTAGCAACAGCCTAAAACTCAAAGGACTTGACGGTGCTTCATATCCATCTAGAGGAGCCTGTTCTATAATTGATAAACCCCGATAAACCTCACCAACCCTTGCCAGATCAGCCTATATACCGCCATCTTCAGCAAACCCTAAAAAGGAACAACAGTAAGCACAACTATAATCTATAAAAACGTTAGGTCAAGGTGTAGCCTATGGGTTGGGAAGAAATGGGCTACATTTTCTATATAAGAACATTTACGAAAATTCTTATGAAACTAAGAATTAAAGGAGGATTTAGCAGTAAATTAAGAATAGAGTGCTTAATTGAATGAGGCCACAAAGCACGCACACACCGCCCGTCACCCTCCTCAAGTAAACATAACATGCAAAACCTATTACAAATATAACCACACAAGAGGAGACAAGTCGTAACAAGGTAAGCATACTGGAAAGTGTGCTTGGATAACC
>KT965278 Sus scrofa domesticus voucher CWFH_abt_1 mitochondrion, complete genome
ACACAGGTTTGGTCCTGGCCTTTCTATTAATTCTTAATAAAATTACACATGCAAGTATCCGCGCCCCGGTGAGAATGCCCTCCAGATCTTAAAGATCAAAAGGAGCAGGTATCAAGCACACCTATAACGGTAGCTCATAACGCCTTGCTCAACCACACCCCCACGGGAAACAGCAGTGATAAAAATTAAGCCATGAACGAAAGTTTGACTAAGTTATATTAATTAGAGTTGGTAAATCTCGTGCCAGCCACCGCGGTCATACGATTAACCCAAATTAATAGATCCACGGCGTAAAGAGTGTTTAAGAAAAAAAACCACAATAGAGTTAAATTATAACTAAGCTGTAAAAAGCCCTAGTTAAAATAAAATAACCCACGAAAGTGACTCTAATAATCCTGACACACGATAGCTAGGACCCAAACTGGGATTAGATACCCCACTATGCCTAGCCCTAAACCCAAATAGTTACATAACAAAACTATTCGCCAGAGTACTACTCGCAACTGCCTAAAACTCAAAGGACTTGGCGGTGCTTCACATCCACCTAGAGGAGCCTGTTCTATAATCGATAAACCCCGATAAACCTTACCAACCTTGCCAATTCAGCCTATATACCGCCATCTTCAGCAAACCCTAAAAAGGAACAATAGTAAGCACAATCATAACACATAAAAAACGTTAGGTCAAGGTGTAGCTTATGGGTTGGAAAGAAATGGGCTACATTTTCTACATAAGAATACCCACCATACGAAAGTTTTTATGAAACTAAAAACCAAAGGAGGATTTAGCAGTAAATCAAGAATAGAGTGCTTGATTGAATAAGGCCATGAAGCACGCACACACCGCCCGTCACCCTCCTCAAGCATGTAATAATAAAAATAACCTATATTCAATTACACAACCATGCAAGAAGAGACAAGTCGTAACAAGGTAAGCATACTGGAAAGTGTGCTTGGATTACC
>AJ002189 Sus scrofa complete mitochondrial DNA
CACAGGTTTGGTCCTGGCCTTTCTATTAATTCTTAATAAAATTACACATGCAAGTATCCGCGCCCCGGTGAGAATGCCCTCCAGATCTTAAAGATCAAAAGGAGCAGGTATCAAGCACACCTATAACGGTAGCTCATAACGCCTTGCTCAACCACACCCCCACGGGAAACAGCAGTGATAAAAATTAAGCCATGAACGAAAGTTTGACTAAGTTATATTAATTAGAGTTGGTAAATCTCGTGCCAGCCACCGCGGTCATACGATTAACCCAAATTAATAGATCCACGGCGTAAAGAGTGTTTAAGAAAAAAAAATCACAATAGAGTTAAATTATAACTAAGCTGTAAAAAGCCCTAGTTAAAATAAAATAACCCACGAAAGTGACTCTAATAATCCTGACACACGATAGCTAGGACCCAAACTGGGATTAGATACCCCACTATGCCTAGCCCTAAACCCAAATAGTTACATAACAAAACTATTCGCCAGAGTACTACTCGCAACTGCCTAAAACTCAAAGGACTTGGCGGTGCTTCACATCCACCTAGAGGAGCCTGTTCTATAATCGATAAACCCCGATAGACCTTACCAACCCTTGCCAATTCAGCCTATATACCGCCATCTTCAGCAAACCCTAAAAAGGAACAATAGTAAGCACAATCATAGCACATAAAAACGTTAGGTCAAGGTGTAGCTTATGGGTTGGAAAGAAATGGGCTACATTTTCTACATAAGAATATCCACCACACGAAAGTTTTTATGAAACTAAAAACCAAAGGAGGATTTAGCAGTAAATCAAGAATAGAGTGCTTGATTGAATAAGGCCATGAAGCACGCACACACCGCCCGTCACCCTCCTCAAGCATGTAGTAATAAAAATAACCTATATTCAATTACACAACCATGCAAGAAGAGACAAGTCGTAACAAGGTAAGCATACTGGAAAGTGTGCTTGGATTACC
>KM612279 Odocoileus virginianus isolate OvacpCM mitochondrion, complete genome
CAGAGGTTTGGTCCCAGCCTTCCTATTAATCCCCAGCAGACTTACACATGCAAGTATCCTCATCCCAGTGAAAATGCCCTCCAAGTCAATAAAACTAAGAGGAGCTGGTATCAAGCTCACACCCGTAGCTCATGACGCCTTGCTCAGCCACACCCCCACGGGAGACAGCAGTGATAGAAATTAAGCTATGAACGAAAGTTTGACTAAGTCATGCTAATTAGGGTTGGTAAATTTCGTGCCAGCCACCGCGGTCATACGATTAACCCAAGTTAATAGGCACACGGCGTAAAGCGTGTTTAAGCACTATGCCAAATAGAGTTAAACTCCAATTAAGCTGTAAAAAGCCATAATCAAGACGAAAATAAATAACGAAAGTAACTTTACAACCGCTGAAACACGATAGCTAAGATCCAAACTGGGATTAGATACCCCACTATGCTTAGCCCTAAACATAAATAGTTGTATAAACAAAACTATTCGCCAGAGTACTACCGGCAATAGCTTAAAACTCAAAGGACTTGGCGGTGCTTTATACCCTTCTAGAGGAGCCTGTTCTATAATCGATAAACCCCGATAGACCTTACCACCCCTTGCTAATACAGTCTATATACCGCCATCTTCAGCAAACCCTAAAAAGGAACAAAAGTAAGCACAATCATTATACATAAAAACGTTAGGTCAAGGTGTAACCTATGGAGTGGAAAGAAATGGGCTACATTTTCTAATCTAAGAAAACTCTTTACGAAAGTTACTATGAAATCAGTAACCAAAGGAGGATTTAGCAGTAAACTAAGAATAGAGTGCTTAGTTGAATTAGGCCATGAAGCACGCACACACCGCCCGTCACCCTCTTCAAATAGGCACAATACACTTAAATTTTATTATACGTATTAATCATATGAGAAGAGATAAGTCGTAACAAGGTAAGCATACTGGAAAGTGTGCTTGGATAAT
>NC_020721 Mazama rufina isolate MRGMr4 mitochondrion, complete genome
CAAAGGTTTGGTCCCAGCCTTCCTATTAACCTATAATAGACTTACACATGCAAGTATCCACATCCCAGTGAAAATGCCCTACAAGTCGATAAGACCAAAAGGAGCTGGTATCAAGCACACATACGTAGCTCATGACGCCTTGCTCAGCCACACCCCCACGGGATACAGCAGTGATAAAAATTAAGCCATAAACGAAAGTTTGACTAAGTCATATTAACTAGGGTTGGTAAATTTCGTGCCAGCCACCGCGGTCATACGATTAACCCAAGTTAATAGGCCCACGGCGTAAAGCGTGTTTAAGCACTATACCAAATGAAGTTAAATTCCAATTAAGCTGTAAAAAGCCATAATCGAAACGAAAATAAATAACGAAAGTAACTTTATAACCGCTGAAACACGATAGCTAAGATCCAAACTGGGATTAGATACCCCACTATGCTTAGCCCTAAACACAAATAGTTATATAAACAAAACTATTCGCCAGAGTACTATTAGCAATAGCTTAAAACTCAAAGGACTTGGCGGTGCTTTATACCCTTCTAGAGGAGCCTGTTCTATAATCGATAAACCCCGATAAACCTTACCACCCCTTGCTAATACAGTCTATATACCGCCATCTTCAGCAAACCCTAAAAAGGTACAAAAGTAAGCACAACTATAGTACATAAAAACGTTAGGTCAAGGTGTAACCTATGGAGTGGAAAGAAATGGGCTACATTTTCTAATCCAAGAAAACTCTTTACGAAAGTTACTATGAAATTAGTAATTAAAGGAGGATTTAGCAGTAAACTAAGAATAGAGTGCTTAGTTGAACTAGGCCATGAAGCACGCACACACCGCCCGTCACCCTCCTCAAATAGACACAATACACTTAAACTTATTTATATGTATTAATCACATGAGAGGAGATAAGTCGTAACAAGGTAAGCATACTGGAAAGTGTGCTTGGATAAT
>EF035447 Muntiacus reevesi micrurus mitochondrion, complete genome
TATAGGTTTGGTCCCAGCCTTCCTATTAACCCTTAATAGACTTACACATGCAAGCATCCACGTCCCAGTGAAAATGCCCTCTAAGTTAATAAGACTAAGAGGAGCTGGTATCAAGCACACATCCGTAGCTCACGACGCCTTGCTCAGCCACACCCCCACGGGAGACAGCAGTGACAAAAATTAAGCCATAAACGAAAGTTTGACTAAGCCATATTAATTAGGGTTGGTAAATTTCGTGCCAGCCACCGCGGTCATACGATTAACCCAAGTTAATAGGTATACGGCGTAAAGCGTGTTAAAGCACTATTTCCAAATAAAGCTAAATTTCAATTAAGCTGTAAAAAGCCATAATTGCAACAAAAATAAATAACGAAAGTAACTTTACAGTTGCTGAAACACGATAGCTAGGACCCAAACTGGGATTAGATACCCCACTATGCCTAGCCCTAAACACAAATAGTTTCCACAAACAAAACTATTCGCCAGAGTACTACCGGCAATAGCTTAAAACTCAAAGGACTTGGCGGTGCTTTATACCCTTCTAGAGGAGCCTGTTCTATAATCGATAAACCCCGATAGACCTCACCATTCCTCGCTAATACAGTCTATATACCGCCATCTTCAGCAAACCCTAAAAAGGAATAAAAGTAAGCGCAATCATAATACGTAAAAACGTTAGGTCAAGGTGTAACCTATGGGATGGGAAGAAATGGGCTACATTTTCTAACTTAAGAATAATTCATATACGAAAGTTATTATGAAATTAATAACCAAAGGAGGATTTAGCAGTAAACTAAGAATAGAGTGCTTAGTTGAATTAGGCCATGAAGCACGCACACACCGCCCGTCACCCTCCTCAAGTAAGTACGATATGCTCAAACTTATTTACATATATTAACCATATGAGAGGAGATAAGTCGTAACAAGGTAAGCATACTGGAAAGTGTGCTTGGATAAAT
>KX758402 Bubalus bubalis isolate PYH14 mitochondrion, complete genome
CATAGGTTTGGTCCCAGCCTTCCTGTTAACTCTTAATAAACTTACACATGCAAGCATCCGCATCCCGGTGAGAATGCCCTCTAGGTCAACGAAACTAAGAGGAGCGGGCATCAAGCACACACCTGTAGCTCACGACGCCTTGCTTAACCACACCCCCACGGGAAACAGCAGTGACAAAAATTAAGCCATAAACGAAAGTTTGACTAAGTTATATTAGCTAAGGGTTGGTAAATCTCGTGCCAGCCACCGCGGTCATACGATTAACCCAAGCTAACAGGAGTACGGCGTAAAATGTGTTTAAGCACACCGCTAAATAGAGTTAAATTTTAATTAAGCCGTAAAAAGCCATAATTTCAATAAAAATAAACAACGAAAGTGACTCTATAACAGCTGACACACTATAGCTAAGACCCAAACTGGGATTAGATACCCCACTATGCTTAGCCCTAAACACAAATAATTATATTAACAAAATTATTCGCCAGAGTACTACCGGCAATAGCCTAAAACTCAAAGGACTTGGCGGTGCTTTATATCCCCCTAGAGGAGCCTGTTCTATAATCGATAAACCCCGATAGACCTCACCAATTCTTGCTAATGCAGTCTATATACCGCCATCTTCAGCAAACCCTAAAAAGGTACAAAAGTAAGCGCAATCACAATGCATAAAAACGTTAGGTCAAGGTGTAACCTATGAAATGGGAAGAAATGGGCTACATTTTCTATACCAAGAATACCCAACACGAAAGTTATTATGAAAGTTAATAACCAAAGGAGGATTTAGCAGTAAACTAAGAATAGAGTGCTTAGTTGAACTAGGCCATGAAGCACGCACACACCGCCCGTCACCCTCCTCAAGTAAATATAATGCATCCAACCCTATTTAAATGCACTAACCACATGAGAGGAGACAAGTCGTAACAAGGTAAGCATACTGGAAAGTGTGCTTGGATAAT
>AY526085 Bos taurus mitochondrion, complete genome
CATAGGTTTGGTCCCAGCCTTCCTGTTAACTCTTAATAAACTTACACATGCAAGCATCTACACCCCAGTGAGAATGCCCTCTAGGTTATTAAAACTAAGAGGAGCTGGCATCAAGCACACACCCTGTAGCTCACGACGCCTTGCTTAACCACACCCCACGGGAAACAGCAGTGACAAAAATTAAGCCATAAACGAAAGTTTGACTAAGTTATATTAATTAGGGTTGGTAAATCTCGTGCCAGCCACCGCGGTCATACGATTAACCCAAGCTAACAGGAGTACGGCGTAAAACGTGTTAAAGCACCATACCAAATAGGGTTAAATTCTAACTAAGCTGTAAAAAGCCATGATTAAAATAAAAATAAATGACGAAAGTGACCCTACAATAGCCGACGCACTATAGCTAAGACCCAAACTGGGATTAGATACCCCACTATGCTTAGCCCTAAACACAGATAATTACATAAACAAAATTATTCGCCAGAGTACTACTAGCAACAGCTTAAAACTCAAAGGACTTGGCGGTGCTTTATATCCTTCTAGAGGAGCCTGTTCTATAATCGATAAACCCCGATAAACCTCACCAATTCTTGCTAATACAGTCTATATACCGCCATCTTCAGCAAACCCTAAAAAGGAAAAAAAGTAAGCGTAATTATGATACATAAAAACGTTAGGTCAAGGTGTAACCTATGAAATGGGAAGAAATGGGCTACATTCTCTACACCAAGAGAATCAAGCACGAAAGTTATTATGAAACCAATAACCAAAGGAGGATTTAGCAGTAAACTAAGAATAGAGTGCTTAGTTGAATTAGGCCATGAAGCACGCACACACCGCCCGTCACCCTCCTCAAATAGATTCAGTGCATCTAACCCTATTTAAACGCACTAGCTACATGAGAGGAGACAAGTCGTAACAAGGTAAGCATACTGGAAAGTGTGCTTGGATAAAT
>KP202264 Panthera onca isolate PON mitochondrion, complete genome
TAGAGGTTTGGTCCTAGCCTTTCCATTAGTTATTAATAAAATTACACATGCAAGCCTCCGCATCCCGGTGAAAATGCCCTCTAAGTCACCCAGTGATTCAAAGGAGCTGGTATCAAGCACACAACCATTGTAGCTCATAACACCTTGCTCAGCCACACCCCCACGGGATACAGCAGTGATAAAAATTAAGCTATGAATGAAAGTTCGACTAAGTTATATTAAATTAGGGTTGGTAAATTTCGTGCCAGCCACCGCGGTCATACGATTAACCCAAACCAATGGACCTACGGCGTAAAGCGTGTTACAGAAGAGAAGCATACTAAAGTTAAACCTTAACTAGGCTGTAAAAAGCTGCAGTTAACATAAAAATACAGCACGAAAGTAACTTTAATATTTCCGACCACACGATAGCTAAGATCCAAACTGGGATTAGATACCCCACTATGCTTAGCCCTAAACCTAGATAGTTAGCTCAAACAAAACTATCCGCCAGAGAACTACTAGCAACAGCTTAAAACTCAAAGGACTTGGCGGTGCTTTATATCCCTCTAGAGGAGCCTGTTCTATAATCGATAAACCCCGATAAACCTCACCATCTCTTGCTAATTCAGCCTATATACCGCCATCTTCAGCAAACCCTAAAAAGGAAGAAAAGTAAGCACAAGTATCTTGACACAAAAAAGTTAGGTCAAGGTGTAGCCCATGAGATGGGAAGCAATGGGCTACATTTTCTACAACTAGAACATCCACGAAAATCCTTATGAAATTAAGAATTCAAGGAGGATTTAGTAGTAAATTTGAGAATAGAGAGCTCAATTGAATTGGGCCATGAAGCACGCACACACCGCCCGTCACCCTCCTCAAGTGGTCAAACCCTGAAGAAACCTATTCAAACCATTACATCCACAAGAGGAGACAAGTCGTAACAAGGTAAGCATACTGGAAAGTGTGCTTGGATGA
>KX808230 Puma concolor isolate TX107 mitochondrion, partial genome
CAAAGGTTTGGTCCTGGCCTTTCCATTAGTTATTAATAAGATTACACATGCAAGCTTCCGCATCCCGGTGAAAATGCCCTTCAAGTCACCCAGTGACCTAAAGGAGCTGGTATCAAGCACACAACCATAGTAGCTCATGACACCTTGCTCAGCCACACCCCCACGGGATACAGCAGTGATAAAAATTAAGCTATGAATGAAAGTTCGACTAAGCTATRTTAAACAAGGGTTGGTAAATTTCGTGCCAGCCACCGCGGTCATACGATTAACCCGAACTAATAGACCTACGGCGTAAAGCGTGTTACAGAGAAAAACTCATACTAAAGTTAAACCTTAACTAGGCCGTAAAAAGCTACAGTTAACATRAAAATACAGCACGAAAGTAACTTTAACATCTCCRACYACACGATAGCTAAGACCCAAACTGGGATTAGATACCCCACTATGCTTAGCCCTAAACCTAGATAGTTAACTTAAACAAAACTATCCGCCAGAGAACTACTAGCAACAGCTTAAAACTCAAAGGACTTGGCGGTGCTTTACATCCCTCTAGAGGAGCCTGTTCTATAATCGATAAACCCCGATACACCTCACCATCTCTTGCTAATTCAGCCYATATACCGCCATCTTCAGCAAACCCTAAAAAGGAAGAAAAGTAAGCACAAGTATCTTAACACAAAAAAGTTAGGTCAAGGTGTAGCCCATGAGATGGGAAGCAATGGGCTACATTTTCTAGAACTAGAACACCCACGAAAATCCTTATGAAACTAAGTATTAAAGGAGGATTTAGTAGTAAATTCGAGAATAGAGAGCTCAATTGAATCGGGCCATGAAGCACGCACACACCGCCCGTCACCCTCCTCAAGTGACAATATCCAAAAAAACCTATTTAAACCACCACACCCACAAGAGGAGACAAGTCGTAACAAGGTAAGCATACTGGAAAGTGTGCTTGGATAA
>KP202279 Puma yagouaroundi isolate HJA mitochondrion, complete genome
CAAAGGTTTGGTCCTAGCCTTTCCATTAGTTATTAATAAGATTACACATGCAAGCTTCCGCATTCCGGTGAAAATGCCCTCCAAGTTACCCAGTAACCTAAAGGAGCTGGTATCAAGCACACAACCATAGTAGCTCATGACACCTTGCTCAGCCACACCCCCACGGGATACAGCAGTGATAAAAATTAAGCTATGAATGAAAGTTCGACTAAGCTATATTAAACAAGGGTTGGTAAATTTCGTGCCAGCCACCGCGGTCATACGATTAACCCAAACTAATAGACCCACGGCGTAAAGCGTGTTATAGAGAAAAAAATATACTAAAGTTAAACCTTAGCTAAGCCGTAAAAAGCTACAGCTAACATGAAAATACAGCACGAAAGTAACTTTAATATCTCCAACCACACGATAGCTAAGACCCAAACTGGGATTAGATACCCCACTATGCTTAGCCCTAAACCTAGATAGTTAACTCAAACAAAACTATCCGCCAGAGAACTACTAGCAACAGCTTAAAACTCAAAGGACTTGGCGGTGCTTTACATCCCCCTAGAGGAGCCTGTTCTATAATCGATAAACCCCGATATACCTCACCATCTCTTGCTAATTCAGCCTATATACCGCCATCTTCAGCAAACCCTAAAAAGGAAGAAAAGTAAGCACAAGTATCTTAACACAAAAAAGTTAGGTCAAGGTGTAGCCCATGAGATGGGAAGCAATGGGCTACATTTTCTAGAACTAGAACACCCACGAAAATCCTTATGAAACTAAGTATTAAAGGAGGATTTAGTAGTAAATTTGAGAATAGAGAGCTTAATTGAATCGGGCCATGAAGCACGCACACACCGCCCGTCACCCTCCTCAAGTGACAATACCCAAAAAACCTATTTTAACCACCACACCCACAAGAGGAGACAAGTCGTAACAAGGTAAGCATACTGGAAAGTGTGCTTGGATAA
>NC_028318 Leopardus wiedii isolate LWI mitochondrion, complete genome
CAAAGGTTTGGTCCTGGCCTTTCCATTAGTTATTAATAAGATTACACATGCAAGCTTCCGCACCCCGGTGAAAATGCCCTCCAAGTCACCTAGTGACCTAAAGGAGCTGGTATCAAGCACACAACTATATGTAGCTCATGACACCTTGCTCAGCCACACCCCCACGGGACACAGCAGTGATAAAAATTAAGCTATGAATGAAAGTTCGACTAAGCTATATTAAACAAGGGTTGGTAAATTTCGTGCCAGCCACCGCGGTCATACGATTAACCCAAACTAATAGATCCACGGCGTAAAGCGTGTTATAGAGAAAAATATACTAAAGTTAAACCTTAACTAGGCTGTAAAAAGCTACAGTTAACATAAAAATACAGCACGAAAGTAACTTTAATATCTCCGACCACACGATAGCTAAGACCCAAACTGGGATTAGATACCCCACTATGCTTAGCCCTAAACTCAGATAGTTAGTCCAAACAAAACTATCCGCCAGAGAACTACCAGCAACAGCTTAAAACTCAAAGGACTTGGCGGTGCTTTACATCCCTCTAGAGGAGCCTGTTCTATAATCGATAAACCCCGATATACCTCACCATCTCTTGCTAATCCAGCCTATATACCGCCATCCTCAGCAAACCCTAAAAAGGAAGAAAAGTAAGCACAAGTATCTTAACACAAAAAAGTTAGGTCAAGGTGTAGCCCATGAGATGGGAAGTAATGGGCTACATTTTCTACAACTAGAACACCCACGAAAATCCTTATGAAACTAAGTATTAAAGGAGGATTTAGTAGTAAATCTGAGAATAGAGAGCTCAATTGAATCGGGCCATGAAGCACGTACACACCGCCCGTCACCCTCCTCAAGTGACAGCCCCAAAGAAACCTATTCAAACCACTACACTCACAAGAGGAGACAAGTCGTAACAAGGTAAGCATACTGGAAAGTGTGCTTGGATAA
>NC_028315 Leopardus pardalis isolate LPA mitochondrion, complete genome
CAAAGGTTTGGTCCTGGCCTTTCCATTAGTTATTAATAAGATTACACATGCAAGCTTCCGCACCCCGGTGAAAATGCCCTCTAAGTCACCTAGTGACCTAAAGGAGCTGGTATCAAGCACACAACTATGTAGCTCATGACACCTTGCTCAGCCACACCCCCACGGGATACAGCAGTGATAAAAATTAAGCTATGAATGAAAGTTCGACTAAGCTATATTAAACAAGGGTTGGTAAATTTCGTGCCAGCCACCGCGGTCATACGATTAACCCAAACTAATAGATCCACGGCGTAAAGCGTGTTACAGAGAAAAATATACTAAAGTTAAACCTTAACTAGGCCGTAAAAAGCTACAGTTAACATAAAAATACAGCACGAAAGTAACTTTAATATCTCCGACCACACGATAGCTAAGACCCAAACTGGGATTAGATACCCCACTATGCTTAGCCCTAAACCCAGATAGTTAATCCAAACAAAACTATCCGCCAGAGAACTACCAGCAACAGCTTAAAACTCAAAGGACTTGGCGGTGCTTTACATCCCTCTAGAGGAGCCTGTTCTATAATCGATAAACCCCGATACACCTCACCATCTCTTGCTAATCCAGCCTATATACCGCCATCTTCAGCAAACCCTAAAAAGGAAGAAAAGTAAGCACAAGTATCTTAACATAAAAAAGTTAGGTCAAGGTGTAGCCCATGAGATGGGAAGTAATGGGCTACATTTTCTACAACTAGAACACCCACGAAAATCCTTATGAAACTAAGTATCAAAGGAGGATTTAGTAGTAAATCTGAGAATAGAGAGCTCAATTGAATCGGGCCATGAAGCACGCACACACCGCCCGTCACCCTCCTCAAGTGATAACCCCAAAGAAACCTATTCAAACCACCACACCCACAAGAGGAGACAAGTCGTAACAAGGTAAGCATACTGGAAAGTGTGCTTGGATAA
>KP202287 Leopardus tigrinus isolate LTI_CA mitochondrion, complete genome
CAAAGGTTTGGTCCTGGCCTTTCCATTAGTTATTAATAAGATTACACATGCAAGCCTCCGCACCCCGGTGAAAATGCCCTCTAGGTCACCTAGTGACCTAAAGGAGCTGGTATCAAGCACACAACTACATGTAGCTCACGACACCTTGCTCAGCCACACCCCCACGGGACACAGCAGTGATAAAAATTAAGCCATGAATGAAAGTTCGACTAAGCTATATTAAACAAGGGTTGGTAAATTTCGTGCCAGCCACCGCGGTCATACGATTAACCCAAACTAATAGATCCACGGCGTAAAGCGTGTTACAGAGAAAAATACACTAAAGTTAAACCTTAACTAGGCCGTAAAAAGCTACAGTTAACACAAAAATACAGCACGAAAGTAACTTTAATACCTCCGACTACACGATAGCTAAGACCCAAACTGGGATTAGATACCCCACTATGCTTAGCCCTAAACTCAGATAGTTAATTTAAACAAAACTATCCGCCAGAGAACTACTAGCAACGGCTTAAAACTCAAAGGACTTGGCGGTGCTTTACATCCCTCTAGAGGAGCCTGTTCTATAATCGATAAACCCCGATATACCTCACCATCTCTTGCTAATCCAGCCTATATACCGCCATCTTCAGCAAACCCTAAAAAGGAATAAAAGTAAGCACAAGTATCTTAACGCAAAAAAGTTAGGTCAAGGTGTAGCCCATGAGATGGGAAGCAATGGGCTACATTTTCTACAACTAGAACATCCACGAAAATCCTTATGAAACTAGGTATTAAAGGAGGATTTAGTAGTAAATTTGAGAATAGAGAGCTCAATTGAATCGGGCCATGAAGCACGCACACACCGCCCGTCACCCTCCTCAAGTGATAACCCCGAAGAAACCTATTCAAACCACCACACCCACAAGAGGAGATAAGTCGTAACAAGGTAAGCATACTGGAAAGTGTGCTTGGATAA
>FCU20753 Felis catus mitochondrion, complete genome
CAAAGGTTTGGTCCTGGCCTTTCCATTAGTTATTAATAAGATTACACATGCAAGCCTCCGCATCCCGGTGAAAATGCCCTCTAAGTCACCCAGTGACCTAAAGGAGCTGGTATCAAGCACACAACCACAGTAGCTCATAACACCTTGCTCAGCCACACCCCCACGGGATACAGCAGTGATAAAAATTAAGCCATGAATGAAAGTTCGACTAAGCTATATTAAACAAGGGTTGGTAAATTTCGTGCCAGCCACCGCGGCCATACGATTAACCCAAACTAATAGACCCACGGCGTAAAGCGTGTTACAGAGAAAAAAATATACTAAAGTTAAATTTTAACTAGGCCGTAGAAAGCTACAGTTAACATAAAAATACAGCACGAAAGTAACTTTAACACCTCCGACTACACGACAGCTAAGACCCAAACTGGGATTAGATACCCTACTATGCTTAGCCCTAAACTTAGATAGTTACCCTAAACAAAACTATCCGCCAGAGAACTACTAGCAATAGCTTAAAACTCAAAGGACTTGGCGGTGCTTTACATCCCTCTAGAGGAGCCTGTTCTATAATCGATAAACCCCGATATACCTCACCATCTCTTGCTAATTCAGCCTATATACCGCCATCTTCAGCAAACCCTAAAAAGGAAGAAAAGTAAGCACAAGTATCTTAACATAAAAAAGTTAGGTCAAGGTGTAGCTCATGAGATGGGAAGCAATGGGCTACATTTTCTAAAATTAGAACACCCACGAAGATCCTTACGAAACTAAGTATTAAAGGAGGATTTAGTAGTAAATTTGAGAATAGAGAGCTCAATTGAATCGGGCCATGAAGCACGCACACACCGCCCGTCACCCTCCTCAAGTGGTAACTCCCAAAAAAACCTATTTAAATTATCACACCCACAAGAGGAGATAAGTCGTAACAAGGTAAGCATACTGGAAAGTGTGCTTGGATAA
>KX381514 Procyon cancrivorus isolate M192 12S ribosomal RNA gene, partial sequence; mitochondrial
AACCCAAACTAATAGGCCCACGGCGTAAAACGTGTTAGAGAACCCCCACCACTAAAGTTAAAACCTGGCCAGGCCGTAAAAAGCAACTGCCAACATAAAATAAACTACGAAAGTGACTTTATTATCCCTAATTACACGATAGCTAAGATCCAAACTGGGATTAGATACCCCACTATGCCTAGCCCTAAACATAAATAATTAATATAACAAAATTATTTGCCAGAGAACTACTAGCAACAGCTTAAAACTCAAAGGACTTGGCGGTGCTTTACATCCCTCTAGAGGAGCCTGTTCTATAATCGATAAACCCCGATAAACCTCACCATCTCTAGCTAAAT
>AB291073 Procyon lotor mitochondrial DNA, complete genome
TAAAGGTTTGGTCCTGGCCTTCCTATTAGTTCTTGACAAATTTACACATGCAAGTCTCCACATCCCAGTGAAATATGCCCTCCAAATCACTCCAATGATTAAAAGGAGCGGGTATCAAGCACACTAATACTAGTAGCTCACGACACCTTGCTCAGCCACACCCCCACGGGATACAGCAGTGATAAAAATTAAGCCATGAACGAAAGTTCGACTAAGTTATGTCAATGAGGGTTGGTAAATTTCGTGCCAGCCACCGCGGTCACACGATTAACCCAAACTAATAGGCCCACGGCGTAAAACGTGTCAAAAACCTCCACACTAAAGTTAAAACCTGGCCAGGCCGTAAAAAGCAATTGCCAGCATAAAATAAACTACGAAAGTGACTTTATTACCCTAATTACACGATAGCTAAGATCCAAACTGGGATTAGATACCCCACTATGCCTAGCCCTAAACATAAATAATTAACGTAACAAAATTATTTGCCAGAGAACTACTAGCAACAGCTTAAAACTCAAAGGACTTGGCGGTGCTTTACATCCCTCTAGAGGAGCCTGTTCTATAATCGATAAACCCCGATAAACCTCACCATCTCTAGCTAAATCAGTCTATATACCGCCATCTTCAGCAAACCCTTAAAAGGAAGAGCAGTAAGCACAATAATAATACATAAAAAAGTTAGGTCAAGGTGTAACCTATGAGGTGGGAAGAAATGGGCTACATTTTCTAATAAATAAGAATATATACCACGGAAATTTTTATGAAACTAAAAATCAAAGGTGGATTTAGTAGTAAATTAAGAATAGAGAGCTTAGTTGAATTGGGCCATAAAGCACGCACACACCGCCCGTCACCCTCCTCAAGCAGTAGTAATTCAACCACAATATATTAACGGATAAATTAATGTAAGAGGAGACAAGTCGTAACAAGGTAAGCATACTGGAAGGTGTGCTTGGATTAAT
>PTKMTRG12S Potos flavus mitochondrial 12S ribosomal RNA (12S rRNA) gene fragment
AGATAATTAAATCAACAAAATTATTTGCCAGAGAACTACTAGCAATAGCTTAAAACTCAAAGGACTTGGCGGTGCTTTATACCCCTCTAGAGGAGCCTGTTCTATAATCGATAAACCCCGATAAACCTCACCACTTCTTGCTAAATCAGTCTATATACCGCCATCCTCAGCAAACCCTTTAAAGGGAGAAAAGTAAGCACAATAATTAGCGCGTAAAAAAGTTAGGTCAAGGTGTAACCTATGGAGTGGGAAGAAATGGGCTACATTTTCTGAACAAGAACATCACACACGAAAGCCTCCATGAAATTGGAAGCCAAAGGTGGATTTAGTAGTAAATCGAGAATAGAGAG
>PFU78344 Potos flavus 12S ribosomal RNA gene, partial sequence, tRNA Val gene, complete sequence and 16S ribosomal RNA gene, partial sequence, mitochondrial genes encoding mitochondrial RNAs
AATTAACTCAACAAAATTATTTGCCAGAGAACTACTAGCAATAGCTTAAAACTCAAAGGACTTGGCGGTGCTTTATACCCCTCTAGAGGAGCCTGTTCTATAATCGATAAACCCCGATAAACCTCACCACTTCTTGCTAAATCAGTCTATATACCGCCATCCTCAGCAAACCCTTTAAGGGAAGAAAAGTAAGCACAATAATTAACGCATAAAAAAGTTAGGTCAAGGTGTAACCTATGAAGTGGGAAGAAATGGGCTACATTTTCTAAACAAGAACATTATGCACGAAAGCTTCCATGAAATTAGAAGCCAAAGGTGGATTTAGTAGTAAATCGAGAATAGAGAGCTTGATTGAACAGGGCCATGAAGCACGCACACACCGCCCGTCACCCTCCTCAAGCAATGTAAGCTAAATATAACATATAACGAGCAAATCAATGCAAGAGGAGACAAGTCGCTAACAAGGTAAGCGTACTGGAAAGTGTGCTTGGATTAA
>NC_020647 Nasua nasua voucher ROM108237 mitochondrion, complete genome
CAAAGGTTTGGTCCTGGCCTTCCTATTAGTTCTTAGTAAACTTACACATGCGAGTCTCCGCATTCCAGTGAAAATGCCCTCCAAATCACCTTGTGATTATAAAGGAGCGGGTATCAAGCGCACTATAATAAGTAGCTCACAACACCTTGCTCAGCCACACCCCCACGGGACACAGCAGTGACAAAAATTAAGCTATGAACGAAAGTTCGACTAAGTTATACTAACAAAGGGTTGGTAAATTTCGTGCCAGCTACCGCGGTCACACGATTGACCCAAACTAATAAGCTCACGGCGTAAAACGTGTTAAAGAAATACCCAACACTAAAGTTAAAATCTGACCAGGTCGTAAAAAACTACTGCCAGTACAAAATATACCACGAAAGTGACTTTATCAGTTCTGACTACACGATAGCTAAGACCCAAACTGGGATTAGATACCCCACTATGCTTAGCCCTAAACATAGATAATTTTAATGTAACAAAATTGCATGCCAGAGAACTACTAGCAACAGCTTAAAACTCAAAGGACTTGGCGGTGCTTTATATCCCTCTAGAGGAGCCTGTTCTGTAATCGATAAACCCCGATAAACCTCACCACTTCTAGCTAAATCAGTCTATATACCGCCATCTTCAGCAAACCCTTAAAAGGAGTAAAAGTAAGCACAATCATCAGACATAAAAAAGTTAGGTCAAGGTGTAGCCTATGGAGTGGGAAGAAATGGGCTACATTTTCTAAGCAAGAACATACCCATGTACGAAAGTCCTTATGAAAATCAAAGACTAAAGGAGGATTTAGTAGTAAATTAAGAATAGAGAGCTTAATTGAATTGGGCCATGAAGCACGCACACACCGCCCGTCACCCTCCTCAAGCAATACAACCCGAACACATCATATAACTAACTAAATAAAGCAAGAGGAGACAAGTCGTAACAAGGTAAGCATACTGGAAAGTGTGCTTGGATAAAC
>Y08509 B.gabbii mitochondrial 12S rRNA gene
TAAAGGTTTGGTCCTGGCCTTCCCATTAGTTCCTAACAGACTTACACATGCAAGCCTCCACGCCCCAGTGAAAATGCCCTCCAAATCACACTGGTGATCAAAAGGAGCGGGTATCAAGCACACTAAAACAAGTAGCTCACAACACCTTGCTCAGCCACACCCCCACGGGTTACAGCAGTGATAAAAATTAAGCTATGAACGAAAGTTCGACTAAGTCATGTTAACAAAGGGTTGGTAAATTTCGTGCCAGCCACCGCGGTCACACGATTAACCCAAATTAATAGGTCTACGGCGTAAAACGTGTTAAAGACGATACACAACACTAAAGTTAAAATCTGGCCAGGCTGTAAAAAGCTACTGCCGGTACAAAATATACCACGAAAGTGACTTTACTGACTCTGACCACACGATAGCTAAGACCCAAACTGGGATTAGATACCCCACTATGCTTAGCCCTAAACATAAATAATCTCAGTACAACAAGATTACTTGCCAGAGAACTACTAGCAACAGCTTAAAACTCAAAGGACTTGGCGGTGCTTTACATCCCTCTAGAGGAGCCTGTTCTATAATCGATAAACCCCGATAAACCTCACCACTCCTAGCTAAATCAGTCTATATACCGCCATCTTCAGCAAACCCTTAAAAGGAACAAAAGTAAGCACAATAATCAAACATAAAAAAGTTAGGTCAAGGTGTAACCCATGGAGTGGGAAGAAATGGGCTACATTTTCTAAGTAAGAACACACTCATACGAAAGTTCTTATGAAACTAAGAACCAAAGGAGGATTTAGTAGTAAACTAAGAATAGAGTGCTTAGTTGAACTGGGCCATGAAGCACGCACACACCGCCCGTCACCCTCCTCAAGCAACGCAACCCAAACACAACATATTAATCAACCAACCAATGCAAGAGGAGACAAGTCGTAACAAGGTAAGCATACTGGAAAGTGTGCTTGGATCAAT
>KX381411 Eira barbara isolate M1015 12S ribosomal RNA gene, partial sequence; mitochondrial
AACTCAAATTAATAGGCCCACGGCGTAAAACGTGTTAAGGATTATAAAAGTACTAAAGTTAAAATTTAACCAGGCCGTAAAAAGCTACTGTTAATACAAAGTAAACCACGAAAGTGACTTTACCTTCTCCGACAACACGATAGCTGAGACCCAAACTGGGATTAGATACCCCACTATGCTCAGCCCTAAACATAAATAATTCATACAACAAAATTACTTGCCAGAGGACTACTAGCAGCAGCTTAAAACTCAAAGGACTTGGCGGTGCTTTATATCCCTCTAGAGGAGCCTGTTCTATAATCGATAAACCCCGATAGACCTCACCGCTCCTAGCTAAAT
>KX381451 Pteronura brasiliensis isolate M1414 12S ribosomal RNA gene, partial sequence; mitochondrial
AACTCGAATTAATAGGCTCACGGCGTAAAACGTGTTAAGGATTATAAGCATACTAAAGTTAAAATTTAACCAGGCTGTAAAAAGCTACTGTTAACATAAAATATACCACGAAAGTGACTTTACCATTTCCGACAACACGATAGCTGAGATCCAAACTGGGATTAGATACCCCACTATGCTCAGCCCTAAACGTAAATAATTTACACAACAAAATTATCTGCCAGAGGACTACTAGCAACAGCTTAAAACTCAAAGGACTTGGCGGTGCTTTATATCCCTCTAGAGGAGCCTGTTCTATAATCGATAAACCCCGATAAACCTCACCACTTCTAGCTAAAT
>KX381561 Lontra longicaudis isolate M51 12S ribosomal RNA gene, partial sequence; mitochondrial
AACCCGAATTAATAGGCCCACGGCGTAAAACGTGTTAAGGATCACAGAGTACTAAAGTTAAAGTTTAACTAGGCCGTAAAAAGCTACTGTTAATATAAAATATGCCACGAAAGTGACTTTATCATTTCCAACAACACGACAGCTGGGACCCAAACTGGGATTAGATACCCCACTATGCTCAGCCCTAAACATGGATAGCTTACATAACAAAACTATCTGCCAGAGAACTACTAGCAACAGCTTAAAACTCAAAGGACTTGGCGGTGCTTTACATCCCTCTAGAGGAGCCTGTTCTGTAATCGATAAACCCCGATAAACCTCACCACTTCTAGCTAAAT
>KX381702 Galictis vittata isolate T4427 12S ribosomal RNA gene, partial sequence; mitochondrial
AACCCATATCAATAGGTCAACGGCGTAAAACGTGTTAAAGATAATAAAACACTAAAGTCAAAATTTAACCAGGCTGTAAAAAGCTACTGTTAATATAAGACAAACCACGAAAGTGACTTTACTACTTCTGATTACACGATAGCTGAGACCCAAACTGGGATTAGATACCCCACTATGCTCAGCCTTAAACATAAATAATTCATTCAACAAAATTATCTGCCAGAGAACTACTAGCAACAGCCTAAAACTCAAAGGACTTGGCGGTGCTTTACATCCCTCTAGAGGAGCCTGTTCTATAATCGATAAACCCCGATAAACCTTACCACTTCTAGCTAAAT
>CMU78326 Conepatus mesoleucus 12S ribosomal RNA gene, partial sequence, tRNA Val gene, complete sequence and 16S ribosomal RNA gene, partial sequence, mitochondrial genes encoding mitochondrial RNAs
AATTCACACAACAAAATTGTTCGCCAGAGGACTACTAGCAACAGCTTAAAACTCAAAGGACTTGGCGGTGCTTTATATCCCTCTAGAGGAGCCTGTTCTATAATCGATAAACCCCGATAAACCTCACCGTTTCTGGCTAATTCAGTCTATATACCGCCATCTTCAGCAAACCCTTAAAAGGAACAAAAGTAAGCATAATTATAAGACATAAAAAAGTTAGGTCAAGGTGTAACCTATGGAACGGAAAGAAATGGGCTACATTTTCTTCAACAAGAACATCCTAAAGTCCACGAAAGACTCTATGAAACCAAGAGACAGAAGGAGGATTTAGTAGTAAATTAAAAATAGAGAGCTTAATTGAATTGGGCCATGAAGCACGCACACACCGCCCGTCACCCTCCTCAAGTAACTCTTCCTAAACATAACATATTATTCCTCACCAATACAAGAGGAGATAAGTCGTCAACAAGGTAAGTATACTGGAAAGTGTGCTTGGATTAAC
>KP129083 Urocyon cinereoargenteus isolate MVZ_225021 mitochondrion, complete genome
CAAAGGTTTGGTCCTGGCCTTCCTATTAGTCCCTAGCAAACTTACACATGCAAGCTTCCACGCTCCAGTGAGAATGCCCTTGAAATCACCGGTGATTTAAAGGAGCAGGTATCAAGCACACTCCTAAGTAGCTCATAACACCTTGCTAAGCCACACCCCCACGGGATACAGCAGTGATAAAAATTAAGCCATGAACGAAAGTTCGACTAAGTTATGCTATAGAGGGTTGGTAAATTTCGTGCCAGCCACCGCGGTCATACGATTAACCCGAATTAATAGGCCCACGGCGTAAAGCGTGTTTAAGATATACTCACACTAAAGTTAAAACTTAACTAAGCCGTAAAAAGCTACAGTTACCATAAAATATACTACGAAAGTGACTTTAATATATTCTGACTACACGATAGCTAAGACCCAAACTGGGATTAGATACCCCACTATGCTTAGCCCTAAACATAAACGGTTCTATAAAACAAAATGGTTCGCCAGAGAACTACTAGCAACAGCTTAAAACTCAAAGGACTTGGCGGTGCTTTACATCCCTCTAGAGGAGCCTGTTCTATAATCGATAAACCCCGATAGACCTCACCATTCCTTGCTAATACAGTCTATATACCGCCATCTTCAGCAAACCCTTAAAAGGTAAAGTAGTAAGCACGATCACTTCACGCAAAAAAGTTAGGTCAAGGTGTAACCCATGGGATGGGAAGAAATGGGCTACATTTTCTACTCCAAGAATACTTCACGGAAGTTTTTATGAAACTAAAAACTGAAGGAGGATTTAGTAGTAAGTTAAGAATAGAGAGCTTAACTGAATAGGGCCATGAAGCACGCACACACCGCCCGTCACCCTCCTCAAGTAATAACCCTACAACAATAATCATATTAATCAGACCAAAACACAAGAGGAGACAAGTCGTAACAAGGTAAGCGTACCGGAAGGTGCGCTTGGATCAAC
>KT448285 Speothos venaticus mitochondrion, partial genome
CAAAGGTTTGGTCCTAGCCTTCCTATTAGTTTTTAGTAGACTTACACATGCAAGTCTCCACGCCCCAGTGAGAATGCCCTCAAAATCATTATTGATCCAAAGGAGCAGGTATCAAGCACACTTTTAAGTAGCTCATAACACCTTGCTAAGCCACGCCCCCACGGGATACAGCAGTGATAAAAATTAAGCCATAAACGAAAGTTTGACTAAGCCATACTAAAAAGGGTTGGTAAATTTCGTGCCAGCCACCGCGGTCATACGATTAACCCGAACTAATAGGTCCACGGCGTAAAGCGTGTTTAAGATATCTTTACACTAAAGTTAAAATTTAACTAAGCCGTAAAAAGCTACAGTTACTATAAAATAAACTACGAAAGTGACTTTATAATTATCTGATCACACGATAGCTAAGACCCAAACTGGGATTAGATACCCCACTATGCTTAGCCCTAAACGTAAATGATTTTATAACAAAATAATTCGCCAGAGAACTACTAGCAACAGCTTAAAACTCAAAGGACTTGGCGGTGCTTTATATCCCCCTAGAGGAGCCTGTTCTATAATCGATAAACCCCGATATACCTCACCACCCTTTGCTAATCCAGTCTATATACCGCCATCTTCAGCAAACCCTTAAAAGGTGGAACAGTAAGCACAACCATTTTACATAAAAAAGTTAGGTCAAGGTGTAGCTTATAAGGTGGGAAGAAATGGGCTACATTTTCTACTCTAAGAACATCTACGAATGTTTTTATGAAATTAAAAACTGAAGGAGGATTTAGTAGTAAATTGAGAGTAGAGAGCTCAATTGAATAGGGCCATGAAGCGCGCACACACCGCCCGTCACCCTCCTCAAGTAATAAAGCACGACCACAACCATATTTACTCGATTAAAACACAAGAGGAGATAAGTCGTAACAAGGTAAGCACACCGGAAGGTGCGCTTGGATTAAT
>EU740412 Canis lupus familiaris 12S ribosomal RNA gene, complete sequence; mitochondrial
TAAAGGTTTGGTCCTAGCCTTCCTATTAGTTTTTAGTAGACTTACACATGCAAGCCTCCACGCCCCAGTGAGAATGCCCTTAAAATCACCAGTGATCTAAAGGAGCAGGTATCAAGCACACTCTTAAGTAGCTCATAACACCTTGCTAAGCCACACCCCCACGGGATACAGCAGTGATAAAAATTAAGCCATAAACGAAAGTTTGACTAAGCCATACTAAATAGGGTTGGTAAATTTCGTGCCAGCCACCGCGGTCATACGATTAACCCAAACTAATAGGCCTACGGCGTAAAGCGTGTTCAAGATACTTTTACACTAAAGTTAAAACTTAACTAAGCCGTAAAAAGCTACAGTTATCATAAAATAAACCACGAAAGTGACTTTATAATAATCTGACTACACGATAGCTAAGACCCAAACTGGGATTAGATACCCCACTATGCTTAGCCCTAAACATAGATAATTTTACAACAAAATAATTCGCCAGAGGACTACTAGCAATAGCTTAAAACTCAAAGGACTTGGCGGTGCTTTATATCCCTCTAGAGGAGCCTGTTCTATAATCGATAAACCCCGATAAACCTCACCACCTTTCGCTAATTCAGTCTATATACCGCCATCTTCAGCAAACCCTCAAAAGGTAGAACAGTAAGCACAATCATTTTACATAAAAAAGTTAGGTCAAGGTGTAACTTATGAGGTGGGAAGAAATGGGCTACATTTTCTACCCAAGAACATTTCACGAATGTTTTTATGAAATTAAAAACTGAAGGAGGATTTAGTAGTAAATTAAGAATAGAGAGCTTAATTGAATAGGGCCATGAAGCACGCACACACCGCCCGTCACCCTCCTCAAGTAATAAGACACAACCATAACCATATTAACTTAACTAAAACACAAGAGGAGACAAGTCGTAACAAGGTAAGCATACCGGAAGGTGTGCTTGGATTAAT
>NC_024630 Callicebus lugens mitochondrion, complete genome
TACAGGTTTGGTCCTGGCCTTTCTATTAGCCCTCAGTGAAATTACACATGCAAGCATCCACAGTCCTGTGAAAATGCCCTCCAGGCCATCAAAACAAGAGGAGCAAGTATCAAGCACGCACAAGCAGCTCAAAACACTTTGCTTAGCCACACCCCCACGGGAAACAGCAGTGACAAACCTTTAGCAATAAACGAAAGTTTAACTAAGTTACACTGACCACCAGAGCCGGTCAATTTCGTGCCAGCCACCGCGGCCATACGATTGACTCAAGTTAATAGAATTCGGCGTAAAGAGTGTTTAAGATTTTCTCTCAATAAAGCTAACCTATAACTAAGTTGTGGAAAACCCCAGTTATGGTAAAATACCCTACGAAAGTGGCTTTAATATACTGAACACACTATAGCTAAGGTACAAACTGGGATTAGATACCCCACTATGCTTAGCCCTAAACCTCAATAATTTAACTAAACAAAATTATTCGCCAGAACACTACAAGCCACAGCTTGAAACTCAAAGGACCTGGCGGTGCTTTATATCCTTCTAGAGGAGCCTGTTCTGTAATCGATAAACCCCGATAAACCTCACCACCTCTTGCTCTCAGCCTGTATACCGCCATCTTCAGCAAACTCCCTAAAGATTGCACAGTAAGCAGAAGTATAATCATAAAAACGTTAGGTCAAGGTGCAGCCAATGAAGTGGAAGCAATGGGCTACATTTTCTAAACCAGAAAACCACACGACAGCCTTTATGAAATCTAAAGTCCTAAGGTGGATTTAGCAGTAAATTAAGAATAGAGAGCTTAATTGAAACAAGGCCATTAAGCACGCACACACCGCCCGTCACCCTCCTCAAACATCACACAAATAGTGCATTAACAATAAACTACTATAAACTGGTATAGAGGGGATAAGTCGTAACAAGGTAAGCGTACTGGAAAGTGCGCTTGGATAATC
>HQ644334 Saimiri sciureus sciureus mitochondrion, complete genome
CAAAGGTTTGGTCCTAGCCTTTCTATTAGCTCTCAGCGAGATTACACATGCAAGCATCCGCAGCCCTGTGAAAATGCCCTCTAGAACGCCAGAACATGAGGAGTGAGCATCAAGCACGCACATATGCAGCTCAAGACGCTTTGCTTAGCCACACCCCCACGGGAGACAGCAGTGACAAACTTTTAGCAATGAACGAAAGTTCAACTAAGCTACGCTGATTATCAGAGTCGGTCAATTTCGTGCCAGCCACCGCGGCCATACGATTGACTCAAGTTAATAAAGCCCGGCGTAAAGAGTGTTTAAGATTTCACGTCAATAAAGCTGACCTATAACCAAGTTGTAAAAAACCCCGGTTACAGTAAAATATCCTACGAAAGTGGCTTTAATAACCTGAATACACTATAGCTAAGGTACAAACTGGGATTAGATACCCCACTATGCCTAGCCCTAAACCTTAATAATTTTAACAACAAAATTATTCGCCAGAACACTACAAGCAACAGCTTGAAACTCAAAGGACCTGGCGGTGCTTTACATCCGTCTAGAGGAGCCTGTTCTATAATCGATAAACCCCGATATACCTTACCACCTCTCGCCCTCAGCCTGTATACCGCCACCTTCAGCAAACTCCCTAAAGATCGCAAAGTAAGCAGGAGTATTATCATAAAAACGTTAGGTCAAGGTGCAGCCTATGAAGTGGGAAGAAATGGGCTACATTTTCTAAACTAGAAAATTACACGAAACCCCTTATGAAACCTAAGGGTACAAGGTGGATTTAGCAGTAAACCAAGAATAGAGAGCTTGATTGAAGCAAGGCCATTAAGCACGCACACACCGCCCGTCACCCTCCTCAACCATCACACAAAGTACATTAACAACTAAGCCACTAAACACTGATGTAGAGGGGATAAGTCGTAACATGGTAAGCGTACTGGAAAGTGCGCTTGGACTAAT
>JN380205 Cebus apella mitochondrion, complete genome
CCCCGGTTTGGTCCTAGCCTTTCTATTAGCCCTCAGTGAGATTACACATGCAAGCATCCGCCGTCCTGTGAGAATGCCCCCTAGAAAACCAAAACATGGGGAGCGAGTATCAAGCACGCATACATGCAGCTCAAAACACTTTGCTCAGCCACACCCCCACGGGAAACAGCAGTGACAAACTTTTAGCAATAAACGAAAGTTTAACTAAGCCACACTGATAATAGAGTTGGTCAATTTCGTGCCAGCCACCGCGGCCATACGATTAACTCGAGTTAATAAAACCCGGCGTAAAGAGTGTTTAAGATCCCACCCTCAATAAAGCTAACCTATAACTAAGTTGTAGAAAACTCCGGTTATAGTGAAATACTCTACGAAAGTGGCTTTAATGCTCCTGAATACACTATAGCTAAGATACAAACTGGGATTAGATACCCCACTATGCTTAGCCTTAAACCCCAATAACTCCACCAACAAAACTATTCGCCAGAACACTACAAGCAATAGCTTAAAACTCAAAGGACCTGGCGGTGCTTTATATCCGTCTAGAGGAGCCTGTTCTGTAATCGATATACCCCGATAGACCTTACCACCTCTTGCCCTCAGCCTGTATACCGCCATCCTCAGCAAACTCCCTAAAGATCGTAAAGTAAGCAGAAGTATCACCATAAAAACGTTAGGTCAAGGTGCAGCCAATGAAGTGGAAAGAAATGGGCTACATTTTCTAACCTAGAAAAACTACACGACAGCCTTTATGAAATTTAAAGGCCCAAGGTGGATTTAGCAGTAAATCAAGAATAGAGAGCTTGACTGAAGCAAGGCCATTAAGCACGCACACACCGCCCGTCACCCTCCTCAACCACCATATAGAAAAGTATATTAACAATTTAAGCCACTTCATATTGATGTAGAGGGGATAAGTCGTAACACGGTAAGTGTACTGGAAAGTGCACTTGGACGAAT
>NC_002763 Cebus albifrons mitochondrion, complete genome
CACAGGTTTGGTCCTAGCCTTTCTATTAGCCCTCAGTGAGATTACACATGCAAGCATCTACTATCCTGTGAGAATGCCCTCTAGAACACCAAATTATGAGGAGCGAGTATCAAGCACGCATATATGCAGCTCAAAACACTTTGCTTAGCCACACCCCCACGGGAAACAGCAGTGACAAACTTTTAGCAATAAACGAAAGTTTAACTAAGCTACACTGACAATAGAGTTGGTCAATTTCGTGCCAGCCACCGCGGCCATACGATTAACTCAAGTTAATAAAGTCCGGCGTAAAGAGTGTTTAAGGCCCCACCCTCAATAAAGCTAACCTATAACTAAGTTGTGGAAAACTCCAGTTATAGTGAAATACCCTACGAAAGTGGCTTTAATATTCCTGAATACACCATAGCTAAGACACAAACTGGGATTAGATACCCCACTATGCCTAGCCCTAAACTCCAATAACTCTACCAACAAAATTACTCGCCAGAACACTACAAGCAATAGCTTGAAACTCAAAGGACCTGGCGGTGCTTTACATCCGTCTAGAGGAGCCTGTTCTGTAATCGATATACCCCGATAAACCTTACCACCTCTTGCCCCCAGCCTGTATACCGCCATCCTCAGCAAACTCCCTAAAGATCGTAAAGTAAGCAAAAGTATTACCATAAAAACGTTAGGTCAAGGTGCAGCCAATGAAGTGGAAAGAAATGGGCTACATTTTCTAATCTAGAAAATTACACGATAGCCTTTATGAAATTTAAAGGCCCAAGGTGGATTTAGCAGTAAATCAAGAATAGAGAGCTTGATTGAAGCAAGGCCATTAAGCACGCACACACCGCCCGTCACCCTCCTCAACCATCATGTAGAAAATATATTAACAATTTAATCCGCTTCATATTGATGCAGAGGGGATAAGTCGTAACATGGTAAGTGTACTGGAAAGTGTACTTGGACGAAT
>AF069968 Lagothrix lagotricha 12S ribosomal RNA gene, mitochondrial gene for mitochondrial RNA, complete sequence
GCTCTCAGTAAAATAACACATGCAAGTATCCACAGTCCTGTGAAAATGCCCTCAAACCACCGTAACATGAGGAGCGAGTATCAAGCACGCACACATGCAGCTCAAAACACTTTGCTCAGCCACGCCCCCACGGGAAACAGCAGTGACAAACCTTTAGCAATAAACGAAAGTTTAACTAAGTTATACTGACCATTAGAGTTGGTCAATTTCGTGCCAGCCACCGCGGGCATACGATTAACTCAAGTTAATAAAACACGGCGTAAAGAGTGTTTAAGAATATTCTTAAATAAAGCTAACCTGTAACTAAGTCGTAAAAAACACTGGTTATAGTGAAATATTCTACGAAAGTGGCTTTAGTACCCTGAATACACCATAGCTAAGGCACAAACTGGGATTAGATACCCCACTATGCTTAGCCCTAAACCTCAATAACTCAATTAACAAAATTATTCGCCAGAACACTACAAGCAATAGCTTGAAACTCAAAGGACCTGGCGGTGCTTTACATCCGTCTAGAGGAGCCTGTTCTATAATCGATATACCCCGATAAACCTTACCACCTCTTGCCATCAGCCTGTATACCGCCATCTTCAGCAAACTCCTTAAAGATCGTAAAGTAAGCAGGAGTATTATCATAAAAACGTTAGGTCAAGGTGCAGCCAATGAAGTGGAAAGAAATGGGCTACATTTTCTAAATTAGAAGACTATACGATAGCCTTTATGAAATCTAAAGGCCCAAGGTGGATTTAGCAGTAAATCAAGAATAGAGAGCTTGATTGAAACAAGGCCATTAAGCACGCACACACCGCCCGTCACCCTCCTCAAACATCACACAGAAGTACATTGATTACAAACTACTATACACTGATATAGAGGGGATAAGTCGTAACATGGTAAGCGTACTGGAAAGTGCGCTTGGACGAAT
>KC757386 Ateles belzebuth mitochondrion, complete genome
CACAGGTTTGGTCCTAGCCTTTCTATTAGCTCTCAGTAAAATTACACATGCAAGCATCCGCAACCCTGTGAAAATGCCCTCAAATAATTACAATATGAGGAGCGAGTATCAAGCACGCAAACATGCAGCTCAAAACACTTTGCTTAGCCACGCCCCCACGGGAGACAGCAGTGATAAACCTTTAGCAATAAACGAAAGTTTAACTAAGTTATACTGATCACCAGAGTTGGTCAATTTCGTGCCAGCCACCGCGGCCATACGATTAACTCAAGTTAATAGGGTACGGCGTAAAGAGTGTTTAAGAATATACTTCAAATAAAGCTAACCTATAACTAAATTGTAAAAAATCCTGGTTACAGTAAAATATTCTACGAAAGTGGCTTTAATATACTGAATACACCATAGCTAAGGCACAAACTGGGATTAGATACCCCACTATGCTTAGCCCTAAACCTCAATAACCTAAATAACAAGATTATTCGCCAGAATACTACAAGCAACAGCTTGAAACTCAAAGGACCTGGCGGTGCTTTACATCCGTCTAGAGGAGCCTGTTCTATAATCGATACACCCCGATAAACCTCACCACTTCTCGCCCTCAGCCTGTATACCGCCATCTTCAGCAAACTCCTTAAAGATCGGAAAGTAAGCAGGAGTATCATCATAAAAACGTTAGGTCAAGGTGCAGCCAATGAAGTGGAAAGAAATGGGCTACATTTTCTAAATCAGAAAATCTATACGACAACCTTTATGAAATTTAAAGGCCCAAGGCGGATCTAGCAGTAAATCAAGAATAGAGAGCTTGATTGAAGCAAGGCCATTAAGCACGCACACACCGCCCGTCACCCTCCTCAAACATCACACAAAAGTATATTAATAATAAACTACTACACACTGATATAGAGGAGATAAGTCGTAACATGGTAAGCGTACTGGAAAGTGCGCTTGGATGA
>NC_027825 Alouatta seniculus mitochondrion, complete genome
CATAGGTTTGGTCCTAGCCTTTCCATTAGCTCTCAGTAAAATTACACATGCAAGCATCCACAACCCTGTGAAAATGCCCTCTAGATTATAATAACATGAGGAGCGAGCATCAAGCACGCACACGCAGCTCAAAACGCTTTGCTTAGCCACGCCCCCACGGGAAACAGCAGTGATAAACCTTTAGCAATAAACGAAAGTTCAACTAAGTTATACTGATTATTAGAGTTGGTCAATTTCGTGCCAGCCACCGCGGCCATACGATTGACTCAAGTTAATGGAATGCGGCGTAAAGAGTGTTTAAGAATTATATTTCCAATAAAGCTAACCTATAACTAAGTCGTAAAAAACCCTGGTTATGGTAAAATATTCTACGAAAGTGGCTTTAATACCCTGAATACACTAAAGCTAAGGCACAAACTGGGATTAGATACCCCACTATGCTTAGCCCTAAACCTCAATAACTTAATCAACAAATTTATTCGCCAGAACACTACAAGCAACAGCTTGAAACTCAAAGGACCTGGCGGTGCTTTACATCCGTCTAGAGGAGCCTGTTCTATAATCGATATACCCCGATAGACCTTACCACCTCTTGCCCCCAGCCTGTATACCGCCATCTTCAGCAAACTCCCTAAAGATCGCAAAGTAAGCAGAAGTATAATCATAAAAACGTTAGGTCAAGGTGCAGCCAATGGGGTGGAAAGAAATGGGCTACATTTTCTAAATCAGAAAATTACACGACAACCTTTATGAAATCTAAAGGCCCAAGGTGGATTTAGCAGTAAATCAAGAATAGAGAGCTTGATTGAAACAAGGCCATTAAGCACGCACACACCGCCCGTCACCCTCCTCAAACATCACACAAAAGTATTTTAGTAACTAAATCACTACATATTGGTATAGAGGGGATAAGTCGTAACATGGTAAGCGTACTGGAAAGTGCGCTTGGATAAAT
>NC_018115 Aotus azarai azarai mitochondrion, complete genome
AATAGGTTTGGTCCTAGCCTTTCTATTAGCTCTCAGTGAAATTACACATGCAAGTATCCACAATCCTGTGAAAATGCCCTCTAGACTAATATAACATGAGGAGCGAGTATCAAGCACGCACACATGCAGCTCAAAACACTTTGCTTAGCCACGCCCCCACGGGAGACAGCAGTGACAAACTTTTAGCAATGAACGAAAGTTCAACTAAGTTACACTAATCATAAGAGTTGGTCAATTTCGTGCCAGCCACCGCGGCCATACGATTGACTCAAGTTAATAGAGTTCGGCGTAAAGAGTGTTTAAGATTTGTCCCCTAATAAAGCTAACCTATAATTAAGTCGTAGAAAACTCCAGTTATAGTAAAATACTTTACGAAAGTGGCTTTAATACCCTGAATACACTATAGCTAAGGCACAAACTGGGATTAGATACCCCACTATGCTTAGCCCTAAACTTCAATAACTAAATCAACAAAGTTCTTCGCCAGAATACTACAAGCCACAGCTTGAAACTCAAAGGACCTGGCGGTGCTTTACATCCGTCTAGAGGAGCCTGTTCTATAATCGATACACCCCGATAAACCTTACCACCTCTTGCCATCAGTCTGTATACCGCCATCTTCAGCAAACTCCTTAAAGATTGCAGAGTAAGCAGAAATATTATCATAAAAACGTTAGGTCAAGGTGCAGCCAATGAGGTGGAAAGAAATGGGCTACATTTTCTAATTTAGAAAACCACACACGATAGCCTTTATGAAACCTAAAGGCCTAAGGTGGATTTAGCAGTAAATCAAGAATAGAGAGCTTGATTGAAACAAGGCCATTAAGCACGCACACACCGCCCGTCACCCTCCTCAAACATCATATAAAAGTAAACTAATAATAAACTACTACATACCGATATAGAGGGGATAAGTCGTAACATGGTAAGCGTACTGGAAAGTGCGCTTGGACGAAT
>JN161100 Aotus nancymaae isolate AnaBL003 mitochondrion, complete genome
AATAGGTTTGGTCCTAGCCTTTCTATTAGCTCTCAGTGAAATTACACATGCAAGCATCTACAATCCTGTGAAAATGCCCTCTAGACTATTATAACATGAGGAGCGAGTATCAAGCACGCACACATGCAGCTCAAAACACTTTGCTTAGCCACGCCCCCACGGGAGACAGCAGTGACAAACTTTTAGCAATGAACGAAAGTTCAACTAAGTTACACTGACCATAAGAGTTGGTCAATTTCGTGCCAGCCACCGCGGCCATACGATTGACTCAAGTTAATAGAACTCGGCGTAAAGAGTGTTTAAGATTTATTCCCAATAAAGCTAACCTATAATTAAGTCGTAGAAAACTCCAGTTATAGTAAAATACTTTACGAAAGTGGCTTTAATACTCTGAACACACTATAGCTAAGGCACAAACTGGGATTAGATACCCCACTATGCTTAGCCCTAAACTTCAATAACTAAATTAACAAAGTTCTTCGCCAGAATACTACAAGCCACAGCTTGAAACTCAAAGGACCTGGCGGTGCTTTACATCCGTCTAGAGGAGCCTGTTCTATAATCGATACACCCCGATAAACCTTACCACCTCTTGCCACCAGTCTGTATACCGCCATCTTCAGCAAACTCCTTAAAGATTGCAGAGTAAGCAAAAGCATCATCATAAAAACGTTAGGTCAAGGTGCAGCCAATGAGGTGGAAAGAAATGGGCTACATTTTCTAATCTAGAAAACTACACACGATAGCCTTTATGAAATCTAAAGGCCCAAGGTGGATTTAGCAGTAAATCAAGAATAGAGAGCTTGATTGAAACAAGGCCATTAAGCACGCACACACCGCCCGTCACCCTCCTCAAACATCATATAAAAGTAAATTAACAGTAAACTACTACATACTGATATAGAGGGGATAAGTCGTAACATGGTAAGCGTACTGGAAAGTGCGCTTGGATGAAT
>FJ785421 Aotus lemurinus mitochondrion, complete genome
AATAGGTTTGGTCCTGGCCTTTCTATTAGCTCTCAGTGAAATTACACATGCAAGCATCTACAATCCTGTGAAAATGCCCTCTAGACTATTATAACATGAGGAGCGAGTATCAAGCACGCACACATGCAGCTCAAAACACTTTGCTTAGCCACGCCCCCACGGGAGACAGCAGTGACAAACTTTTAGCAATGAACGAAAGTTCAACTAAGTTACACTAATCATAAGAGTTGGTCAATTTCGTGCCAGCCACCGCGGCCATACGATTGACTCAAGTTAATAGAGTTCGGCGTAAAGAGTGTTTAAGATCTACCCCCAATAAAGCTAACCTATAATTAAGTCGTAGAAAACTCCAGTTATAGTAAAATACTTTACGAAAGTGGCTTTAATACTCTGAATACACTATAGCTAAGGCACAAACTGGGATTAGATACCCCACTATGCTTAGCCCTAAACTTCAATAACTAAATTAACAAAGTTCTTCGCCAGAATACTACAAGCCACAGCTTGAAACTCAAAGGGCCTGGCGGTGCTTTACATCCGTCTAGAGGAGCCTGTTCTATAATCGATACACCCCGATAAACCTTACCACCTCTTGCCATCAGTCTGTATACCGCCATCTTCAGCAAACTCCTTAAAGATCGCAGAGTAAGCAGAAGCATCATCATAAAAACGTTAGGTCAAGGTGCAGCCAATGAAGTGGAAAGAAATGGGCTACATTTTCTAATCTAGAAAACCACACACGATAGCCTTTATGAAATCTAAAGGCCCAAGGTGGATTTAGCAGTAAATCAAGAATAGAGAGCTTGATTGAAACAAGGCCATTAAGCACGCACACACCGCCCGTCACCCTCCTCAAACATCATATAAAAGTAAACTAGCAGTAATCTACTACATACTGATATAGAGGGGATAAGTCGTAACATGGTAAGCGTACTGGAAAGTGCGCTTGGACGAAT
>AF069977 Aotus trivirgatus 12S ribosomal RNA gene, mitochondrial gene for mitochondrial RNA, complete sequence
GCTCTCAGTGAAATAACACATGCAAGCATCTACAATCCTGTGAAAATGCCCTCTAGAACTATTATAACATGAGGAGCGAGTATCAAGCACGCACACATGCAGCTCAAAACACTTTGCTTAGCCACGCCCCCACGGGAGACAGCAGTGACAAACTTTTAGCAATGAACGAAAGTTCAACTAAGTTACACTAATCATAAGAGTTGGTCAATTTCGTGCCAGCCACCGCGGCCATACGATTGACTCAAGTTAATAGAGTTCGGCGTAATGAGTGTTTAAGATCTACCCCCAATAAAGCTAACCTATAATTAAGTCGTAGAAAACTCCAGTTATAGTAAAATACTTTACGAAAGTGGCTTTAATACTCTGAATACACTATAGCTAAGGCACAAACTGGGATTAGATACCCCACTATGCTTAGCCCTAAACTTCAATAACTAAATTAACAAAGTTCTTCGCCAGAATACTACAAGCCACAGCTTGAAACTCAAAGGGCCTGGCGGTGCTTTACATCCGTCTAGAGGAGCCTGTTCTATAATCGATACACCCCGATAAACCTTACCACCTCTTGCCATCAGTCTGTATACCGCCATCTTCAGCAAACTCCTTAAAGATCGCAGAGTAAGCAGAAGCATCATCATAAAAACGTTAGGTCAAGGTGCAGCCAATGAAGTGGAAAGAAATGGGCTACATTTTCTAATCTAGAAAACCACACACGATAGCCTTTATGAAATCTAAAGGCCCAAGGTGGATTTAGCAGTAAATCAAGAATAGAGAGCTTGATTGAAACAAGGCCATTAAGCACGCACACGCCGCCCGTCACCCTCCTCAAACATCATATAGAAGTAAACTAGCAGTAATCTACTACATACTGATATAGAGGGGATAAGTCGTAACATGGTAAGCGTACTGGAAAGTGCGCTTGGACGAAT
>HG962402 Sciurus igniventris mitochondrial partial 12S rRNA gene, specimen voucher 1928.7.21.68-Natural History Museum-London-UK
CTGGGGGAGTGATACCCCACTATGCTTAGCCCTAAACATAAATATTCAACTAACAAGAATATTCGCCAGAGAACTACTAGCCACAGCTTAAAACTCAAAGGACTTGGCGGTGCTTTATACCCCTCTAGAGGAGCCTGTTCTATAATCGATAAACCCCGTTAAACCTCACCACTCTTTGCAATATCAGCCTATATACCGCCATCTTCAGCAAACCCTAACAAGGCATCATAGTAAGCATAATAACTCTACATAAAAACGTTAGGTCAAGGTGTAGCCTATAGAGTGGGAAGAAATGGGCTACATTTTCTAATTCTCTAGAACATTCCACGATAGCCGTCATGAAACATGACTAGCCCGAGGCGGATTTAGTAGTAAGTTGGGAATAGAGTGCCCAACTGAATTGGGCAATAAAGCACGCACACAC
>HG962399 Sciurus granatensis mitochondrial partial 12S rRNA gene, specimen voucher 449881-Smithsonian National Museum of Natural History-USA
ACCCCACTATGCTTAGCCCTAAACATAAATATTCAACTAACAAGAATATTCGCCAGAGAACTACTAGCCACTGCTTAAAACTCAAAGGACTTGGCGGTGCTTTATACCCCTCTAGAGGAGCCTGTTCTATAATCGATAAACCCCGTTAAACCTGACCACTCTTTGCAATATCAGCCTATATACCGCCATCTTCAGCAAACCCTAACAAGGCACTATAGTAAGCACAATAATTTTACATAAAAACGTTAGGTCAAGGTGTAGCCTATAGAGTGGGAAGAAATGGGCTACATTTTCTAACCCTAGAACATCTCACGATAGCTGTCATGAAATATGACTAGCCCAAGGCGGATTTAGTAGTAAGCTAGGAATAGAGCGCCTGGCTGAATTGGGCAATAAAGCACGCACACACCGCG
>AJ238588 Sciurus vulgaris complete mitochondrial genome
CATAGGTTTGGTCCTGGCCTTTTTATTAACTCTTAGTACACTTACACATGCAAGTATCCTCGCTCCAGTGAGAATGCCCTCTATCTCCATCAAGGATCAAAAGGAGCAGATATTAAGTTCGCTCATAAGAGCTGCTCATGACATCTTGCTACACCACACCCCCACGGGACACAGCAGTGATTAAAATTAAGATATAAACGAAAGTTTGACTAAGTTATACTAATATTTAGGGTTGGTAAATTTCGTGCCAGCCACCGCGGTCATACGATTAACCCTAGTTAATAAAGCACGGCGTAAAGCGTGATTAAGGTTCTATCCTAAATAAGATTAAGCTTTGACTAAGCTGTAAAAAGCCTTAGTTAACATAAAAATATAAAACGAAAGTAATCTTATATCTCCTGAACTCACGATAGCTAAGACCCAAACTGGGATTAGATACCCCACTATGCTTAGCCCTAAACATAGACACTCAATTAACAAGACTGTTCGCCAGAGGACTACTAGCTACTGCTTAAAACTCAAAGGACTTGGCGGTGCTTTACATCCCTCTAGAGGAGCCTGTTCTATAATCGATAAACCCCGTTAAACCTCACCACTCTTTGCAATATCAGCCTATATACCGCCATCTTCAGCAAACCCTAACAAGGCACTATAGTAAGTACAATAATTTTACATAAAAACGTTAGGTCAAGGTGTAGCCTATAGAGTGAAAAGAAATGGGCTACATTTTCTAATTTTCTAGAATATACACGATAGCAATCATGAAATATGATTAAACCCAAGGCGGATTTAGTAGTAAGTTAGGAATAGAGTACCTAACTGAACTGGGCAATAAAACACGCACACACCGCCCGTCACCCTCTTCAAGCACCTAAGGTTACTTCACATAACTAATAAACTATTCCTCAAATGCAAGAAGAGATAAGTCGTAACAAGGTAAACATACTGGAAAGTGTGTTTGGAATAC
>KX381437 Zygodontomys brevicauda isolate M1166 12S ribosomal RNA gene, partial sequence; mitochondrial
AACCCAAATTAATTATACTCGGCGTAAAATGTGTCTCTAGATTTTACATAATAGAATTTAAAATCAACTAATATGTGAAAATTTATTGTTGAAATTAAAACCGCTGACGAAAGTAATTCTAAACAACTTAATACACGATAGCTAAGATCCAAACTGGGATTAGATACCCCACTATGCTTAGCCCTAAACATCAATAATTTATAACAAAATTATTTGCCTGGGAACTACTAGCCACCGCTTAAAACCCAAAGGACTTGGCGGTACTTTATATCCACCTAGAGGAGCCTGTTCTATAATCGATAAACCCCGCTACACCTTACCACTTCTTGCTAATT
>JF693873 Zygodontomys brevicauda voucher AMNH257321 12S ribosomal RNA gene, partial sequence; mitochondrial
CTTAGCCCTAAACATTAATAATTTATAACAAAATTATTTGCCCGGGAACTACTAGCTACTGCTTAAAACCCAAAGGACTTGGCGGTACTTTATATCCACCTAGAGGAGCCTGTTCTATAATCGATAAACCCCGCTACACCTTACCACTTCTTGCTAATTCAGCCTATATACCGCCATCTTCAGCAAACCTTTAAAAAGAACAAAAGTAAGCAAGATAACAAACATAAAAACGTTAGGTCAAGGTGTAGCCAATGAAGTGGGAAGTAATGGGCTACATTTTCTCTTAAGAGAACATTAACGTTACCCTTCTTGAAATTGAAGGACTAAGGAGGATTTAGTAGTAAATTAAGAATAGAGAGCTTAATTGAATAGAGCAATGAAGTA
>JF693871 Thomasomys baeops voucher AMNH268146 12S ribosomal RNA gene, partial sequence; mitochondrial
CTTAGCCCTAAACTTCAATAATTTTCTAACAAAATTATTTGCCTGAGAACTACTGGCCACAGCTTAAAACTCAAAGGACTTGGCGGTACTCTATATCCGTCTAGAGGAGCCTGTTCTATAATCGATAAACCCCGCTATACCTTACCATTTCTTGCTAATACAGCCTATATACCGCCATCTTCAGCAAACCTTAAAAAAGAATAAAAGTAAGCAAGAGAACAACCATAAAAACGTTAGGTCAAGGTGTAGCTTATGAAATGGAAAGCAATGGGCTACATTTTCTCACAGAGAACACTAACGACATTCTTTATGAAACTAAAGAACAAAGGAGGATTTAGTAGTAAATTAAGAATAGAGAGCTTAATTGAATAGAGCAATGGAGTA
>KY707311 Sigmodon hispidus mitochondrion, complete genome
AGAGGTTTGGTCCTAGCCTTATAGTTAGTTAGAGGTAAAATTACACATGCAAAACTCCCTAAGCCAGTGTCAAATCCCCCAAAATTCTACAGAATTTGAAGGAGAGGACATCAAGTTCATTCTAATAGCTAAAGACGTCTTGCCTAGCCACACCCCCACGGGACCCAGCAGTGATAAAAATTAAGCAATGAACGAAAGTTTGACTAAGTTATACCTCCAAGGGTTGGTAAATCTCGTGCCAGCCACCGCGGTCATACGATTAACCCAAATTAACTATCACCCGGCGTAAAACGTGTCCCTAGAGTACCCCCAATAGAATTAAAATTCAACCAATATGTGAAAATTCATCGTTGAAGTTAAAATCAGAAACGAAAGTTATTCTAGTAGACTTAATACACGATAGCTAAGATCCAAACTGGGATTAGATACCCCACTATGCTTAGCCCTAAACCACAATAACTTAAAAACAAAGTTATTTGCCTGAGAACTACTGGCCACCGCTTAAAACTCAAAGGACTTGGCGGTACTTTATATCCACCTAGAGGAGCCTGTTCTATAATCGATAAACCCCGCTATACCTCACCACTTCTTGCTAATTCAGCCTATATACCGCCATCTTCAGCAAACCTTTTAAAAAGAATCATAGTAAGCAAGAGAACAATCATAAAAACGTTAGGTCAAGGTGTAGCCTATGAAGTGGGAAGCAATGGGCTACATTTTCTCCACAAGAACATTAACGACACCCTCTATGAAACTAGAGGACAAAGGAGGATTTAGTAGTAAATTAAGAATAGAGAGCTTAATTGAATTGAGCAATGAAGTACGCACACACCGCCCGTCACCCTCCTCAAACTAAATGAATAGAACTCTATACATAATTAAATCTAACAAATTTACTAGAGGAGGTAAGTCGTAACAAGGTAAGCATACCGGAAGGTGTGCTTGGAATAAT
>KX381743 Rhipidomys nitela isolate T5710 12S ribosomal RNA gene, partial sequence; mitochondrial
AACCCAAATTAATTATTACTCGGCGTAAAACGTGTATACAGATCTTATCCAAATAGAATTAAAAATCAATTAATATGTGAAAATTCATTATTGAAATTAAGATCAATAACGAAAGTAATTCTAGAGCCCTTAGTACACGATAGCTAAGACCCAAACTGGGATTAGATACCCCACTATGCTTAGCCTTAAACCTTAATAATTTTTTTTCAACAAAATTATTTGCCTGAGAACTACTGGCCACAGCTTAAAACTCAAAGGACTTGGCGGTACTCTATATCCGTCTAGAGGAGCCTGTTCTATAATCGATAAACCCCGCTACACCTCACCATTTCTTGCTAATC
>JF693859 Oligoryzomys fulvescens voucher AMNH257262 12S ribosomal RNA gene, partial sequence; mitochondrial
CTTAGTCTTAAACTTCAATAATTTTCAAAAACAAAATTATTTGCCAGAGAACTACTAGCCACCGCTTAAAACTCAAAGGACTTGGCGGTACTTTATATCCACCTAGAGGAGCCTGTTCTATAATCGATACACCCCGATACACCTCACCACCCCTTGCTAATGCAGCCTATATACCGCCWTCTTCAGCAAACCTKAAAAAAGAATAAAAGTAAGCAAGAGTATACTCATAAAAACGTTAGGTCAAGGTGTAGCCRATGGGGTGGGAAGAAATGGGCTACATTTTCTTTATCAAGAACACTCACGAAACTCTCTATGAAATTACAGAATAAAGGAGGATTTAGTAGTAAATTAAGAATAGAGTGCTTAATTGAATGGAGCAATGAAGTA
>KP777893 Oecomys auyantepui voucher ROM:113975 12S ribosomal RNA gene, partial sequence
GCTTAGCCTTAAACTTTAATAATTATAAAACAAAATTATTTGCCAGAGAACTACTAGCCACAGCTTAAAACTCAAAGGACTTGGCGGTACTTTATATCCATCTAGAGGAGCCTGTTCTATAATCGATAAACCCCGTTATACCTTACCACCCCTTGCTAATTCAGCCTATATACCGCCATCTTCAGCAAACCTTAAAAAAGAAGAAAAGTAAGCAAGAGTACTTCCGTAAAAACGTTAGGTCAAGGTGTAGCCTATGAGGTGGAAAGAAATGGGCTACATTTTCTCTTAAAGAACACACGAAACTCTTTATGAAACTAAAGAGCGAAGGAGGATTTAGTAGTAAATTAAGAATAGAGAGCTTAATTGAATTGAGCAATGAAGTACGC
>JF693856 Oecomys trinitatis voucher MUSM13320 12S ribosomal RNA gene, partial sequence; mitochondrial
CTTAGCCNTAAACCTCAATAATTATAAAACAAAATTATTTGCCAGAGAACTACTAGCCACAGCTTAAAACTCAAAGGACTTGGCGGTACTTTATATCCACCTAGAGGAGCCTGTTCTATAATCGATAAACCCCGCTATACCTTACCTCCCCTTGCTAATTCAGCCTATATACCGCCATCTTCAGCAAACCKTAAAAAAGAATAACAGTAAGCAAGAGTATACGCATAAAAACGTTAGGTCAAGGTGTAGCCTATGGGGTGGAAAGAAATGGGCTACATTTTCTTACCAAGAACACACGAAACCCTTTATGAAACTAAAGGACAAAGGAGGATTTAGTAGTAAATTAAGAATAGAGAGCCTAATTGAATTGAGCAATGAAGTA
>JF693854 Oecomys concolor voucher MVZ155005 12S ribosomal RNA gene, partial sequence; mitochondrial
CTTAGCCCTAAACCTCAATAACTATCAAACAAATTTATTTGCCAGAGAACTACTAGCCACAGCTTAAAACTCAAAGGACTTGGCGGTACTTTATATCCATCTAGAGGAGCCTGTTCTATAATCGATAAACCCCGTTATACCTTACCACCCCTTGCTAATTCAGCCTATATACCGCCATCTTCAGCAAACCTTAAAAAAGAACAACAGTAAGCAAGAGTACCCGCATAAAAACGTTAGGTCAAGGTGTAGCCTATGGGGTGGAAAGAAATGGGCTACATTTTCTCTCCAAGAACACACGACACCCTTTATGAAACTAGAGGACAAAGGAGGATTTAGTAGTAAATTAAGAATAGAGAGCTTAATTGAATTGAGCAATGAAGTA
>JF693852 Oecomys bicolor voucher AMNH272674 12S ribosomal RNA gene, partial sequence; mitochondrial
CTTAGCCCTTAACTTTAATAGTTACATAACAAAACTATTTGCCAGGGAACTACTAGCCACAGCTTAAAACTCAAAGGACTTGGCGGTACTTTATATCCACCTAGAGGAGCCTGTTCTATAATCGATAAACCCCGTTATACCTTACCACCCCTTGCTAATTCAGCCTATATACCGCCATCTTCAGCAAACCTTAAAAGAGAACAACAGTAAGCAAGAGTACTCGCATAAAAACGTTAGGTCAAGGTGTAGCTTATGAGGTGGAAAGAAATGGGCTACATTTTCTTCCCAAGAACATACGAAACCCTTTATGAAATTAAAGGATAAAGGAGGATTTAGTAGTAAATTAAGAATAGAGAGCTTAATTGAATAGAGCAATGAAGTA
>KP777924 Nephelomys albigularis voucher LSUMZ:722 12S ribosomal RNA gene, partial sequence
GCTTAGCCCTAAACCTAAATAATTATAAAACAAAATTATTTGCCAGAGAACTACTAGCCACCGCTTAAAACTCAAAGGACTTGGCGGTACTTTATATCCACCTAGAGGAGCCTGTTCTATAATCGATAAACCCCGCTAAACCTTACCCCCCCTTGCTAATTCAGCCTATATACCGCCATCGTCAGCAAACCTTAAAAAAGAATTAAAGTAAGCAAGAGTATCGCATAAAAAAGTTAGGTCAAGGTGTAGCCAATGGGGTGGAAAGAAATGGGCTACATTTTCTCTACCAAGAACACTACGAAACCCCTTATGAAATTAAGGGGCAAAGGAGGATTTAGTAGTAAATTAAGAATAGAGAGCTTAATTGAATAGAGCAATGAAGTACGC
>JF693848 Nephelomys albigularis voucher AMNH268125 12S ribosomal RNA gene, partial sequence; mitochondrial
CTTAGCCCTAAACCTAAATAATTATAAAACAAAATTATTTGCCAGAGAACTACTAGCCACCGCTTAAAACTCAAAGGACTTGGCGGTACTTTATATCCACCTAGAGGAGCCTGTTYTATWATCGATAAACCCCGCTAAACCTTACCCCCCCTTGCTAATTCAGCCTATATACCGCCATCGTCAGCAAACCTTAAAAAAGAATTAAAGTAAGCAAGAGTATTCACATAAAAAAGTTAGGTCAAGGTGTAGCCAATGGGGTGGAAAGAAATGGGCTACATTTTCTCTACCAAGAACACTACGAAACCCCTTATGAAATTAAGGGGCAAAGGAGGATTTAGTAGTAAATTAAGAATAGAGAGCTTAATTGAATAGAGCAATGAAGTA
>KX381748 Nectomys rattus isolate T5767 12S ribosomal RNA gene, partial sequence; mitochondrial
AACCCAAATTAATTACACTCGGCGTAAAACGTGCTCTTAAGTTTAACAAAAATAGAATTAAAAACCAACCAATATGTGAAAATTAATTGTTGTTATTAAAATCACTAACGAAAGTAATTCTACTACCTTTAATGCACGATAGCTAAGATCCAAACTGGGATTAGATACCCCACTATGCTTAGCCCTAAACCCCAATAATTTATAACAAAAATATTTGCCAGAGGACTACTAGCCATCGCTTAAAACTCAAAGGACTTGGCGGTACTTTATATCCACCTAGAGGAGCCTGTTCTGTAATCGATAAACCCCGCTATACCTTACCACCCCTTGCTAATT
>JF693847 Nectomys squamipes voucher FMNH141632 12S ribosomal RNA gene, partial sequence; mitochondrial
CTTAGCCCTAAACCCTAATAATTTATAACAAAAATATTTGCCAGAGGACTACTAGCCACCGCTTAAAACTCAAAGGACTTGGCGGTACTTTATATCCACCTAGAGGAGCCTGTTCTGTAATCGATAAACCCCGCTATACCTTACCACCCCTTGCTAATTCAGCCTATATACCGCCATCTTCAGCAAACCTTAAAAAAGAACTAAAAGTAAGCAAGAGTATAAGCCACATAAAAACGTTAGGTCAAGGTGTAGCTAATGAGGTGGAAAGAAATGGGCTACATTTTCTAATTATAGAACACAACGAAAATCTTTATGAAATTAAAGAATGAAGGAGGATTTAGTAGTAAATTAAGAATAGAGAGCTTAATTGAACTGAGCAATGAAGTA
>JF693843 Microryzomys minutus voucher MVZ166666 12S ribosomal RNA gene, partial sequence; mitochondrial
CTTAGCCCTAAACCTCAATAATTTCATAACAAAATTATTTGCCAGAGAACTACTAGCCACCGCTTAAAACTCAAAGGACTTGGCGGTACTTTATATCCACCTAGAGGAGCCTGTTCTATAATCGATAAACCCCGCTACACCTTACCATCCCTTGCTAATACAGCCTATATACCGCCWTCTTCAGCAAACCTTCAAAAAGAAAAGAAGTAAGCAAGAGTATTTACATAAAAACGTTAGGTCAAGGTGTAGCCTATGGGGTGGAAAGAAATGGGCTACATTTTCTTTTACAAGAACATTAACGATACTCTTTATGAAACTAAAGAACTAAGGAGGATTTAGTAGTAAATTAAGAATAGAGAGCTTAATTGAATTGAGCAATGAAGTA
>KP777938 Hylaeamys yunganus voucher ROM:98825 12S ribosomal RNA gene, partial sequence
GCTTAGCCCTAAACCTCAGTAATTATTTAACAAAATTACTTGCCAGAGAACTACTAGCCACAGCTTAAAACTCAAAGGACTTGGCGGTACTTTATATCCACCTAGAGGAGCCTGTTCTATAATCGATAAACCCCGCTATACCTTACCACCCCTTGCTAATTCAGCCTATATACCGCCATCTTCAGCAAACCTTAAAAAAGAATAATAGTAAGCAAGAGTATATGCATAAAAACGTTAGGTCAAGGTGTAGCTCATGGGGTGGAAAGTAATGGGCTACATTTTCTTCCTAAGAATATTACGAGACTCTCTATGAAATTAAAGAGCAAAGGAGGATTTAGTAGTAAATTAAGAATAGAGGGCTTAATTGAACCGAGCAATGAAGTACGC
>KX381601 Holochilus sciureus isolate M916 12S ribosomal RNA gene, partial sequence; mitochondrial
AACCCAAATTAATTACCCTCGGCGTAAAACGTGCTCTTAAGTTCAATAAAAATAGAATAGAGAATCAACCAATATGTGAAAATTAATTGTTGAAATCAAAATCACTAACGAAAGTAATTCTAATTGACTTTAATACACGATAGCTAAGACCCAAACTGGGATTAGATACCCCACTATGCTTAGCCCTAAACCTTAATAATTTAATAAAACAAAATTATTTGCCAGAGGACTACTAGCCACAGCTTAAAACTCAAAGGACTTGGCGGTACTTTATATCCACCTAGAGGAGCCTGTTCTGTAAATCGATAAACCCCGCTATACCTTACCGCCCCTTGCTAATT
>KP778000 Handleyomys alfaroi voucher CIBYC 2692 12S ribosomal RNA gene, partial sequence
GCCTAGCCCTAAACCTCAGTAATTATTAAACAAAATTATTTGCCAGAGGACTACTAGCCACCGCTTAAAACTCAAAGGACTTGGCGGTACTTTATATCCACCTAGAGGAGCCTGTTCTATAATCGATAAACCCCGCTACACCTTACCACCCCTTGCTAATTCAGCCTATATACCGCCATCTTCAGCAAACCTTAAAAAAGAACAAAAGTAAGCAAGAGTATCTGCATAAAAACGTTAGGTCAAGGTGTAGCTAATGGGGTGGAAAGAAATGGGCTACATTTTCTTCTAAAGAACACTACGAGACTCTTTATGAAATTAGAGAATAAAGGAGGATTTAGTAGTAAATTAAGAATAGAGAGCTTAATTGAATAGAGCAATGAAGTACGC
>JF693833 Euryoryzomys macconnelli voucher AMNH272669 12S ribosomal RNA gene, partial sequence; mitochondrial
CTTAGCCTTAAACTTCAATAATTTTTTTTAACAAAATTATTTGCCAGAGAACTACTAGCCACAGCTTAAAACTCAAAGGACTTGGCGGTACTTTATATCCACCTAGAGGAGCCTGTTCTATAATCGATAAACCCCGCTACACCTTACCTCCCCTTGCTAATACAGCTTATATACCGCCATCTTCAGCAAACCTTAAAAAAGAATAAAAGTAAGCAAGAGTACCCGCATAAAAACGTTAGGTCAAGGTGTAGCCCATGAGGAGGGAAGTAATGGGCTACATTTTCTCTCTAAGAACATACGAAACTCTTTATGAAACTAAAGAATAAAGGAGGATTTAGTAGTAAATTAAGAATAGAGAGCTTAATTGAATAGAGCAATGAAGTA
>NC_025746 Akodon montensis mitochondrion, complete genome
ATAGGTTTGGTCCTAGCCTTATAATTAGTTGGAGGTAAGATTACACATGCAAAAATCCCTACACCAGTGTCAAATCCCCCAGAATTTATCTAAATTCCAAGGAGAGGGCATCAAGTACATTATCGCTATAGCTAAAGACGCCTTGCCAAGCCACACCCCCACGGGACCCAGCAGTGATAAAAATTAAGCAATAAACGAAAGTTTGACTAAGCTATACCTCTAAGGGTTGGTAAATTTCGTGCCAGCCACCGCGGTCATACGATTAACCCAAATTAATTATTTATCGGCGTAAAACGTGCATATAAGACTATCACCAATAGAATTAAAAATTAATTAATATGTGAAAATTCATCATTACTATTAAAATCAATGACGAAAGTAATTCTAGTACTCTCAATGCACGATAGCTAAGACCCAAACTGGGATTAGATACCCCACTATGCTTAGCCCTAAACTTCAATAATTAAATAACAAAATTATTTGCCCGAGAACTACTGGCCACAGCTTAAAACTCAAAGGACTTGGCGGTACTCTATATCCACCTAGAGGAGCCTGTTCTATAATCGATAAACCCCGCTACACCTTACCATTTCTTGCTAATTCAGCCTATATACCGCCATCTTCAGCAAACCTTAAAAAAGAACACAAGTAAGCAAGAGGATATAACCATAAAAACGTTAGGTCAAGGTGTAGCCCATGAAATGGAAAGCAATGGGCTACATTTTCTTCAAAGAATACTCACGATACTCTTTATGAAACTAAAGAACGAAGGAGGATTTAGTAGTAAATTAAGAATAGAGTGCTTAATTGAATGGAGCAATGGAGTACGCACACACCGCCCGTCACCCTCTTCAAACTAAATAAATAGAAAACCATGTACATAAAGCCATCTAACAAATTTATTAGAGGAGGTAAGTCGTAACACGGTAAGCATACTGGAAGGTGTGCTTGGAACAAC
>HHU61081 Hydrochaeris hydrochaeris 12S ribosomal RNA gene, partial sequence, and tRNA-Val gene, complete sequence, mitochondrial genes encoding mitochondrial products
AACAGGTTTGGTCCTGGCCTTTTTATTAGTTGCTTACAGAATTATACATGCAAGAGTCATCGCCCCGGTGAAAATGCCCTCTAAACCACATACGGATAAAAGGAGCGGGTATCAGGCGCACACCACAAAGTAGCCCATAACACCTTGCTTCGCCACACCCCTACGGGAGACAGCAGTAACAAAAATTAAGCAATAAACGAAAGTTTGACTAAGTCATGTAGCTATTAAGGGTTGGTAAATTTCGTGCCAGCCACCGCGGTCATACGATTAACCCAAACTAATAAACTTCCGGCGTAAAAAATGTTTTAGAGATATAAAAAATAAGATTAAACTCTATCTAAGTTGTAAAAAACACCAGATAAAATGTAAGTCAATAACGAAAGTAATCTTAATACCTCTGAATACATGAAAGCTAAGGCTCAAACTGGGATTAGATGCCCCACTATGCTTAGCCATAAACATAAAAGTTCACATAACAAGAACTTTCGCCCGAGAACTACTAGCAACAGCTTAAAACTCAAAGGACTTGGCGGTGCTTTATATCCACCTAGAGGAGCCTGTTCTATAATCGATAAACCCCGATACACCTCACCACTTCTTGCTAATTCAGCCTATATACCGCCATCTTCAGCAAACCCAATCATGGCAACAAAGTAAGCACAAACATATTACATAAAAACGTTAGGTCAAGGTGTAGCTAATGAAGTGGGAAGAAATGGGCTACATTTTCTTACCAAAGAACATAAACGTAAATCTTTATGAAACCTAAAGATAGAAGGAGGATTTAGTAGTAAATTAAGAATAGAGAGCTTAATTGAACTAGGCAATGAAGCACGTACACACCGCCCGTCACCCTCCTCAAATACCCAAAAATTTAAAAATCAAAAATTAACAAATATGAGAGGAGACAAGTCGTAACAAGGTAAGCATACTGGAAAGTGTGCTTGGAAA
>NC_021387 Coendou insidiosus mitochondrion, complete genome
CAAAAGCTTGGTCCTGACTTTTTTATTAATTAATAGCAAAATTATACATGCAAATATCCTTACACCGGTGAGAATGCCCTTTAAATCTCGCAGAGACAAGAAGGAGCAGGTATCAAGCACGCCAACGGCAGCTCACAACATCTTGCTTCGCCACACCCCCACGGGACACAGCAGTAATAAAAATTAAGCAATGAACGAAAGTTTGACTAAGTTATGCCTTAACTCTTCAATCTTAGGGTTGGTAAATATCGTGCCAGCCACCGCGGTTATACGATTGACCCAAATTAATAAATATACGGCGTAAAAGTGTTTTAGGAGGGACCAAAAATAAGACTAAAATTCATCTAAATCGTAAAAAATTCTAGATAAATTTAAATTCACAAACGAAAGTAATCTTAACTTACCTGAATACACGAAAGCTAGGACACAAACTGGGATTAGATACCCCACTATGCCTAACCGTAAATATAAAATTTTTTAACAAAAATTTCTGCCAGAGAACTACTAGCAACAGCTAAAAACTCAAAGGACTTGACGGTGCTTACACCCACCTAGAGGAGCCTGTTCTGTAATCGATAAACCCCGATCTACCTCACCGTTTCTTGCTAATTCAGTCTATATACCGCCATCCTTAGCAAACCCAATTATGGTATAAAAGTAAGCACAAGTACTAACATAAAAACGTTAGGTCAAGGTATAGCTCATGAAACGGGAAGCAATGGGCTACATTTTCTTTATAAGAAAATTACTTACGGTAATCCTTATGAAATTTTGGATTCAAGGAGGATTTAGCAGTAAATTAAGAATAGAGAGCTTAATTGAACAAGGCCATGAAGCACGTACACACCGCCCGTCACCCTCCTCAAATATACGTAAACTGAATAACCTTACCAAATTAAAACAAATATTAGAGGAGATAAGTCGTAACAAGGTAAGCGTACTGGAAAGTGTGCTTGGAAAAA
>AY093665 Coendou prehensilis 12S ribosomal RNA gene, partial sequence; mitochondrial gene for mitochondrial product
ATAAATACACGGCGTAAAAGTGTTTTAGGAATTACCAAAATAAGACTAAACTTCACCTAAGTCGTAAAAAACTCCAGATGAATTTAAATTCACAAACGAAAGTAGTCTTAATTCACCTGAGCACACGAAAGCTAGGACACAAACTGGGATTAGATACCCCACTATGCCTAACCATAAACATAAAAATTTTTCAACAAAAATTTTGCCAGAGAACTACTAGCAACAGCTTAAAACTCAAAGGACTTGACGGTGCTTACACCCACCTAGAGGAGCCTGTTCTGTAATCGATAAACCCCGATCTACCTCACCGTTTCTTGCTAATTCAGTCTATATACCGCCATCTTTAGCAAACCCAATTATGGTATAAAAGTAAGCACAAGTACTAGCATAAAAACGTTAGGTCAAGGTATAGCTCATGGAACGGAAAGTAATGGGCTACATTTTCTTTACAAGAAAATAACTCACGGAAACCCTCATGAAACTTCGGGTCTAAGGAGGATTTAGTAGTAAATTAAGAATAGAGAGCTTAATTG
>NC_020657 Proechimys longicaudatus mitochondrion, complete genome
AAAAGTTTGGTCCTAGCTTTTTTATTAATTATAAGCAAAATTATACATGCAAGAGTCATCACTCCTGTGAGAATGCCCTACAAATCTTATAGATCCAAAGGAGCAGGTATCAAGCACACCCACGGTAGCTCATAACACCTTGCTTTGCCACACCCCCACGGGACACAGCAGTAACTAAAATTAAGCTATAAACGAAAGTTTGACTAAGTTATGCCATTCTTATTCTAAGGGTTGGTAAATCTCGTGCCAGCCACCGCGGTCATACGATTAACCCTAATTAATAAATTTCGGCGTAAAGAGTGTTAAAAACTAAACAAAATAAGACTAAATTTTACCCAAGTCGTAAAAAACATCAGGTAAAAACAAGCCCGTTAACGAAAGTAGTCTTAATAATCATGAAAACACCAAAGCTGAGATCCAAACTGGGATTAGATACCCCACTATGCTTAGCCATAAACACAAATATTTTATAACAAAAATATTCGCCAGAGAACTACTAGCTACAGCTTAAAACTCAAAGGACTTGGCGGTGCTTTAAACCCATCTAGAGGAGCCTGTTCTATAATCGATAAACCCCGATAAACCTCACCACTTCTCGCTAATTCAGTTTATATACCGCCATCTTCAGCAAACCCCCACAGGGAATTAAAGTAAGCACAATTATTATCATAAAAACGTTAGGTCAAGGGGTAACCAATGAAGTGGGAAGAAATGGGCTACATTTTCTTTTACAAGAACACATACAACAGTTACCCCTTATGAAAATTAAGGGTTTAAGGAGGATTTAGTAGTAAATTAAGAACAGAGAGCTTAATTGAACTAGGCCATAAAGCACGCACACACCGCCCGTCACCCTCCTCAAATATATACTCAATTTTACAAAAATTTTAAATACAAGAGGAGATAAGTCGTAACAAGGTAAGCATACTGGAAAGTGTGCTTGGAAAAA
>KU892778 Proechimys cuvieri voucher ISEM:T5765 mitochondrion, complete genome
AAAAGTTTGGTCCTAGCTTTTTTATTAATTATAAGCAAATTTATACATGCAAGAGTCATCACTCCTGTGAGAATGCCCCACAAATCTTACAGATCTAAGGGAGCAGGTATCAAGCACACCCACGGTAGCTCATAACACCTTGCTTTGCCACACCCCCACGGGATACAGCAGTAATCAAAATTAAGCTATAAACGAAAGTTTGACTAAGTTATGCTACACTTATTTTAAGGGTTGGTAAATCTCGTGCCAGCCACCGCGGTCATACGATTAACCCTAATTAATAAACCTCGGCGTAAAGAGTGTTTAAAATCAAACAAAATAAGATTAAATTTTACCTAAGTCGTAAAAAACATCAGGTAAAAATAAACTCATTAACGAAAGTAATCTTAACAAACATAAAAACACCAAAGCTGAGACCCAAACTGGGATTAGATACCCCACTATGCTCAGCCATAAACACAAATATTTAACAACAAAAATATTCGCCAGAGAACTACTAGCAACAGCTTAAAACTCAAAGGACTTGGCGGTGCTTTAAACCCATCTAGAGGAGCCTGTTCTATAATCGATAAACCCCGATAAACCTCACCACTTCTCGCTAATTCAGTTTATATACCGCCATCTTCAGCAAACCCTCACAAGGCATTAAAGTAAGCACAATTATCATCATAAAAACGTTAGGTCAAGGTGTAACCAATGAAGTGGAAAGAAATGGGCTACATTTTCTTTCACAAGAACATATATTAACAGTAATCTTTATGAAAATTAAAGATTTAAGGAGGATTTAGTAGTAAATTAAGAACAGAGAGCTTAATTGAACTAGGCCATAAAGCACGCACACACCGCCCGTCACCCTCCTCAAATATATACTCAAATTTACAAAAATTTTAAATACAAGAGGAGATAAGTCGTAACAAGGTAAGCATACTGGAAAGTGTGCTTGGAAAAA
>KU892772 Proechimys roberti voucher UFES:CTA-1524 mitochondrion, complete genome
AAAAGTTTGGTCCTAGCTTTTTTATTAATTATAAGCAAAATTATACATGCAAGAGTCATCACTCCTGTGAGAATGCCCTACAAATCTTTATAGATCTAAAGGAGCAGGTATCAAGCACACTTATAGTAGCTCACAACACCTTGCTTTGCCACACCCCCACGGGACACAGCAGTAATCAAAATTAAGCTATAAACGAAAGTTTGACTAAGTTATGCTATATTATTCTTAGGGTTGGTAAATTTCGTGCCAGCCACCGCGGTCATACGATTAACCCTAATTAATAAACCTCGGCGTAAAGAGTGTTAAAGATATAACAAAAATAAGATTAAATTTTACCTAAGTCGTAAAAAACACCAGGCAAAAACAAACTCATTTACGAAAGTAATCTTAACAAACATGGAAACACCAAAGCTGAGATCCAAACTGGGATTAGATACCCCACTATGCTCAGCCATAAACACAAATATTTAACAACAAAAATATTCGCCAGAGAACTACTAGCAACAGCTTAAAACTCAAAGGACTTGGCGGTGCTTTAAACCCATCTAGAGGAGCCTGTTCTATAATCGATAAACCCCGATAAACCTCACCACTTCTCGCTAATCCAGTCTATATACCGCCATCTTCAGCAAACCCTCACAAGGAATTAAAGTAAGCACAATTATCATCATAAAAACGTTAGGTCAAGGTGTAACTAATGAAGTGGGAAGAAATGGGCTACATTTTCTTTTACAAGAACACACAAACAGTAATCTTTATGAAAATTAAAGATTTAAGGAGGATTTAGTAGTAAATTAAGAACAGAGAGCTTAATTGAACTAGGCCATAAAGCACGCACACACCGCCCGTCACCCTCCTCAAATATACACTCAATTTTACACAAATTATAAATACAAGAGGAGATAAGTCGTAACAAGGTAAGCATACTGGAAAGTGTGCTTGGAAAAC
>KU892787 Mesomys hispidus voucher ISEM:T-6523 mitochondrion, complete genome
AAAGGTTTGGTCCTAGCCTTTTTATTAATTGGTAGCAAAATTATACATGCAAGAGTCATCACCCCTGTGAAAATGCCCTATAAGTCATATAGACTCAAAGGAGCTGGTATCAAGCACACTCAAAGTAGCTCACAACACCTTGCTTAGCCACACCCCCACGGGATACAGCAGTAACCAAAATTAAGCAATAAACGAAAGTTTGACTAAGTTATGCTACATTAATAGGGTTGGTAAACCTCGTGCCAGCCACCGCGGTCATACGAGTGACCCTAATTAATAAACTTCGGCGTAAAGAGTGTTAAAGACATATTCATAATAAGATTAAATCTTACCTAAGTCGTAAAAAACAACAGGTAAAAACTAAGCCCACAGACTAAAGTAATCTTAATAGATCTGAATACACTAAAGCTAAGACCCAAACTGGGATTAGATACCCCACTATGCCTAGCCGTAAACACAAATATTTAATAACAAAAATTTTCGCCCGAGAACTACTAGCAACAGCTTAAAACTCAAAGGACTTGGCGGTGCTTTAAACCCATCTAGAGGAGCCTGTTCTATAATCGATAAACCCCGATAAACCTCACCACTTCTTGCCAACTCAGCTTATATACCGCCATCTTCAGCAAACCCCACCAGGGATTATAAGTAAGCACAATTATTCTCGTAAAAACGTTAGGTCAAGGTGTAGCCAATGAAGTGGAAAGAAATGGGCTACATTTTCTCCCTAGAGAACAATAGACGATAATCTCTATGAAACCCAGAGATCCAAGGAGGATTTAGCAGTAAATTAAGAATAGAGAGCTTAATTGAATCAGGCCATAAAGCACGCACACACCGCCCGTCACCCTCCTCAAGTATCAACCAAGATTTATATAAATCATAACAATACGAGAGGAGATAAGTCGTAACAAGGTAAGCATACTGGAAAGTGTGCTTGGATAAA
>KU892782 Makalata didelphoides voucher ISEM:T-5023 mitochondrion, complete genome
AAAAGTTTGGTCCTGGCTTTTTTATTAATTATTAGCAGAATTATACATGCAAGTATCACCATGCCTGTGAGAATGCCCTATAAATCACAAAGATTCAAAAGGAGCTGGTATCAAGCACACTCATAGTAGCTCATAACACCTTGCTTAGCCACCCCCCCACGGGATACAGCAGTAATCAAAATTAAGCAATAAACGAAAGTTTGACTAAGTCATGCAATAATAAAGGGTTGGTAAATCTCGTGCCAGCCACCGCGGTCATACGAGTAACCCTAGTTAATAAATTTCGGCGTAAAGCGTGTTAAAAATACAATCAAAATAAGATTAAACCTTATCTAAGTTGTAAAAAACAAGAGATAAAAATAAGCCCAATAACGAAAGTAATCTTAATAACTCTGCATACACCAAAGCCAAGGCTCAAACTGGGATTAGATACCCCACTATGCTTAGCCGTAAACAAAGATATTTCATAACAAAAATTTTCGCCTGAGAACTACTAGCAACAGCTTAAAACTCAAAGGACTTGGCGGTGCTTTAAACCCACCTAGAGGAGCCTGTTCTATAATCGATAAACCCCGATAAACCTCACCACTTCTAGCTAAGTCAGTCTATATACCGCCATCTTCAGTAAACCCTATTAAGGAAAAAAAGTAAGCACAATGATAATCATAAAAACGTTAGGTCAAGGTGTAACCAATGAAGTGGAAAGAAATGGGCTACATTTTCTCTAACAAAGAGAATATCTAACAGTAATCTTTATGAAAACTAAAGATCTTAAGGAGGATTTAGTAGTAAATTAAGAATAGAGAGCTTAATTGAACCAGGCTATAAAGCACGCACACACCGCCCGTCACCCTCCTCAAATGTCTACTCTAATTTACTCAAATTATTACGACATAAGAGGAGACAAGTCGTAACAAGGTAAGCATACTGGAAAGTGTGCTTGGATAAA
>AF422873 Isothrix bistriata clone MNFS 97 12S ribosomal RNA gene, complete sequence; mitochondrial gene for mitochondrial product
GAAARGTTTGGTCCTAGCTTTTTTATTAATTGTTAACAAAATTATACATGCARGAATCACCACCCCTGTGAAAATGCCCTTATAAATCACCAACAGGTGATAAAGGAGCTGGTATCAAGCACACTCACATGTAGCTCACAACACCTTGCCCAGCCACACCCCCACGGGATACAGCAGTAATTAAAATTAAGCAATGAACGAAAGTTTGACTAAGTTATGTAACCTTACTAAGAGTTGGTAAATCTCGTGCCAGCCACCGCGGTCATACGAGTAACCCTAATTAATAAATTTCGGCGTAAAGAGTGTTAAATATAAAACTAAAATAAGATTAAATCTTATCTAAGTCGTAAAAAACAATAGACAAGAACAAACCCATAAACGAAAGTAATCTTAATAAATATGAATACACMAAAGCTAAGACTCAAACTGGGATTAGATACCCCACTATGCTTAGCCACAAACAAAAGTATTTAATAACAAAAATATTCGCCAGAGAACTACTAGCAATAGCTTAAAACTCAAAGGACTTGGCGGTGCTTTAAACCCACCTAGAGGAGCCTGTTCTGTAATCGATAAACCCCGATAAACCTCACCACTTCTTGCTAATTCAGCTTATATACCGCCATCTTCAGCAAACCCTAATAAGGAATAAAAGTAAGCACAACTACTCCCATAAAAACGTTAGGTCAAGGTGTAGCTAATGTAGTGGAAAGAAATGGGCTACATTTTCTCTAAGAGAAAACTTACGGCAATCTATATGAAATCTAGAAATACAAGGAGGATTTAGTAGTAAATTAAGAATAGAGAGCTTAATTGAATTAGGCCATAAAGCACGCACACACCGCCCGTCACCCTCCTCAAATATATACTCAAATTTACTTAAATTATAATAATATTAGAGGAGACAAGTCGTAACAAGGTAAGCATACTGGAAAGTGTGCTTGGAWAAWSR
>NC_029876 Dactylomys dactylinus voucher UFES:UFROM-339 mitochondrion, complete genome
AAAGGTTTGGTCCTAGCCTTTTTATTAGTTGTTAACAAAATTATACATGCAAGAGTCATCACCCCTGTGAAAATGCCCTACAAATCACTAAGATCTAAAGGAGCAGGTATCAAGCACACATATGTAGCTCATAACACCTTGCTTAGCCACACCCCCACGGGAAACAGCAGTAATTAAAATTAAGCAATAAACGAAAGTTTGACTAAGTTATGTTATATTCACTTAAGGGTTGGTAAATCTCGTGCCAGCCACCGCGGTCATACGAGTAACCCTAACTAATAAACCCCGGCGTAAAGAGTGTAAAAAAAATAAACAAAATAAGATTAAAATTTATCTAAGTCGTAAAAAACAACAGATAAAACCAAACTCATAAACGAAAGTAATCTTAATGTATCTGAATACACTAAAGCTAAGATCCAAACTGGGATTAGATACCCCACTATGCTTAGCCATAAACATAGATAATTCAATAACAAAAATTTTCGCCTGAGAACTACTAGCAATAGCTTAAAACTCAAAGGACTTGGCGGTGCTTTAAACCCATCTAGAGGAGCCTGTTCTATAATCGATAAACCCCGATAAACCTCACCACTTCTTGCTAATTCAGTCTATATACCGCCATCTTCAGCAAACCCCACCAGGGAACAAAAGTAAGCATAATTATTACCATAAAAACGTTAGGTCAAGGTGTAACTAATGAAATGGGAAGAAATGGGCTACATTTTCTCTATTTAAGAGAATATAACAGTAATCCTTATGAAATCTAAAGATTTAAGGAGGATTTAGCAGTAAATTAAGAATAGAGAGCTTAATTGAATCAGGCCATAAAGCACGCACACACCGCCCGTCACCCTCCTCAAATATTAACTCAAATTAATTTAAATTCCAATAATATAAGAGGAGACAAGTCGTAACAAGGTAAGCATACTGGAAAGTGTGCTTGGATAAA
>AY012124 Dinomys branickii 12S ribosomal RNA gene, partial sequence; and tRNA-Val gene, complete sequence; mitochondrial
AAGTTTGGTCCTAGCTTTCTTATTGGTTGTGTGCAAAATTATACATGCAAGACTCCCCAGCCCAGTGAGAATGCCCTCAAAATCTAACTCAGACCAAAAGGAGCTGGCATCAGGCACACTTTAAAGTAGCCCTAAACGCCTTGTGAAACCACACCCCCACGGGATACAGCAGTAATAAAACTTAAGCAATGAACGAAAGTTTGACTAAGTTATGCATGCACAAGGGTTGGTAAATCTCGTGCCAGCCACCGCGGTCATACGATTAACCCAAATTAATAAGCTAACGGCGTAAAGAGTGTTAAAGACTCAAAAGAAAATAAGATCAAATTTTATTTAAGTCGTAAAAAACTCCAAATAAAAGTAAGCCCAATAAACGAAAGTAATCTTAACTAACCTAACACACGAAAGCTAGGGCCCAAACTGGGATTAGATACCCCACTATGCCTAGCCGTAAACATAAAAACTTCACAACAAAAATTTTCGCCAGAGAACTACTAGCAACAGCTTAAAACTCAAAGGACTTGGCGGTGCTTTATATCCACCTAGAGGAGCCTGTTCTATAATCGATAAACCCCGATCAACCTCACCATTTCTTGCTAATCCAGCCTATATACCGCCATCTTCAGCTAACCTTAATAAAGAAAAAAAGTAAGCACAATAACCCCCGTAAAAACGTTAGGTCAAGGTGTAGCCTATGAAATGGGAAGAAATGGGCTACATTCTCTTGACAAGAAAACTATACGGATATCCTTATGAAACTTAAAGATTTAAGGAGGATTTAGTAGTAAATTAAGAATAGAGAGCTTAATTGAACTAGGCCATGAAGCACGTACACACCGCCCGTCACCCTCCTCAAGCATTCATCTCAACTTCCAATAAACGCAAGAGGAGATAAGTCGTAACAAGGTAAGCGTACTGGAAAGTGTGCTTGGACGAA
>AF433923 Myoprocta pratti isolate K13 12S ribosomal RNA gene, partial sequence; mitochondrial gene for mitochondrial product
CGGCCTTTTTATTAGTTGACTGCAGAATTATACATGCAAGACTCCCCACCCCAGTGAGAATGCCCTTTAAACCACAAAGACTAAAAGGAGCAGGCATCAAGCACACTAATTAGTAGCTCACAACGCCTTGCTTTGCCACACCCCCACGGGAAACAGCAGTAATAAAAATTAAGCAATGAACGAAAGTTTGACTAAGTCATGCACTAACAGGGTTGGTAAATTTCGTGCCAGCCACCGCGGTCATACGATTAACCCAAACTAATAAAGCTCGGCGTAAAGAGTGTTTTAGAAATCCATAAAATAAGACTAAAACTTATCTAAGTCGTAAAAAACATCAGATAAAATATACACTAAAACGAAAGTAATCTTATTAGATCTGAACACACGAAAGCTAGGACCCAAACTGGGATTAGATACCCCACTATGCCTAGCCATAAACATAAAAATTTCACAACAAAAATTCTCGCCTGAGAACTACTAGCCACAGCTTAAAACTCAAAGGACTTGGCGGTGCTTTATATCCACCTAGAGGAGCCTGTTCTATAATCGATAAACCCCGATATACCTCACCACTTCTTGCTAATTCAGCCTATATACCGCCATCTTCAGCAAACCCTATTATGGAGCAACAGTAAGCCTAATTATACACCATAAAAACGTTAGGTCAAGGTGTAGCCCATGAAGTGGGAAGAAATGGGCTACATTTTCTTACCAAAGAACATTTACGCTAACCCCTGTGAAAACCAGAGGTCTAAGGAGGATTTAGTAGTAAATTAAGAGTAGAGAGCTTAATTGAACTAGGCCATGAAGCACGTACACACCGCCCGTCACCCTCCTCAAGTGCCCAAATTCACAAAGAACAACAACACAAGAGGAGATAAGTCGTAACAAGGTAAGTATACTGGAAAGTGTACTTGGA
>KX381431 Dasyprocta leporina isolate M1141 12S ribosomal RNA gene, partial sequence; mitochondrial
AACCCAAACTAATAAAGCCCGGCGTAAAGAGTGTTTTAGAAAGACATAAAATAAGACTAAAATTTATCTAAGTTGTAAAAAACACCAGATAAAATGTACACTAAAACGAAAGTAATCTTACCATATCTGAATACACGAAAGCTAGAACCCAAACTGGGATTAGATACCCCACTATGCCTAGCCATAAACATAAAAATCTTATAACAAAAATTCTCGCCCGAGAACTACTAGCTATAGCTTAAAACTCAAAGGACTTGGCGGTGCTTTACACCCACCTAGAGGAGCCTGTTCTATAATCGATAAACCCCGATATACCTCACCACCTCTTGCTAATC
>DPU12453 Dasyprocta punctata mitochondrion 12S rRNA gene, partial sequence
GCAAGACTCCTCTCCCCGGTGAAAATGCCCTTTTAACCACAAAGGATGAAAGGAGCGGGTATCAAGCACACTAATTAGTAGCTCACAACGCCTTGCTTTGCCACACCCCCATGGAAACAGCAGTAATAAAAATTAAGCAATAAACGAAAGTTTGACTAAGTTATACACTAGCAAAAAGGGTTGGTAAATTTCGTGCCAGCCACCGCGGTCATACGATTAACCCAAACTAATAAAACCCGGCGTAAAGAGTGTTTTAGAAAAACATAAAATAAGACTAAAATTTATCTAAGTCGTAGAAAACACCAGATAAAATACATACTGAAACGAAAGTAGTCTTACTATATCTGAATACACGAAAGCTAGAATCCAAACTGGGATTAGATACCCCACTATGTCTAGCCATAAACATAAAAATTTTATAACAAAAATTCTCGCCCGAGAACTACTAGCCACAGCTTAAAACTCAAAGGACTTGGCGGTGCTTTACACCCACCTAGAGGAGCCTGTTCTATAATCGATAAACCCCGATACACCTCACCACCCCTTGCTAATTCAGCTTATATACCGCCATCTTCAGCAAACCCTATTATGGAACAACAGTAAGCTTAACTATCAACAATAAAAACGTTAGGTCAAGGTGTAGCCTATGGGGTGGGAAGAAATGGGCTACATTTTCTTATCAAAGAACATTCTACGCAAATCCTCATGAAACTGAGGATATAAGGAGGATTTAGTAGTAAATTAAGAACAGAGAGCTTAATTG
>AY093660 Dasyprocta leporina 12S ribosomal RNA gene, partial sequence; mitochondrial gene for mitochondrial product
GCAAGACTCCTCACCCCGGTGAAAATGCCCTTTGAACCATAAGGATAAAAGGAGCGGGTATCAAGCACACTGACTAGTAGCTCACAACACCTTGCTTTGCCACACCCCCACGGGAAACAGCAGTAATAAAAATTAAGCAATGAACGAAAGTTTGACTAAGTTATACACCAACAAATAGGGTTGGTAAATTTCGTGCCAGCCACCGCGGTCATACGATTAACCCAAACTAATAAAGCCCGGCGTAAAGAGTGTTTTAGAAAGATATAAAATAAGACTAAAATTTATCTAAGTTGTAAAAAACTACCAGATAAAATGTACACTAAAACGAAAGTAATCTTACCATATCTGAATACACGAAAGCTAGAACCCAAACTGGGATTAGATACCCCACTATGCCTAGCCATAAACATAAAAACTTTATAACAAAAATCTCGCCCGAGAACTACTAGCTATAGCTTAAAACTCAAAGGACTTGGCGGTGCTTTACACCCACCTAGAGGAGCCTGTTCTATAATCGATAAACCCCGATATACCTCACCACCTCTTGCTAATCCAGCTTATATACCGCCATCTTCAGCAAACCCTATTATGGAACAACAGTAAGCATAATTATCAACAATAAAAACGTTAGGTCAAGGTGTAGCCCATGAGATGGGAAGAAATGGGCTACATTTTCTTACCAAAGAACATTTCCACGCAAATCCCCATGAAACTGGGGCATGCAAGGAGGATTTAGTAGTAAATTAAGCAATAGAGAGCTTAATTG
>AF433921 Dasyprocta punctata isolate NK14152 12S ribosomal RNA gene, partial sequence; mitochondrial gene for mitochondrial product
TGGCCTTTTTATTAGTTAAATGTAAAATTATACATGCAAGACTCCTCTCCCCGGGTGAAAATGCCCTTTTAACCACAAAGRATGAAAGGAGCGGGTATCAAGCACACTAATTAGTAGCTCACAACGCCTTGCTTTGCCACACCCCCATGGGAAACAGCAGTAATAAAAATTAAGCAATAAACGAAAGTTTGACTAAGTTATACACTAGCAAAAAGGGTTGGTAAATTTCGTGCCAGCCACCGCGGTCATACGATTAACCCAAACTAATAAAACCCGGCGTAAAGAGTGTTTTAGAAAAACATAAAATAAGACTAAAATTTATCTAAGTCGTAGAAAACACCAGATAAAATACATACTGAAACGAAAGTAGTCTTACTATATCTGAATACACGAAAGCTAGAATCCAAACTGGGATTAGATACCCCACTATGCCTAGCCATAAACATAAAAATTTTATAACAAAAATTCTCGCCCGAGAACTACTAGCCACAGCTTAAAACTCAAAGGACTTGGCGGTGCTTTACACCCACCTAGAGGAGCCTGTTCTATAATCGATAAACCCCGATACACCTCACCACCCCTTGCTAATTCAGCTTATATACCGCCATCTTCAGCAAACCCTATTATGGAACAACAGTAAGCTTAACTATCAACAATAAAAACGTTAGGTCAAGGTGTAGCCTATGGGGTGGGAAGAAATGGGCTACATTTTCTTATCAAAGAACATTCTACGCAAATCCTCATGAAACTGAGGATATAAGGAGGATTTAGTAGTAAATTAAGAACAGAGAGCTTAATTGAACCAGGCCATGAAGCACGTACACACCGCCCGTCACCCTCCTCAAGTGTTCAAAAATTCACCCAAAACAACAACACAAGAGGAGATAAGTCGTAACAAGGTAAGTATACTGGAAAGTGTACTTGGA
>AF433920 Dasyprocta punctata isolate AK14094 12S ribosomal RNA gene, partial sequence; mitochondrial gene for mitochondrial product
TGGCCTTTTTATTAGTTAAATGTAAAATTATACATGCAAGACTCCTCTCCCCGGTGAAAATGCCCTTTTAACCACAAAGGATGAAAGGAGCGGGTATCAAGCACACTAATTAGTAGCTCACAACGCCTTGCTTTGCCACACCCCCATGGGAAACAGCAGTAATAAAAATTAAGCAATAAACGAAAGTTTGACTAAGTTATACACTAGCAAAAAGGGTTGGTAAATTTCGTGCCAGCCACCGCGGTCATACGATTAACCCAAACTAATAAAACCCGGCGTAAAGAGTGTTTTAGAAAAACATAAAATAAGACTAAAATTTATCTAAGTCGTAGAAAACACCAGATAAAATACATACTGAAACGAAAGTAGTCTTACTATATCTGAATACACGAAAGCTAGAATCCAAACTGGGATTAGATACCCCACTATGTCTAGCCATAAACATAAAAATTTTATAACAAAAATTCTCGCCCGAGAACTACTAGCCACAGCTTAAAACTCAAAGGACTTGGCGGTGCTTTACACCCACCTAGAGGAGCCTGTTCTATAATCGATAAACCCCGATACACCTCACCACCCCTTGCTAATTCAGCTTATATACCGCCATCTTCAGCAAACCCTATTATGGAACAACAGTAAGCTTAACTATCAACAATAAAAACGTTAGGTCAAGGTGTAGCCTATGGGGTGGGAAGAAATGGGCTACATTTTCTTATCAAAGAACATTCTACGCAAATCCTCATGAAACTGAGGATATAAGGAGGATTTAGTAGTAAATTAAGAACAGAGAGCTTAATTGAACCAGGCCATGAAGCACGTACACACCGCCCGTCACCCTCCTCAAGTGTTCAAAAATTCACCCAAACAACAACACAAGAGGAGATAAGTCGTAACAAGGTAAGTATACTGGAAAGTGTACTTGGA
>KX381423 Cuniculus paca isolate M1114 12S ribosomal RNA gene, partial sequence; mitochondrial
AACCCTAACTAATAAACCTCGGCGTAAAAGGTGTTTTAGGAAAAAATAAAAAATAAGACTAAATTTCACCTAAGTCGTAAAAAACTCTAGGCGAAACATGAAACACGAGCTAAAGCCGTCTTAACCTACCTGAACACACGAAAGCTAAGACTCAAACTGGGATTAGAGACCCCACTATGCTTAGCCGTAAACATAAAGATTTTACAACAAAAATTTTCGCCCGAGAACTACTAGCAATAGCTTAAAACTCAAAGGACTTGGCGGTGCTTCACACCCACCTAGAGGAGCCTGTTCTATAATCGATACACCCCGATCCACCTCACCACCTCTTGCCAATT
>AF520693 Agouti paca isolate K7 12S ribosomal RNA gene, partial sequence
TAGCCTTTTTATTAGTTGTTCGCAAAATTATACATGCAAGAATCACCATGCCAGTGAGAAAGCCCTCTAAGCCTACAAAACAGGCCGAAAGGAGCAGGTATCAAGCACACCTACCGGTAGCTCACAACATCAGGCCCAGCCACACCCCCACGGGAGACAGCAGTAACCAATATTGAGCAATGAACGAAAGTTTGACTCAGTTATGCAATACAAACAAGGGTTGGTCAATTTCGTGCCAGCCACCGCGGTCATACGATTAACCCTAACTAATAAACCTCGGCGTAAAAGGTGTTTTAGGAAAAAATAAAAAATAAGACTAAATTTCACCTAAGTCGTAAAAAACTCTAGGCGAAACATGAAACACGAGCTAAAGCCGTCTTAACCTGCCTGAACACACGAAAGCTAAGACTCAAACTGGGATTAGAGACCCCACTATGCTTAGCCGTAAACATAAAGATTTTACAACAAAAATTTTCGCCCGAGAACTACTAGCAATAGCTTAAAACTCAAAGGACTTGGCGGTGCTTCACACCCACCTAGAGGAGCCTGTTCTATAATCGATACACCCCGATCCACCTCACCACCTCTTGCCAATTCAGCCTATATACCGCCATCTTCAGCAAACCCAATTATGGAACAAAAGTAAGCACAAGCACTTCACGTAAAAACGTTAGGTCAAGGTGTAGCCAATGAAGTGGGAAGAAATGGGCTACATTTTCTTAAACAAAGAACATTTCACGCAAGTTTCTATGAAATCTAAAAACCCAAGGAGGATTTAGTAGTAAATTAAGAGTAGAGAGCTTAATTGAACCAGGCCATGAAGCACGTACACACCGCCCGTCACCCTCTTCAAGTATCTAAGCCATGAGCAACACAATGCAAGAAGAGATAAGTCGTAACAAGGTAAGCATACTAGAAAGTGTGCTTGGAAA
>NC_000884 Cavia porcellus mitochondrion, complete genome
ACAGGTTTGGTCCCGGCCTTTTTATTAGCTGTCTGCAGGATTATACATGCAAAAATCCCTACACCGGTGAGAATGCCCTATGTACCACACTCAGGTTTAAAGGAGCAGACATCAAGCACACTGCTAAGTAGCTCACGACGTCTTGCTTTGCCACACCCCCACGGGAAACAGCAGTAATAAAAATTAAGCAATAAACGAAAGTTTGACTAAGTTATGCAGCAATTAGGGTTGGTAAATCTCGTGCCAGCCACCGCGGTCATACGATTGACCCTAGTTAATAAACCCCGGCGTAAAAAGTGTTTTGGAAATATAAAAAATAAGGCTAATCTTTGTCTAAGTTGTAGAAAACTCTAGACATGGTAGAAATCATAAACGAAAGTAGCTTTAATAAGTCCGACACACGAAAGCTAAGGCCCAAACTGGGATTAGATACCCCACTATGCTTAGCCATAAACATAAAAACTTATACAACAAAAGATTTCGCCAGAGAACTACTAGCAATAGCTTAAAACTCAAAGGACTTGGCGGTGCTTTATACCCACCTAGAGGAGCCTGTTCTATAATCGATAAACCCCGATACACCTCACCTCTCCTTGCTAATTCAGCCTATATACCGCCATCTTCAGCCAACCCCATTATGGAAACAAAGTGAGCGCAAGTACACTACATAAAAACGTTAGGTCAAGGTGTAGCCAATGGAGTGGGAAGAAATGGGCTACATTTTCTTACCCAAGAACATTAAACGCAAATCTTTATGAAATTCAAAGATCTAAGGAGGATTTAGTAGTAAATTAAGAATAGAGAGCTTGATTGAACTAGGCCATGAAGCACGTACACACCGCCCGTCACCCTCCTCAAGTATCCAAGGGTTTTGTACAAACTAATAAATATTAGAGGAGACAAGTCGTAACAAGGTAAGCATACTGGAAAGTGTGCTTGGAAA
>AF433908 Cavia aperea isolate H586 12S ribosomal RNA gene, partial sequence; mitochondrial gene for mitochondrial product
CAGCCTTTTTATTAGCTGTCTGCAGGATTATACATGACAAAATCCCTACACCGGTGAGAATGCCCTCTGTACCACACTTAGGTTTAAAGGAGCGGACATCAAGCACACTGCTAAGTAGCTCACGACGTCTTGCTTTGCCACACCCCCACGGGAGACAGCAGTAATAAAAATTAAGCAATAAACGAAAGTTTGACTAAGTCATGCAGCAATCAGGGTTGGTAAATCTCGTGCCAGCCACCGCGGTCATACGATTGACCCTAGTTAATAAATCCCGGCGTAAAAAGTGTTTTGGAACTATAAAAAATAAGACTAATCCTTGTCTAAGTTGTAGAAAACTCTAGACACGGTAGAAACCATAAACGAAAGTAGTTTTAATAAGTCCGACACACGAAAGCTAAGGCCCAAACTGGGATTAGATACCCCACTATGCTTAGCCATAAACACAAAAACTTACATAACAAAAGATTTCGCCAGAGAACTACTAGCAATAGCTTAAAACTCAAAGGACTTGGCGGTGCTTTATACCCGCCTAGAGGAGCCTGTTCTATAATCGATAAACCCCGATACACCTCACCTCTCCTTGCTAATTCAGCCTATATACCGCCATCTTCAGCCAACCCTATTATGGAAACAAAGTGAGCGCAAGTACACTACATAAAAACGTTAGGTCAAGGTGTAGCCAATGGAGAGGGAAGAAATGGGCTACATTTTCTTACCCAAGAACATTAAACGCAAATCTTTATGAAATTCAAAGATCTAAGGAGGATTTAGTAGTAAATCAAGAATAGAGAGCTTGATTGAACTAGGCCATGAAGCACGTACACACCGCCCGTCACCCTCCTCAAGTATCCAAGGGTTTTGTACAAACTAACAAATATTAGAGGAGACAAGTCGTAACAAGGTAAGCATACTGGAAAGTGTGCTTGGA
>EF156776 Heteromys australis LSUMZ 25452 12S ribosomal RNA gene, partial sequence; mitochondrial
ATAGCCATAAACACAGATTTATTAACAAAACGAATAAATTCGCCAGAGAACTACGAGCTACCGCTTAAAACTCAAAGGACTTGGCGGTGCTTTATATCCATCTAGAGGAGCCTGTTCTGTAATCGATAAACCCCGTTAAACCTTACCATTTCTTGCTAAAACAGTCTGTATACCGCCATCTTCAGCAAACCCTTAAAAGGTCGAATAGTAAGCTTAATTATTATAAAATAAAAAAGTTAGGTCAAGGTGCAGCCTATGAAATGGAACGCAATGGGCTACATTTTCTAGTCTAGAACATTAACGGACTTCTACATGAAACATTGTAGGATAAAGGAGGATTTAGTAGTAAACTAAAGATAGAGTATTTAGTTGAATAGAGCAATGAAG
>AJ389547 Heteromys gaumeri mitochondrial 12S rRNA gene
AAAAGGTTTGGTCCTGGCCTTATCATTTGCTGTCAGTAAAATTACACATGCGAATATCCGTACACCAGTGAGTCAGCTCTAGAAATATACTATATCTAAGGAAGCGGGAGTTAAGTACACATAAGATGTAGCTAAAAATACCCAGTCTAACCACGCCCCCACGGGTTACAGCAGTGATAGAAATTAAGAAATGAGCGAAAGCTTGACTTAGTTATACTGATACAGGGCTTGGTAAATTTCGTGCCAGCCACCGCGGTCATACGAACGGCCCGAGTAAATGATGTACGGCGTAAAGAGTGCTAAGAATGTAAATTGTTCAGTAGAGTTATAATTTAGCTATGCTGTAAAAAGCCCTAGCTTAAATGATAATCAATAACTAAAGTAACCCTATTTATACGTAGCACTAAAGCTATGACCCAAACTGGGATTAGATACCCCACTATGCATAGCCATAAACACAGATTTATTTACAAAACAAATAAATTCGCCAGAGAACTACGAGCCATCGCTTAAAACTCAAAGGACTTGGCGGTGCTTTATATCCATCCAGAGGAGCCTGTTCTGTAATCGATAAACCCCGATATACCTTACCATTTCTTGCTAAAACAGTCTGTATACCGCCATCTTCAGCAAACCCTTAAAAGGTAGAATAGTAAGCTTAATTATTATAAAATAAAAAAGTTAGGTCAAGGTGCAGCCTATGAAATGGAACGCAATGGGCTACATTTTCTAATTAAGAACATTAACGGACCCTTACATGAAATATTGTAAGATGAAGGAGGATTTAGCAGTAAACTAAAGATAGAGTATTTAGTTGAATAGAGCAATGAAGCACGCACACACCGCCCGTCACCCTCCTCAACATTTTAATACATTAAGAACATATCGCCCTGTAAACTAAATTAAGAGGAGACAAGTCGTAACAAGGTAAGTGTACCGGAAAGTGCACTTGGAATAAT
>KU057258 Sylvilagus brasiliensis andinus isolate QCAZ10893 12S ribosomal RNA gene, partial sequence; mitochondrial
GGTCCTGGCCTTTTTATTGTTTCGTAGCAAGTTTACACATGCAAGCATCCCCGCACCGGTGAGAATGCCCTCAATATCGATGCAGATCAAGAGGAGCAGGTATTAAGCACACTAATTAGTAGCTCAAGATGCCTTGCTTAACCACACCCCCAAGGGAAACAGCAGTGATAAAAATTTAGCAATAAACGCAAGTTTGACTAAGTTATGCTACTTTAGGGTTGGTAAATTTCGTGCCAGCCACCGCGGTCATACGATTAACCCAAACTAATAAACTCCCCGGCGTAAAGCGTGATTAGAATTAAAACAAAAATAAAATCAAATAACAACTAAGCTGTAAAAAGTAATAGTTACAAATAAAAATAAACAACGAAAGTGATTTTACAACCTTCGAACTCACGATAGCTAAGACCCAAACTGGGATTAGATACCCCACTATGCTTAGCCCTAAACTTAAATAATTCCCTAACAAAATTACTCGCCAGAGAACTACAAGCCAGAGCTTAAAACTCAAAGGACTTGGCGGTGCTTTATACCCCCCTAGAGGAGCCTGTTCTATAATCGATAAACCCCGATAAACCTTACCACTCTTTGCCAACTCAGCCTATATACCGCCATCTTCAGCGAACCCTAAAAAGGAACAAAAGTAAGCTCAACTATCACCATAAAAACGTTAGGTCAAGGTGTAGCCTATAGAGTGGAAAGTAATGGGCTACATTTTCTTCTTCAGAACATACGAAAGCCCTTATGAAACTCTAAGGGCCAAAGGAGGATTTAGTAGTAA
>KU057253 Sylvilagus floridanus isolate IIBT349 12S ribosomal RNA gene, partial sequence; mitochondrial
TAAACATAAGGTTTGGTCCTGGCCTTTTTATTGTTTTGTAGTAAGTTTACACATGCAAGCATCCCCACACCGGTGAGAATGCCCTCAACATCGAAATAGATCAAGAGGAGCAGGCATTAAGCACACTAATTAGTAGCTCAAGATGCCTTGCTCAACCACACCCCCAAGGGAAACAGCAGTGATAGAAATTTAGCAATAAACGCAAGTTTGACTAAGTTATGCTACTTTAGGGTTGGTAAATTTCGTGCCAGCCACCGCGGTCATACGATTAACCCAAACTAATAAACCCCGGCGTAAAGCGTGATTAGAATTAAGAATAAAAATAAAATCAAATAACAACTAAGCTGTAAAAAGTAATAGTTACAAATAAAAATAAACAACGAAAGTGATTTTATAACCTTCGAACTCACGATAGCTAAGATCCAAACTGGGATTAGATACCCCACTATGCTTAGCCCTAAACTTAAATAATTCCATAACAAAATTACTCGCCAGAGAACTACAAGCCAGAGCTTAAAACTCAAAGGACTTGGCGGTGCTTTATACCCACCTAGAGGAGCCTGTTCTATAATCGATAACCCCGATAAACCTTACCACTCTTTGCCAACTCAGCCTATATACCGCCATCTTCAGCGAACCCTAAAAAGGAACAAAAGTAAGCTCAATTATCCCCATAAAAACGTTAGGTCAAGGTGTAGCCTATAGAGTGGAAAGTAATGGGCTACATTTTCTTCTTCAGAACATACGAAAGCCCTTATGAAACTCTAAGGGCCAAAGGAGGATTTAGTAGTAAATTAAGAATAGAGTGCTTAATTGAACCAGGCCATGAAGCACGCACACACCGCCCGTCGCCCTCCTCAAGTATTAAATACCTTCTATCCATAATTATAAATAAACTAATATTAGAGGAGATAAGTCGTAACAAGGTAAGCATACTGGAAAGTGTGCTTGGGAATTTCAGAGTGTAGCTTAACTAAAGCATTTGGCTTACACCCAAAAGATTTCATTTATTGACCGCTCTGAGCCAATCCTAGCCCTACATAAATCAACATTTAACCAGAACACTTCACTAAACTAAACCATTCACCCTACATTTAAAGTATAGGAGATAGAA
>KU057232 Sylvilagus brasiliensis gabbi isolate MSB158806 12S ribosomal RNA gene, partial sequence; mitochondrial
TCCCCACACCGGTGAGAATGCCCTTAACATCAATATAGATCAAGAGGAGCAGGCATTAAGCACACTAATCATGTAGCTCAAGATGCCTTGCTTAACCACACCCCCAAGGGAAACAGCAGTGATAGAAATTTAGCAATAAACGCAAGTTTGACTAAGTTATGCTACTATAGGGTTGGTAAATTTCGTGCCAGCCACCGCGGTCATACGATTAACCCAAACTAATAAATTCCCGGCGTAAAGCGTGATTAGAAATGAACAAAAAAAAATAAAATCAAATAACAACTAAGCTGTAAAAAGTAATAGTTACAAACAAAAATAAACAACGAAAGTGATTTTACAACCTTCGAACTCACGATAGCTAAGATCCAAACTGGGATTAGATACCCCACTATGCTTAGCCCTAAACTTAAATAATTTCATAACAAAATTACTCGCCAGAGAACTACAAGCCAGAGCTTAAAACTCAAAGGACTTGGCGGTGCTTTATACCCGCCTAGAGGAGCCTGTTCTATAATCGATAAACCCCGATAAACCTTACCACTCTTTGCCAACTCAGCCTATATACCGCCATCTTCAGCCAACCCTAAAAAGGAACAAAAGTAAGCTCAATTATCCCCATAAAAACGTTAGGTCAAGGTGTAGCCTATAGAGTGGAAAGTAATGGGCTACATTTTCTTCTTCAGAACATACGGAAGCCCTTATGAAATTCTAAGGGCCAAAGGAGGATTT
>AF038019 Sylvilagus audubonii 12S ribosomal RNA gene, mitochondrial gene for mitochondrial RNA, complete sequence
CAAAGGTTTGGTCCTGGCCTTTTTATTGTTTCGTAGCAAGTTTACACATGCAAGTATCCCCACGCCAGTGAGAATGCCCTTAACATCAATATAGATCAAGAGGAGCAGGCATTAAGCACACTAATCAGTAGCTCAAGATGCCTTGCTTAACCACACCCCCAAGGGAAACAGCAGTGATAGAAATTTAGCAATGAACGTAAGTTTGACTAAGTTATGCTACTCTAGGGTTGGTAAATTTCGTGCCAGCCACCGCGGTCATACGATTAACCCAAACTAATAAATACCCGGCGTAAACGGTGATTAGAGCTAATAAAAAAAATAAAATCAAATAACAACTAAGCTGTAAAAAGTAATAGTTGCAAACAAAAATAAACCACGAAAGTATTTTACAATCCTCGAACTCACGAAAGCTAAGATCCAAACTGGGATTAGATACCCCACTATGCTTAGCCCTAAACCTGAATAATTTCATAACAAAATTACTCGCCAGAGAACTACAAGCCAGAGCTTAAAACTCAAAGGACTTGGCGGTGCTTTATACCCGCCTAGAGGAGCCTGTTCTATAATCGATAAACCCCGATAAACCTTACCACTCTTTGCCAACTCAGCCTATATACCGCCATCTTCAGCGAACCCTAAAAAGGAACAAAAGTAAGCTCAACTACCCCCATAAAAACGTTAGGTCAAGGTGTAGCCTATAGAGTGGAAAGTAATGGGCTACATTTTCTTCTTCAGAACATACGAAAGCCCTTATGAAATTCTAAGGGCCAAAGGAGGATTTAGTAGTAAATTAAGAATAGAGTGCTTAATTGAACCAGGCCATGAAGCACGCACACACCGCCCGTCGCCCTCCTCAAGTATTAAATATTTCCCATTCATAATTACAAAATAAACTGATATAAGAGGAGATAAGTCGTAACAAGGTAAGCATACTGGAAAGTGTGCTTGGACATTG
>DQ368663 Mabuya altamazonica 12S ribosomal RNA gene, partial sequence; mitochondrial
CTTAGCCCTTAACATAGACAGTAAAAACACAATACTGTCCGCCAGAGAACTACAAGTGAAAAACTAGAAACTCCAAGGACTTGGCGGTGCCCCACATCAACCTAGAGGAGCCTGTCCTATAATCGATAATCCACGTTAAACCTTACCACCTCTAGCAACTCAGCCTATATACCGCCGTCGAAAGCTTACCTTGTGAAAGAAACAAAGTAGGCAAAATAGTCAATAACTAAAACGTCAGGTCAAGGTGTAGCACATGAGGTGGAAGAGATGGGCTACATTTTCTACCCCAGAAAACACGAACAGCACAATGAAACCTGTACTCAAAGGCGGATTTAGTAGTAAGACAAAAAAGAAACTTTGTCTTAAACCCGCTCTGGGA
>Z46461 L.albirostris mitochondrial gene for 12S ribosomal RNA
GCTTAGCCATAANAAGGCAGANACCAACAACCTCGCCCGCCAGATTACTACGAGCAACAGCTTAAAACTCAAAGGACCTGACGGTACCCCACATCAACCTAGAGGAGCCTGTCCCATAACCGATAACCCCCGATANACCTCACCACTCCTAGCCAACCAGTCTATATACCGCCGTCGCCAGCCTATCTTGTGAGAGAAATAGACAAAACAGCCCAACACTAAAACGACAGGTCGAAGTGTAACAAACGGAGCGGGCAAAGATGGGCTACATTTTCTAACTAGAACACACAGAGGGCACTATGAAAACACACGNNNAAAGNGANTTTAGCAGTAAGAAAGAAACAGAGAGTCTGCCTGAACCCAATGCTCTGGGGTACGT
>AM236347 Eunectes notaeus mitochondrial 12S rRNA gene, 16S rRNA gene, nd1 gene, nd2 gene, co1 gene, co2 gene, atp8 gene, atp6 gene, co3 gene, nd3 gene, nd4L gene, nd4 gene, nd5 gene, nd6 gene, cytb gene, tRNA-Leu gene, tRNA-Ile gene, tRNA-Gln gene, tRNA-Met gene, tRNA-Trp gene, tRNA-Ala gene, tRNA-Asn gene, tRNA-Cys gene, tRNA-Tyr gene, tRNA-Ser gene, tRNA-Asp gene, tRNA-Lys gene, tRNA-Gly gene, tRNA-Arg gene, tRNA-His gene, tRNA-Ser gene, tRNA-Leu gene, tRNA-Glu gene, tRNA-Thr gene, tRNA-Pro gene (partial), tRNA-Phe gene and tRNA-Val gene
CAAGGTCTTGGTCTTAAACCTAATATTACCTGTAACCCTGACTATACATGCAAGCCTCAACAAAACGGTGAGACAGCCCAAACAAACTGACGGAGTCGGCATCAGGCCAAAATTAACTACCAACGACGCCAAGCATAAGCCACACCCCCACGGGCAAACAGCAGTAATTAACATTGGGCAATAAGTGCAAACTTGACCCAGCAAGAGTTACACAGGGCCGGTAAATCTCGTGCCAGCGACCGCGGTTACACGATAGGCCCAAGATAATACAAACGGCGTAAAGCACGACTAGAAAACAATCAAACAAATTAAGGACAAAACAAAGCTAGGTTGTAAAACACCATAAGTTAAAATAAGCACATATCCTTAAACCCCTGTTTTAACTCGTGAAAATTAGGACACAAACTAGGATTAGATACCCTACTATGCCTAATAGTAACACGGCAACCAAAAACAATAATGCCCGCCAAACAACTACGAGTGAAAACTTAAAACTTAAAAGACTTGACGGTACTTCAAACTCGACCTAGAGGAGCCTGTCTACTAACCGATAACCCACGATTAACCCAACCACTTCTGGCCATCCAGCCTATATACCGCCGTCGCCAGCCCACCTTGTGAAAGAAACCAAGTGGACAAAACAGTACTACACTAACACGACGGGTCGAGGTGTAGCTCATGAAGTGGAACAAGATGGGCTACATTATCTAACTCAGATTAAACAGACTAAGCTATGCAAACTTAGCTCTCAAAGGAGGATTTAGCAGTAAGATGAGAACACAATACTCAACTGAAAACACCGCAATGAAGTGCGTACACACCGCCCGTCATCCCTGCCACTATAAGCTAAAAAATTCATAATACCACGCTCAACAAAAAACAGGGCAAGTCGTAACACGGTAAGCGTACTGGAAAGTGTGCTTAGAAA
>AF368059 Epicrates cenchria 12S ribosomal RNA gene, partial sequence; mitochondrial gene for mitochondrial product
TCGTAACACGGCAATTAAAAACACACATGCCCGCCAAATAACTACGAGTGAAAACTTAAAACTTAAAAGACTTGACGGTACTTCACACTCAACCTAGAGGAGCCTGTCTACTAACCGATAACCCACGATTAATCCAACCACTTCTGGCCACACAGCCTATATACCGCCGTCGCCAGCCCACCTTGTGAAAGAAACTAAGCGGGCAGAACAGTCTTACACTAATACGACAGGTCGAGGTGTAGCTTATGCAGTGGAACAAGATGGGCTACATTATCTAATACAGATCAAACGGACAAAGCTATGAAACCCAGCTCTAAAAGGAGGATTTAGCAGTAAGATGAGAACACAATACTCAACTGAAATTATCGCAATGAAGTGCGTACACACCGCCCGT
>JX244295 Corallus hortulanus isolate Chort55 12S ribosomal RNA gene, partial sequence; mitochondrial
TAAACTGGGATTAGATACCCCACTATGCCTAAGCGTAAAACGGCAATAAANAAACTCAAANNTGCCCGCCAAACCACTACGAGTGAAAACTTAAAACTTAAAAGACTTGACGGTACTTCACACCCAACCTAGAGGAGCCTGTCTACTAACCGATAATCCACGATTAACCCAACCACTTCTGGCCACCCAGCCTATATACCGCCGTCGCCAGCCCACCTTGTGAAAGAAACCAAGTGGACAAAACAGCACCACGCTAACACGACAGGTCGAGGTGTAGCTTATGAAGTGGAACAAGATGGGCTACATTATCTAACACAGATAACACGGACAAAATTATGAAACCTAATTTTAAAAGGAGGATTTAGCAGTAAGATGAGAACACAATACTCAACTGAAAATATTGCAATGAAGTGCGTACACACCGCCCGTCACCCTC
>AB177354 Boa constrictor mitochondrial DNA, complete genome
CAAGTCTTGTCCTAAACCTCATATTATCTGTAACTCTGATTATACATGCAAGACTCAACGAAACAGTGAAATAGCCCACCACACCAAACACGGAGCAGGCATCAGGCCAAAACAAATTACCAACGACGCCAAGCAAAAGCCACACCCCCACGGGCAAGCAGCAGTAGTTAACATTGGGCCATAAGTGTAAACTCGACCCAGCAAGAGTCAACAGAGCCGGTAAACCTCGTGCCAGCGACCGCGGTTACACGATGGGCTCAAGATAATAAAAACGGCGTAAAACACGACTAGATAAATATAAAGACATTAAGGACGAAACAAAACCAAGCCGTAAAACGCCACAAGCTAAAATAAGAACAAATCCTTAATTATAACTCAACTCGTGAAAATTAGGAAACAAACTAGGATTAGATACCCTACTATGCCTAAAAGTAACAAGGCAACAAAACAACACAAGTTGCTCGCCAAACCACTACGAGTGAAAACTTAAAATTTAAAAGACTTGACGGTACTTCACCCAACCTAGAGGAGCCTGTCTAATAACCGATAACCCACGATCAACCCAACCGCCACTAGCCACTCAGCCTATATACCGCCGTCGCCAGCCCACCTTGTGAAAGAAACCAAGTGAGCACAACAGTCCCACACTAACACGACAGGTCGAGGTGTAGCTTATGGGGCGGACAAAGATGGGCTACATTATCTAAACCAGATAAAACGGAAAAAGCCGTGAAAACCAAGCCTTATGAAGGAGGATTTAGTAGTAAGATGAGGACATAATACTCAACTGAAAACAAAGAAATGAAGTGCGTACACACCGCCCGTCATCCCTGTCACAACAAAAAAAATATACATAACCACACAACATAAATAAAAAACAGGGCAAGTCGTAACATGGTAAGCGTACTGGAAAGTGTGCTTAGAAA
>KX694564 Bothrops atrox voucher ROM_43202 12S ribosomal RNA gene, partial sequence; mitochondrial
TACTATGCCTAGCCAAAACACGCAATTAAACTACCAATTGCCCGCCAAACAACTACGAGTTAAACTTAAAACTTAAAAGACTTGACGGTACTTCACCACGCCCTAGAGGAGCCTGTCCTATAACCGACGACCCACGATTAACCCAGCCCCCCCTTGCCTACAGTCTATATACCGCCGTCGCCAGCCTACCTTGTGAAAGAAATAAAGTAGGCCAAACAGTGCCCACACTAAAACGACAGGTCGAGGTGTAACTCATGAGGTGGACCCAGATGGGCTACACTCTCACGCCCGAGAATACAGAAAACACTACGAAATTAGTCTTTAAAGGTGGATTTAGCAGTAAGCTAGGAATAAAACGCCCAACTGAACATAACGCAATGAAGTGCGTACACACCGCCCGTCATCCCTGCTAACACAATACTAAACCTTAATAAATAACCAAAATAAACCAAACA
>GU045453 Micrurus fulvius mitochondrion, complete genome
CAAGGTCTTGGTCTTAAACCTCTTATTGTCCTAACCCACTACTTATACATGCAAGCCTCACCATGACGGTGAAACAGCCCACAGCAACCACCGTGGAGCAGGTATCAGGCACACCACCCATGACACCAAGCAATAAGCCACATCCCTACGGATTCACAGCAGTAATTAATATTGGGCCATAAGCGCAAGCTTGACCTAATAAGTGGATCTAGAGGGCCGGTTAATCTCGTGCCAGCGACCGCGGTTATACGACAGGCTCGAGACAATATCCCCGGCGTAAAGCACGACTAAAATTCACACGTACTCTTATTAGGGAGAAGGCCAGACTGGGCTGTAAAAAGCTATAAGTTACACCAAACATTTAGCCCTAATACTTAAACATCTTCAACTCGTGAAAGCAAGGACACAAACTAAGATTAGATACCTTACTATGCCCAGCCTTAACAAAACAATTAAATAACGAATTGTTCGCCAAATAACTACGAGCGAAAGCTTAAAATTTAAAAGACTTGACGGTGCTTCACATCGACCTAGAGGAGCCTGTCTAATAACCGATAATCCACGATTAACCCAACCCCCTCTAGCCTACAGTCTATATACCGCCGTCGCCAGCTTACCTTGTAAAAGAAATAAAGCAAGCTCAATAACACTATCCTTAATACGACAGGTCGAGGTGTAACTAATGAGAGGGACAAGATGGGCTACATTTTCTATACTAGAAAAAACGAATAGACTATGAAACTAGAAACTGAAGGCGGATTTAGAAGTAAGTTGAGAATAGAACACCCAACCGAAATTAACGCAATGAAGTGCGCACACACCGCCCGTCATCCCTGTAAAACAGACAAAACCATCCATAAACACCTCTATTTTTCCAAAGCAGGGCAAGTCGTAACATGGTAAGCGTACTGGAAAGTGCGCTTAGAAA
>AF158492 Thamnodynastes pallidus 16S ribosomal RNA gene, partial sequence; mitochondrial gene for mitochondrial product
GTCTATTAATTGTAGACCAGCATGAATGGCAAAATGAAGGCCTAACTGTCTCTTATAGTAAATCAATTAAACTGATCCCCCAGTAAAAAAGCTAGGATAACCCCATAAGACCAGAAGACCCTGTGAAGCTTAAACTACCCTATTAAACCCCATAATAGCTACTTTCGGTTGGGGCGACCTTGGAAAAAAAAAGAACTTCCAAATAGTGACTATAAACCACGCACACTTGGCCTACAAGCCTACCACTTTGACCCAGTAAAACTGATAATCGAACCAAGTTACTCCAGGGATAACAGCGCCATCTTCCTCAAGAGTCCATATCAAAAGGAAGGCTTACGACCTCGATGTTGGATCAGGACATCCTAATGGTGTA
>AF158537 Siphlophis compressus 16S ribosomal RNA gene, partial sequence; mitochondrial gene for mitochondrial product
GTCTATTAATTGTAGACCAGCATGAAAGGCAATATGAGGGTCTAACTGTCTCTTGTAATAAATCAATTAAACTGATCTTTTAGTAAAAAAGCTAAAATTTCACCATAAGACCAGAAGACCCTGTGAAGCTTAAACTAAACCATTAAAACACATAATGACTACTTTCGGTTGGGGCGACCTTGGAAAAAAAAAGAACTTCCAACACATCAATTTATCACATACACAGGCCCACAAGCCACACAAATGACCCAGCACAGCTGATCATTGAACAAAGTTACTCCAGGGATAACAGCGCCATCTTCTTCAAGAGCCCATATCAAAAAGAAGGTTTACGACCTCGATGTTGGATCAGGACATCCTAATGGCG
>NC_013985 Sibon nebulatus mitochondrion, complete genome
CAAGGTCTTGGTCTTGAACCTCTTATTATCTACACCCCCTAATTATACATGCAAGCCTCACCATAACAGTGAAATAGCCCACCACACCCGGTACGGAGCAGGTATCAGGCATACGCCCATGACACCAAGCACAACTAAGCCACACCCCCACGGGTCCACAGCAGTAGCTAACATTAGGCCATAAGCGAAAGCTTGACCTAGCAAGGTGGTTTTAGGGCCGGTTAATCTCGTGCCAGCGACCGCGGTTATACGACAGACCCAAGATAATACAAACGGCGTAAAGCACGACTAAGTCAGCAGTACTATCATTAGAGATGAAGAGCCCCGGGCTGTAAAAAGCCATAGGCTACACCAACTACACCCCCTAACAACTAAACCGCACTAACTCGTGAAAGCCAGGACACAAACTAAGATTAGATACCTTACTATGCCTAGCCGTAACAAAACAATTAAATAACTAATTGTTCGCCAAATAACTACGAGTATAAACTTAAAATTTAAAAGACTTGACGGTGCTTCACAACAACCTAGAGGAGCCTGTCTAATAACCGATACCCCACGATTAACCCTACCCACCCTAGCCTACCAGTCTATATACCGCCGTCGCCAGCTTACCTTGTGAAAGAAACGAAGTAAACCCAATAAGTTACCCCTAACACGACAGGTCGAGGTGTAACAAATGGGTGGGTAAAAGATGGGCTACATTTTCTAACACAGAAAACACGAACAGACTATGAAACTAGAAACTGAAGGCGGATTTAGCAGTATGTTAAGGACAAAACGCTTAACTGAAACCAATGCAATGAAGTGTGTACACACCGCCCGTCATCCCTGTCACAAACAACAAAAAATCAATAAACACATCACACATCTTAAAGCAGGGCAAGTCGTAACACGGTAAGCGTACTGGAAAGTGCGCTTAGAAA
>AF158483 Pseudoboa coronata 16S ribosomal RNA gene, partial sequence; mitochondrial gene for mitochondrial product
CGTCTATTAATTGTAGACCAGTATGAAAGGCAACATGAGGGCCTAACTGTCTCTTGTAATAAATCAATTAAACTGATCTTCTAGTAAAAAAGCTAGAATCTTTCCATAAGACCAGAAGACCCTGTGAAGCTTAAACTAAACTATTAAAACATATAATAACTACTTTCGGTTGGGGCGACCCTGGAAAAAAAAAGAACTTCCAACAATAACATATCAAACTACACAGGCCCACAAGCCACATACCAGTGACCCAGCACAGCTGATCATTGAACCAAGTTACTCCAGGGATAACAGCGCCATCTTCTTTAAGAGCCCATATCAAAAAGAAGGTTTACGACCTCGATGTTGGATCAGGACATCCTAATGGCGCA
>AF158423 Pseudoboa neuwiedii 12S ribosomal RNA gene, partial sequence; mitochondrial gene for mitochondrial product
AAAGACTTGACGGTACTTCACAACACCCTAGAGGAGCCTGTCTAATAACCGATACCCCACGATTAACCCCACCCGTTCTAGCCCTACAGTCTATATACCGCCGTCGCCAGCTTACCTTGTGAAAGAGATAAAGTAAGCAAAATAAATTACCTTTAACACGACAGGTCAAGGTGTAGCTAATGAACGGGCAAAAGATGGGCTACATTTTCTAACACAGAAAACACGAATCAAACCATGAAATCAAAACTGAAGGCGGATTTAGCAGTAAGATAAAAATAGAATGCTTA
>GU018150 Oxyrhopus petola from Costa Rica 12S ribosomal RNA gene, partial sequence; mitochondrial
AAAGACTTGACGGTACTTCACAACACCCTAGAGGAGCCTGTCTAATAACCGATATTCCACGATTAACCCCACCTGTCCCTAGCCTTACAGTCTATATACCGCCGTCGCCAGCTTACCTTGTGAAAGAAATAAAGTAAGCAAAATAAACCACCTTTAACACGACAGGTCAAGGTGTAACTAATGAGCAGGCAAAAGATGGGCTACATTTTCTAACGCAGAAAACACGAATCAAACCATGAAACCACAACTGAAGGCGGATTTAATAGTAAGATAAAAATAGAATGTTTAGCTGAAA
>GU018144 Oxyrhopus petola from Ecuador 12S ribosomal RNA gene, partial sequence; mitochondrial
AAAGACTTGACGGTACTTCACAACACCCTAGAGGAGCCTGTCTAATAACCGATATTCCACGATTAACCCCACCTGTCCCTAGCCTTACAGTCTATATACCGCCGTCGCCAGCTTACCTTGTGAAAGAAATAAAGTGAGCAAAATAAACCACCTTTAACACGACAGGTCAAGGTGTAACTAATGAGCAGGAAAAAGATGGGCTACATTTTCTAACACAGAAAACACGAATCAAATCATGAAACCATAACTTGAAGGCGGATTTAGTAGTAAGATAAAAATAGAATGCTTAACTGAAA
>AY046573 Oxyrhopus rhombifer 12S ribosomal RNA, partial sequence; mitochondrial gene for mitochondrial product
AAACTGGGATTAGATACCCTACTATGCCTAGCCATAACACAACAATTAAATAACCTATTGTTCGCCAAACAACTACGAGTACAAACTTAAAACTTAAAAGACTTGACGGTACTTCACACCAACCTAGAGGAGCCTGTCTAACAACCGATACCCCACGATAAACCCCACCCACTTTAGCCTTACAGTCTATATACCGCCGTCGCCAGCTTACCTTGTAAAAGTAACACAGTAAGCATAACAGACCCCTCTAACACGACAGGTCGAGGTGTAGCTTATAAGTGGGTAAAAGATGGACTACATTATCTACAACAGAATATACGAATAAACTATGAAACAAGAAACTGAAGGAGGATTTAGCAGTATGTTAAGAACAGAAAACCTAACAGAAATTAACGCAATGAAGTGCGTACACACCGCCCGTCAC
>GQ457814 Ninia atrata isolate NIAT001 12S ribosomal RNA gene, partial sequence; mitochondrial
AAAGACTTGACGGTACTTCACAACAACCTAGAGGAGCCTGTCCAATAACCGATACTCCACGATTAACCCAACCTACCCTAGCCCACCAGTCTATATACCGCCGTCGCCAGCTTACCTTGTGAGAGAAATAAAGTAAACCCAATAGGCTTACCCCTAACACGACAGGTCGAGGTGTAACAAATGAGTAGGTAAAAGATGGGCTACATTTTCTAAGACAGAAAATACGAATAAACTATGAAACTAAAAACTGAAGGCGGATTTAGCAGTATGTTAAGGACAAAACACTTAACTGAAACTAATGCAATGAAGTGCGTACACACCGCCCGTCATCCCTG
>EU728590 Leptodeira septentrionalis polysticta voucher MVZ 164943 mitochondrion, complete genome
AAAGGTCTTGGTCTTAAACCTATTATTATTTATACCCCCTAATTATACATGCAAGCCTCACCATAACGGTGAAACAGCCCACCACACAGGTTACGGAGCAGGTATCAGGCATCCAACCCACAACACCAAGCAAAACATTAAGCCACACCCACACGGGCCCGCAGCAGTAGTTAATATTAGGCAATAAGCGAAAGCTTGACCCAGTAAGGGGGTTTTAGGGCCGGTTAATCTCGTGCCAGCGACCGCGGTTACACGACAGACCCAAGATAATTCACAAACGGCGTAAAGCACGACTAAGCAACAGTAAATCAACCTAGGAGTGAAAGGGTTCCGGGCCGTAAAAAGCCATAAGACAAACTAACCACATCTCCTAACAACCAAACAACTCTGACTCGTGAAAGCTAGGATACAAACTAAGATTAGATACCTTACTATGCCCAGCCATAAAAAGGCAATTAATTAACTAATTGTCCGCCAAATAACTACGAGTACAAACTTAAAATTTAAAAGACTTGACGGTACTTCATAACAACCTAGAGGAGCCTGTCTAATAACCGATATCCCACGATTAACCCAACCCACTCTAGCCTACCAGTCTATATACCGCCGTCGCCAGCTTACCTTGTGAAAGAAATAAAGTAAACAAAATAGGTCACCCCTAACACGACAGGTCGAGGTGTAACCAATGAGGGGGTAAAAGATGGGCTACATTTTCTTAAACAGAAAACACGAATCAACTATGAAAACAAAAACTGAAGGCGGATTTAGCAGTATGTTAGGAACATAATACCAAACTGAAATCAACGCAATGAAGTGCGCACACACCGCCCGTCATCCCTGTAAAAACTAACAAAAATTAATAAACACATAACACATTTTTAAAACAGGGCAAGTCGTAACATGGTAAGCGTACTGGAAAGTGCGCTTAGAAA
>AF158473 Leptodeira annulata 16S ribosomal RNA gene, partial sequence; mitochondrial gene for mitochondrial product
TGTCTATTAATTGTAGACCAGTATGAAAGGCAAAATGAGGGTCTATCTGTCTCTTATAATGAATCAATTAAACTGATCTCCTAGTAAAAAAGCTAGAATTCTATCATAAGACCAGAAGACCCTGTGAAGCTTAAACTAAAATATTAAACCACTTAATATATACTTTTGGTTGGGGCGGCCTTGGAAAAAAAAAGAACTTCCAAACACATGACTATACTCATACCAAACATAGGCCCACAAGCCTTTTATTATGACCCAGTATAACTGATAACTGAACAAAGTTACTCCAGGGATAACAGCGCCATCTTCTTCAAGAGTCCATATCAAAAAGAAGGTTTACGACCTCGATGTTGGATCAGGACATCCTAATGGTGCA
>NC_013988 Imantodes cenchoa mitochondrion, complete genome
TTAAAGGTCTTGGTCTTAAACCTATCATTATCTACACCCCCTAATTATACATGCAAGCCTCACCATGACAGTGAAACAGCCCACCACACCAGGTCTGGAGCAGGCATCAGGTATTACACCCATAACGCCAAGCAATATACCAAGCCACACCCCCACGGGTCCACAGCAGTAGTTAATATTAGGCCATAAGCGAAAGCTTGACCTAGCAATAGGGTTTTAGGGCCGGTTAATCTCGTGCCAGCGACCGCGGTTATACGACAGACCCAAGATAATCCACAACGGCGTAAAGCACGACTAAGTAACATGTACCACTGTTTTAGGAATGAAAATCACCAGGCTGTAAAAAGCCATAGGCCACACTAATCACACCCCCTAACAACTAAACAGCCCTAACTCGTGAAAGCCAGGACACAAACTAAGATTAGATACCTTACTATGCCAGGCCATAACACAACAATCAAACAACCAATTGTTCGCCAAATAACTACGAGTACAAACTTAAAATTTAAAAGACTTGACGGTACTTCACAACAACCTAGAGGAGCCTGTCTAATAACCGATACTCCACGATTAACCCAACCTACTCTAGCCAACCAGTCTATATACCGCCGTCGCCAGCTTACCTTGTGAAAGAAATTAAAGTAAACAAAATAGACAACCCTCTAACACGACAGGTCGAGGTGTAACTAATGAGTAGGACAAAAGATGGGCTACATTTTCTAAAACAGAAAATACGGATAAACTATGAAACCAGAAACTGAAGAAGGATTTAGCAGTACGTTAAGAACAAAATACTTAACCGAAATCTGCAATGAAGTGCGCACACACCGCCCGTCATCCCTGTAACAACAATTAAAAATTAATAAACGATACAACCACCTTTTAAAGCAGGGCAAGTCGTAACATGGTAAGCGTACTGGAAAGTGCGCTTAGAAA
>AF158499 Hydrops triangularis 16S ribosomal RNA gene, partial sequence; mitochondrial gene for mitochondrial product
TGTCTATTAATTGTAGACCAGCATGAAAGGCAAAATGAGGGTCTAACTGTCTCTTATAGTCAACCAATTAAACTGATCTCCTAGTAAAAAAGCTAGTATACCCCCATAAGACCAGAAGACCCTGTGAAGCTTAAACTAAACTATTAAACCAAATAATAACTACTTTCGGTTGGGGCGACCTTGGAAAAAAAAAGAACTTCCAAACACAACGACCATAAATCACCAAAATATCTCAGGCCTACAAGCCCCCCCAGACCCAGTCTCACTGATAAACGAACCAAGTTACTCCAGGGATAACAGCGCCATCTTCTTCAAGAGCCCATATCAAAAGGAAGGTTTACGACCTCGATGTTGGATCAGGACATCCTAATGGTGCA
>AF158478 Helicops angulatus 16S ribosomal RNA gene, partial sequence; mitochondrial gene for mitochondrial product
TGTCTATTAATTGTAGACCAGTATGAATGGCAAAATGAGGATCTAACTGTCTCCTATAATTAATCAATTAAACTGATCTCCTAGTAAAAAAGCTAAGATACCCCCATAAGACCAGAAGACCCTGCGAAGCTTAAACTAAACTATTACACCCCATAATAACTACTTTCGGTTGGGGCGACCTTGGAAAAAAAAAGAACTTCCAAACAAATGACCATAAATCACCCCACTAACAGGCCTACAAGCCTAAAGACCCAGTCTAACTGACAAACGAACCAAGTTACTCCAGGGATAACAGCGCCATCTTCTTCCAGAGCCCATATCAAAAAGAAGGCTTACGACCTCGATGTTGGATCAGGACATCCTAATGGTGCA
>GU018158 Liophis epinephelus 12S ribosomal RNA gene, partial sequence; mitochondrial
AAAGACTTGACGGTACCCGATATCAACCTAGAGGAGCCTGTCTAATCAACCGATACCCCACGATTAACCCAACACACTCTAGCCCCACAGTCTATATACCGCCGTCGCCAGCTTACCTTGCAAAAGAAATAAAGTGAGCTTAACAGACCCACCCCTAAAACGACAGGTCGAGGTGTAGCTTATGAATGTGTAAAGATGGGCTACATTTTCTAAAATAGAAAATCACGGATAAACCATGAAACTAAAAACTGAAGGAGGATTTAGCAGTACGTTAAGAATAGAAAACTAAACAGAAA
>AF158433 Liophis reginae 12S ribosomal RNA gene, partial sequence; mitochondrial gene for mitochondrial product
AAAGACTTGACGGTACCCCACACCAACCTAGAGGAGCCTGTCTAATCAACCGATACCCCACGATCAACCCAACACACTCTAGCCCCACAGTCTATATACCGCCGTCGCCAGCTTACCTTGCAAAAGAAACAAAGTGAGCACAACAGACCCCCTCTAACACGACAGGTCGAGGTGTAACTTATGAGTGTGTAAAGATGGACTACATTTTCTAAAACAGAAAATCACGGATAAACCATGAAACTAAAAATTGAAGGAGGATTTAGCAGTATGCTAAGAATAGAAAACTAA
>KT944036 Atractus resplendens voucher MZUTI3996 12S ribosomal RNA gene, partial sequence; mitochondrial
TGATACCCCACTTTGCCCAGCCATAACAAAACAATTAAATAACCTATTGTTCGCCAAATAACTACGAGTACAAACTTAAAATTTAAAAGACTTGACGGTACCTCACAACAACCTAGAGGAGCCTGTCTAATAACCGATACCCCACGATTAACCCAACCCACCCTAGCCTGTCAGTCTATATACCGCCGTCACCAGCTTACCTTGTGAAAGAAATAAAGTGAACCTAACAGGTCACCCCTAACACGACAGGTCGAGGTGTAACAAATGGGTGGGCAAAAGATGGGCTACATTCTCTCCCAACAGAGAATACGAATAAACTATGAAACTAGAAACTGAAGGCGGATTTAGCAGTATGTTAAAGACACAATACTTAACTGAAACTAATGCAATGAGGTGCGTACACACCGCCCGTCATCCCTGTCAAACCAATAAAAAAATCAATAAACACACATACACCCCTTAAAGCAGGGCAAGTCGTA
>KR814614 Tantilla impensa voucher FN253542 12S ribosomal RNA gene, partial sequence; mitochondrial
AAACTGGGATTAGATACCCCACTATGCCTAGCCGTAACACAACGATCAAACCACCCATCGTTCGCCAAATAACTACGAGTAAAGACTTAAAATTTAAAAGACTTGACGGTATCTCACAACAGCCTAGAGGAGCCTGTCAAATAACCGATACCCCACGTTTAATCCTACCCACCCTAGCCCAACAGTCTATATACCGCCGTCGCCAGCCCACCTTATGAAAGAAACAAAGTGGGCCAAATAACCACACGCTAACACGACAGGTCGAGGTGTAACTTATGGGTGGGGTAATGATGGGCTACATTTTCTATTATAGAAAACACGAACAAACTATGAAACAAGAAACCGAAGGCGGATTTAGCAGTATGCTAAGAACAAAATACCTAGTTGAAACCAACGCAATGAGATGCGTACACACCGCCCGTCATCCCTGTCAACTTAACTAAAAAATCCATAATTTACACTAATCTTCAAAGCAGGGCAAGTCGTAACA
>AF158424 Tantilla melanocephala 12S ribosomal RNA gene, partial sequence; mitochondrial gene for mitochondrial product
AAAGACTTGACGGTATCTCACAACAACCTAGAGGAGCCTGTCAAATAACCGATACCCCGCGATTAACCCCACCCACTCTGGCCTAAACAGTCTATATACCGCCGTCGCCAGCCCACCTTATGAAAGAAACAAAGTGGGCCAAACAACCACCACGCTAATACGACAGGTCGAGGTGTAACTTATGAGTGGGACCATGATGGGCTACATTTTCTAAGACAGAAAATACGAATAAACTATGAAACAAGAACCTGAAGGCGGATTTAGCAGTATATTAAGAATAAAACACTTA
>HM565765 Oxybelis aeneus voucher R6911 12S ribosomal RNA gene, partial sequence; mitochondrial
AGTAAAGACTTAAAATTTAAAAGACTTGACGGTACCTCACAACACCCTAGAGGAGCCTGTCTAATAACCGATACCCCACGATCAACCCAACCCCCACTTGCCCAACAGTCTATATACCGCCGTCGCCAGCCTACCTTGTGAAAGAAACAAAGTAAGCAAAATAGCCACACGCTAAAACGACAGGTCGAGGTGTAACTTATGTGGGGGACAAAGATGGGCTACATTTTCTAACACAGAAAATACGAATAAACTATGAAAAAGAAACTGAAGGTGGATTTAGCAGTATACAAAGAACATAATACTTAATAGAAACTAATGCAATGAGGTGCGTACACACCGCCCGTCATCCCTGTCAACTTACCACAAACATCCATAAAAATACTACCAACCACAAACAGGGCAAGTCGTAACAAGGTAAGTGGTACA
>KR814625 Mastigodryas dorsalis voucher KU289864 12S ribosomal RNA gene, partial sequence; mitochondrial
GATTAGATACCCCACTATGCCCAACTATAACATAACAATCAAATCACCAATTGTTCGCCAAATAACTACGAGTAAAAACTTAAAATTTAAAAGACTTGACGGTACCTCAAAACAACCTAGAGGAGCCTGTCAAATAACCGATACTCCACGATTAACCTAACCCCCCCTAGCCCAACAGTCTATATACCGCCGTCGCCAGCCTACCTTATGAAAGAAACAAAGTAAGCTAAATAGCCACACACTAACACGACAGGTCAAGGTGTAACCCATGGGGGGGTCAAAGATGGGCTACATTTTCTACATTACAGAAAATACGGACAAAACTATGAAATAAGAAACTGAAGGCGGATTTAGCAGTACATTAGGAACAAAATACCTAATCGAAGCCATGCAATGAGATGCGTACACACCGCCCGTCATCCCTGTCAACCCAAAATACATCCTACATAAACTAAACTAAGCCATAAAACAGGGCAAGTCGTAACA
>HM565762 Leptophis ahaetulla voucher MZUSP 14269 12S ribosomal RNA gene, partial sequence; mitochondrial
TCGCCAAATAACTACGAGTAAAAACTTAAAATTTAAAAGACTTGACGGTATCTCACAACAACCTAGAGGAGCCTGTCCAATAACCGATACCCCACGATTAAACCAACCCCCCCTGGCCCAACAGTCTATATACCGCCGTCGCCAGCCCACCTTGTGAAAGAAACAAAGTGAGCCAAACAGTCACACACTAACACGACAGGTCGAGGTGTAACTTATGGGGGGGAACAGGATGGGCTACATTTTCTAACACAGAACATACGAACAGACTATGAAACAAGAAACTGAAGGCGGATTTAGCAGTAAACCAAGAACAAAACACTTAGTCGAAACCAATGCAATGAGATGCGTACACACCGCCCGTCATCCCTGTAAACTAAACATAAAAATTCATAAACACACAACAACTACAAAACAGGGCAAGTCGTAACAAGGTAAGTGTACA
>HM565761 Drymobius rhombifer voucher WED59315 12S ribosomal RNA gene, partial sequence; mitochondrial
CGCCAAATAACTACGAGTAAAGACTTAAAATTTAAAAGACTTGACGGTGTCTCACAACAACCTAGAGGAGCCTGTCTAATAAACCGATACCCCACGATCAACCCAACCTCGCCTAGCCCAAATTCAGCCTATATACCGCCGTCGCCAGCCCACCTTATGAAAGAAACAAAGTGAGCTAAACAGTCACACACTAATACGACAGGTCGAGGTGTAGCTTACGGCGGGGACAAGATGGGCTACATTTTCTAAAACAGAAAATACGAACCAACTATGAAATAAGAAACTGAAGGCGGATTTAGCAGTACACTAAGAACAAATATACCTAGTAGAAACCAAAGCAATGAGATGCGTACACACCGCCCGTCATCCCTGTCAACAAACATAAACATTCATAAAATCAACCATAAACTAAAACAGGGCAAGTCGTAACAAGGTAAGTGTACATGCCGATCA
>HM565745 Chironius carinatus voucher MZUSP 14195 12S ribosomal RNA gene, partial sequence; mitochondrial
CGAGTAAAAACTTAAAATTTAAAAGACTTGACGGTACCTCACAACAACCTAGAGGAGCCTGTCTAATAACCGATACTCCACGATCAACCCAACCCCCCCTAGCCCCAACAGTCTATATACCGCCGTCGCCAGCCTACCCTGTGAATGAAACAAAGTAAGCTAAATAGTCATACACTAACACGACAGGTCGAGGTGTAACTAATGGGGGGGCCTAAGATGGGCTACATTTTCTGACACAGAAAACACGAATAAACTATGAAACAAGAAACTGAAGGCGGATTTAGCAGTATACTAAGAACAAAATACATAATAGAAACCAACGCAATGAGGTGCGTACACACCGCCCGTCATCCCTGCCAACATACCTTTAAACCTACATAAAAAAACATAAATCCTAAAACAGGGCAAGTCGTAACAAGGTAAGTGTACAGG
>NC_012839 Polychrus marmoratus mitochondrion, complete genome
TAAAGTTTTGATCCTACACTTGCTGCTATTTTTAATCAAAATTACACATGCAAGCATCCCCTCACCAGTGAAAATACCCACATAACAAGATAGGAGTTGGTATCAGGCACGAACTTCAGCCCAAGACACCTTGCCTCGCCACACCCACACGGGACATCAGCAGTGATAAACATTAAGCAATGAGCAAGCCACACATAAAGCTCGACTTAGTTATGATTATTAGGGCCGGTCAACCTCGTGCCAGCCACCGCGGTTATACGAGGGGCCCAAAACAACAGCATCCGGCGTAAATCGTGACTAGAACACAATGCCCCACTAGAGGAATAAACCACAATCTAACCGTAAAACCCAGACCAAATGAAACCTTCCCCCTCTAAAATAAGCACCTTTGACCCCACGAAAACTAAGAAACAAACTAGGATTAGATACCCTACTATGCTTAGTTATAAACACGAAGCTACCTAAACAACAGCCTCCGCCAGAGAATTACGAGCGAAAAGCTTAAAACTCAAAGGACTTGGCGGTGCTCCATATCGTCTTAGAGGAGCCTGTCCTATAACCGATACTCCACGTTAAACCTCACCATCTTTTGCCTTCAGCCTATATACCGCCGTCGTAAACTCACCCCACAAGAGCCCAACAGTAAGTACAAATGGCCCCCCAAAAACGTCAGGTCAAGGTGTAGCTAATAAGATGGGAGAGATGGGCTACATTTTTTAAACTAAAACACCACGGCACGGAATTATGAAACAAACCCTAAAGGCGGATTTAACAGTAAGCAGGGTAAGAAAACCCCCCTTAAACTCGCTCTGGAGCACGCACACACCGCCCGTCACCCTCCTCAATACTCAACAAAAACTATATAATAAACCTTCTATCAAACAAGATGAGGCAAGTCGTAACATGGTAAGTGTACTGGAAAGTGCACTTGGCTTA
>NC_002793 Iguana iguana mitochondrion, complete genome
TACAGTTTTGGTCCTAAACTTAATGCTATTTTTAATTAAAATTACACATGCAAGCATCCGCACACCAGTGAAAATGCCCTCGACAGCACTAACGGAGCAGATATCAGGCACGAATACATCAGCCCAAGACATCTAGCCCTGCCACACCCACACGGGCAACCAGCAGTGATAAACATTAAGCAATGAGTGACAACCGCCCCATCCCCTTAAAGCTCGACTTAGTTATAATTACACAGGGCCGGTCAACCTCGTGCCAGCCACCGCGGTTATACGAGGGGCCCAAAATAGCAACCCCCGGCGTAAATCGTGACTAGAATAACTCTTTAAGCCCTCAAGAGACAAACCATGGCCTAACCGTAAAACACAGACCAAAAGAAACCCACCCTCTTGACATCAAAAGAATTTGACCCCCACGAAAACTAAGAAACAAACTAGGATTAGATACCCTACTATGCTTAGACGTTAATATGACACCCCTCCCACATCAGTGTTCGCCAGAGAACTACTAGCGAAAAGCTTAAAACTCAAAGGACTTGGCGGTGCTCCACCCCGACTTAGAGGAGCCTGTCCTATAATCGATAATCCACGATAAACCTTACCATTTTTTGCCGCATCAGCCTATATACCGCCGTCGCCAACTTACCCCATGAGGGCCCAAAAGTAAGTACAACAGTTTAACAACTAAAACGTCAGGTCAAGGTGTAGCTAATAAAATGGAAGCGATGGGCTACATTTTTTAATATAAAACACACGGCAAAGTGCCATGAAACCAGCACTAGAAGGCGGATTTAATAGTAAGATAAACAAGAAAACTTATCTTAAACCCGCTCTGGAGCGCGCACACACCGCCCGTCACCCTCCTCAACTAAAACACACCTATACATAACACTAACATTACTAAAAGATGAGGCAAGTCGTAACATGGTAAGCGCACTGGAAAGTGTCTGGAACA
>NC_010972 Anolis carolinensis mitochondrion, complete genome
TAAAGTTTTGGTCTTAAACTTTCTGTTAATTTTAACCAAAATTATACATGCAAGTATCCGCCCACCAGTGAAAATGCCCACTTAATATTAGGAGCAGGTATCAGGCACAAACTATTTAGCCTAAAACACCTTGCTATGCCACACCCCCACGGGTATTCAGCAGTAATAAAAATTAAGCCATAAGCGACAAATTATTTTAACAAGCTAGACTTAGTTATGGTTTTAAGGGCCGGTCAATCTCGTGCCAGCCACCGCGGTTATACGAAAGGCCCAAAATAACAGACATCGGCGTAAATAGTGACTAAAATATTACTTAAAAAATAAGAAATAAACAACAATCTAAAAGTAAAATTAAGAAAATATGAAATCTCCCCTCTTAAATAAAAGTAATTTGATTCACGAAAGCTGGGAAACAAACTAGGATTAGATACCCTACTATGCCTAGCCATTAACTGACACCCATTAACTAAAGTGTTCGCCAGAATATTACGGGCGAAAAGCCTAAAACTCAAAAGACTTGGCGGTGCTTCATACTCACCTTAGAGGAGCCTGTCCTATAATCGATACTCCACGATATACCCGACTACTTTTTGCAAACTCAGCCTATATACCGCCGTCGCCAACTTACCCTGTGAAGGAAAAATAGTAGGTAAAAAAGTCTACCACACAAACGTCAGGTCAAGGTGTAGCTTATAAAGTAGAAGAGGTGGGCTACATTTTTTAAACAAAACACTACGACATAGTGCCCTGAAACTAGCACTTAAAGGAGGATTTAACAGTAAAATAAGAAAGAAAACTTATTTTAAATTTGCTCTGAAGCGCGCACACACCGCCCGTCACCCTCCTCACAAACAACTTAAAATACATAATAAAACAAAACAAAAAGATGAGGTAAGTCGTAACATGGTAAGCGCACTGGAAAGTGTGCTTAGATAA
>KU894504 Tupinambis teguixin voucher AMNH133345 12S ribosomal RNA gene, partial sequence; mitochondrial
GGTGTAGGACGAACGGGTAGGGTTTCGCATGAACAGTCGTGGTGCCGGCGTCCTCATACACAAACAATTACGCTCTGGTAGCGAATCCCTGTAGAGCACACGGTGTCTTGAAGTCTCATACTCCATGCTGCAAATGGTGTCTACTTGTAGCGTGTCAGGTTCCGGAGTGACTTCCTGAGATAACGTTTTAAGTTGACGGTGGGGGGAGGACTTCAGCAAGTGTTTGTTTTCAGGATATTGACGGTGGCCAGCAGTACCTGTCCAGCATGTGGTTTAATGCGATAAAAAGGGTATGGGATTAGATACCCCACTATGCCTGAACATTAACATGACATCATGGATATAACAAAAATGTCCGCCAGAGAATTACGGGTGAGAACCTAAAACTCAAAAGACTTGACGGTGTTCCAACCCTGCCTAGAGGAGCCTGTTCCATAATCGATAACCCCCGATCAACCCGACCACCTATTGAAATACTCAGCCTATATACCGCCGTCACCACGCCTACCCTTTGAAAGACACACAGTAGGCACAATAGTTTCTAAACTAGCAAGTCAGGTCAAGGTGTAGCTTATTAGGTGGAGGAAATGGGCTACATTTTCTACGATAGATCATCTACGGACTTCGCTCTGAAACCAAAACGAACAAAGGAGGATTTAGCAGTAAGCCAAACAAGAGAGTTTGACTAAATACTTAGCCCTGGAACATGTACACACCGCCCGTCACCCTCACA
>AY359481 Ameiva festiva specimen-voucher SBH266426 12S ribosomal RNA gene, partial sequence; mitochondrial
CAAACTGGGATTAGATACCCCACTATGCTTTAGAATAAACCACGATTAAACCTAAACAATTAATCCGCCAGAGAATTACGGGTGAAAGCCTAAAACTCAAAAGACTTGACGGTGTCCCAATTCTGCCTAGAGGAGCCTGTTTCATAATCGATAACCCCCGTTCAACCCAACCCCTCCTTGTAAATCCCTCAGCCTATATACCGCCGTCTTTACTCTAGCTTACCTTATGAAAGACTAACAGTAAGCTTAATAGTCCCCTAACTAGTAAATCAGGTCAAGGTGTAGCTTATGGAGAGGAGAAAATGGGCTACATTTTCTACCACAGAATACTACGAAAAATATTCTGAAATAAAGTATATAAAGGTGGATTTAGTAGTAAGTCAAATTAGAGTATTTGACTAAATTTAAGCTCTGGGACATGTACACACCGCCCGTCACCCTCCTCAACTAAATTAAATAACTATATAAAACAATGACATATACAAGATGAGGCAAGTCGTAACAGGTAAAGCACGGAAGTGA
>AY046432 Cnemidophorus gramivagus 12S ribosomal RNA gene, partial sequence; mitochondrial gene for mitochondrial product
ACTCGTCCGCCAGAAAATTACGGGCGAAAGCCTAAAACTCAAAAGACTTGACGGTGTCCCAATCCTGCCTAGAGGAGCCTGTTTCATAATCGATAACCCCCGTTCAACCCGACCTTTCCTTGAAATATTTCAGCCTATATACCGCCGTCCTTTTCCGCCTACCTTCTGAAAGACCTACAGTAGGCCTAATAGTTCACCAACTAAAAAGTCAGGTCAAGGTGTAGCTTATGGAAAGGAGAAAATGGGCTACATTTTCTACTATAGAACACCACGAAATACTTTCTGAAATAAATGTATGAAGGAGGATTTAGTAGTAAG
>AF420697 Ptychoglossus brevifrontalis 12S ribosomal RNA gene, partial sequence; mitochondrial gene for mitochondrial product
ATACCCCACTATGCCTAAGCACAACTAAGACTAACCGTCCGCCAGAAAATTACGAGCGAAAGCCTAAAAATCAAAAGACTTGACGGTGTCCCAACCTTCCTAGAGGAGCCTGTTCCATAATCGACAACCCACGATATACCTAACCACCCTTAGAAATACAGCCTATATACCGCCGTCGCACAGCTCACCTTTTAAAAGAATACAAGTAAGCCAAATAGTAAAATACTAATAAGTCAGGTCAAGGTGTAGCTTATAGGGTGGAGGAAATGGGCTACATTATTTACATTAAAATATACGAACTTATATATCTGAAAAAGAAAATGAAGGCGGATTTAGCAGTAATTTAAACAAGAATATTTAAATTAATACCAGCTCTGGGACACGTACACACCGCCCGT
>AF101368 Gymnophthalmus speciosus isolate Gs76 12S ribosomal RNA gene, partial sequence; tRNA-Val gene, complete sequence; and 16S ribosomal RNA gene, partial sequence; mitochondrial genes for mitochondrial products
GSAAAATTACGGGCGAAAGCCTAAAACTCAAAAGACTTGACGGTGTCCTAATCGACCTAGAGGSGAGCCTGTTCCATAATCGATAACCCCCGATAAACCCGACCTCCCTTTGAAATACCAGSGCCTATATACCGCCGTCGACAGCCCACCTTTCAAAAGAACTAAAGTAGGCCAAATAGGSAAAACTCTCTAAAAAGTCAGGTCAAGGTGTAGCTAATAGGGTGGAGACAATGGGCGSTACATTTTTTAAAATAACATACCACGGACCAGTATTTTGAAACTAAAACTATAAAGSGGTGGATTTAGCAGTAAGCTAAAAAAGAATGCTTAGCTTAACATAGCCCTAGGACACGGSTACACACCGCCCGTCACCCTCCTCAACAACACATTAACCCACTAAATAAGACAGSCAAATATACAACTAGATGAGGCAAGTCGTAACAAGGTAAGCGTACTGGAAAGTGGSCGCTTGGTCAAC
>EF564013 Gonatodes concinnatus voucher MF 19449 16S ribosomal RNA gene, partial sequence; mitochondrial
TAGCGTAATCACTTGTCCTCCAAATAGGGACTAGTATGAATGGCCACATGAGGGCCCAACTGTCTCCTTTAACTGGTCAATGAACCTGATCCCCCAGTACAAAAGCTGGACTAAACCCATAAGACGAGAAGACCCTGTGGAGCTTTAGACAACCACTAACACCACCACATAGTGCACCTCTTTAGTTGGGGCGACTACGGAATAAAACAAAACTTCCGCGCCACGGACAGACCTCCCCACCAAGGCACACAAACCAAGGTAACACACACCACGACCCAGCACCGCTGAACAACGAACCAAGTTACCCCAGGGATAACAGCGCCATCCTCTTTAAGAGCCCCTATCGCCAAGAGGGTTTACGACCTCGATGTTGGATCAGGACACCCCGGTGGTGCAGCCGCTACCAAAGGTTCGTTTGTTCAACGATTAA
>AB612271 Gonatodes albogularis mitochondrial DNA, complete genome
AAATTTTTTGGTCCTGAACATGCGGTTGCCTCCCACCAAGATTATACATGCAAGTATCCACACGCCAGTGCAAAAGACCCCCCCCCGGAGTAGACATCAGGCACGCCTAGTGCAGCCAATAACGTCATGCTTTGCCACACCTACACAGGACTCAGCAGTAATAGACCTTGGGCAATAAGCTTCCACCACCCTGCTTGACCCAGCTATGGTGTTGTTCGGCCGGTAAATGTCGTGCCAGCCACCGCGGTTACACGACAGGCAAAAAGCAACCCACTTACGGCGTAAAGAGTGACTACGGCCCAAACAAAGAGATTAAAACCACAGCCCAGCTATAAAACGCACAGACTGCCAGAATACTAAAAGTCTCCAATAACCTGACTCACGAAAGTCGAGGCACAAACTAGGATTAGATACCCTACTATGCTCGACCGTTAACCTAGCTTGCTTCCCCCCACACACAAGCCGCCAGAGAACTACAAGTAATCACTTCAAACTCCAAGGACTTGACGGTGTCCTGACACCCTAGAGGAGCCTGTCCTTTAATCGATACCCCACGTTAAACCTCACCCCCCTTTGCCAATCCAGCCTATATACCGCCGTCGAAAGCCTACCTTGTGAAAGAACCCCAGTGGACAAAACAGTCACCCCCCCTCACACGTCAGGTCAAGGTGTAGCTAATAGGGGGGGAAGAGATGGGCTACACTCTCTCTAACCCAGAGCCCCACAAGTGGCATGAAACACACCCCGAAAGCAGGATTTAGCAGTAAACTTAACAAGCATTGTTAACTTGAAGCCCCACCCCAGGACGCGTACACACCGCCCGTCACCCTCATCATAACATAACTCACCACAACCATATAAACACCCACCCACTAAGATGAGGTAAGTCGTAACATGGTAAGCGTACTGGAAGGTGCGCTTGGAAT
>NC_012902 Hemidactylus frenatus mitochondrion, complete genome
AACGTTTTGGTCCTAGACTTACTATTATTTAATACTCACCTTACACATGCAAGTATCCGCACCCCAGTGCCTATGCCCACACCACCAGGAGCTAGCATCAGGCACATCTTACAGATAGCCCACAACGCTAAGCCAACGCCACATCCCCACGGAACTCAGCAGTGATCAACTTTAAACCATGAGCCCAAGCCGCCAGCTTGATTTAGGTAGAGTATTTTAGAGCCGGTGAACCCCGTGCCAGCCACCGCGGTTATACGGCGGACTCAAAATAACAAACCACGGCGTAAAATGTGACTAGAAAAAGACTTATTAATTGGAATAGTCAAAATATCAGCGATGCCGTAGAACGCCCACACTTTATAGAAACCCCACCAACTTTCCAACACCTTAAGCCTCTTTGACCCCACGAGAACTAAGACACAAACTAGGATTAGATACCCTACTATGCTTAGCAGTAAACCCAGGCCACTACTACAACTACCCGCCCCGCCAGAGAACTACAAGTGAAAAACTTAAAACTCAAAGGACTTGACGGTGTCTCACATCACCCTAGAGGAGCCTGTCCTATAATCGATAACCCACGCTCCACCCGACCTGCCCTAGAACTACAAGCCCAGTCTATATACCGCCGCCTTCAGCCCACCTTATGAAAGAACCACAGTGAGCCCAACAGCCACCGCTAACACGTCAGGTCAAGGTGTAGCTAATGGGCAGGAAGAGATGGGCTACATTTTCTATGCATAGAAACCAAAAACCTCATGAACCAGATGTCAAAAGCCGGATTTAGTAGTAAACCGAGCAAATCTGCTCGCTTGAACCGTGCCCTGAGACACGTACACACCGCCCGTCACCCTCATCACACCAACACCAATCCCACCATAAATTAAACCACTACATTAAATAAAGATGAGATAAGTCGTAACAAGGTAAGCGCACCGGAAGGTGCGCTTGGACACCC
>EF202131 Hemidactylus angulatus isolate SBH101829 12S ribosomal RNA gene, partial sequence; mitochondrial
TAAGCCATTGGCCTCACAAGTAAAGCCTGACTTAGGCACAGAGCCAAGGGCCGGTAAACCCCGTGCCAGCCACCGCGGTTATACGAGGGGCCCAAAACAATATCCAACGGCGCAAAACGTGACTAGAAGTAGTTTATTAAAAGGAAACACAACACACGGCAAAGCCGTAAAACACAGATCCCATGCTGAATCACACCTAGATTCCTCCAAACAAACTAATTTGACCCCACGAAATCTAAGGCACAAACTAGGATTAGATACCCTACTATGCTTAGCAGTAAACCAAGGTAGTAACCCAGCCCACTGCCCGCCAGAATATTACAAGTGAAAAACTTAAAACTCAAAGGACTTGACGGTGTCCCATGCCACACTAGAGGAGCCTGTCCTATAATCGATAACCCACGCTCTACCCAACCTGTACTTGCACAAACCAGCCTATATACCGCCGCCTTCAGCCCACCTTTCAAAAGTAACAGCAGTGGGCCAAACAGCCAACCCGCTAAAACGTCAGGTCAAGGTGTAGCTAACGAACAGGGTGAGATGGGCTACATTTTCTAACCACAGACCACACCAACAGCAACATGAAACATTCGCCAAAAGGCGGATTTAGCAGTAAGTGTGGGTAAGACTACCCAACTGAACCCTGCTCTGGGACACGTACACACCGCCCGTCACCCTCATCAAACCAACACACCAGCACACCAACTAAATAAAACCACAAAGCCCAAAAGATGAGACAAGTCGTAACATGGTAAGCGCACCGGAAGGTGAGCTTGGACACACAAGAAGTAGCTTACAACTTAAAGCACTCAGCCTACAATTGAACCACGCTCACTAATGAGCCTTCTTGAGCCCAACAATTAGCCTGCCACCTACACCAACCTGCCACACCCATCAACCAAACCATTTAACCTGCTAAGTATCCGTGACAGAACAGCACTACCAGCGC
>DQ120434 Hemidactylus palaichthus isolate E1109.3 12S ribosomal RNA gene, partial sequence; mitochondrial
GTAAACCAAGTCTTAAAACACAACCAACTGACCGCCAGAGAACTACAAGTAAAAAACTTAAAACTCAAAGGACTTGACGGTGTCCCACATCACCCTAGAGGAGCCTGTCCTACAATCGATAACCCACGTTACACCTCACCTGTCCTAGCACATACTAGTTCAGCCTATATACCGCCGCCTCCAGCCTACCTTGCAAAAGAATTTAGAGTGGGCACAACAGCCATCACTTATACGCCAGGTCAAGGTGTAGCTAACGGACAGGCAGAGATGGGCTACATTTTCTAACACAATAGAAAACACCAACCGCAACATGAAATATACGCCAAAAGGCGGATTTAGCAGTAAGCCGCGCAAGACTGCCCGCCTGAAGAAAG
>NC_018865 Podocnemis unifilis mitochondrion, complete genome
AAAGATTTGGTCCTAGTCTTACTGTTACTTTTTACTAAAATTACACATGCAAGTCTCCGCACTCCAGTGAGGAATGCCCCAATTACTACATTGTAGTAAACCGAGCTGGTATCAGGCGCACCATAGTAGCCCAAAACACCTAGCTTTGCCACACCCACAAGGGATTTCAGCAGTGATAAACGTTAAGCTATAAGCGAAAGCTTGACTTACTTACAGTAAATCCAGGGCTGGTAAACCTTGTGCCAGCCACCGCGGTTACACCAGGCGCCCAAAATAACAGTCATCGGCGTAAAATGTGGCTAGAGGTATCCAAAAAACTTAAGGCAAACCCCTGACCTCTTCGTGAAACAATTGTGTCTCGAGTAACCACAATGTAGAACCAGCCTTAATAATAACCGATTACTTGAACCCACGATAGCTAAGGCACAAACTGGGATTAGATACCCCACTATGCTTAGCCCTAAACCTAGATATCTACCTACAAAGATATCCGCCAGAGAACTACAAGCTAAATGCTCAAAACTCAAAGGACTTGACGGTGCTTCAAACCCACCTAGAGGAGCCTGTTCTATAAGCGATAACCCACGATAAACCTTACCATCCCTTGCTCCCAGCCTATATACCGCCGTCTCCAGCTCACCTTATGAAAGAAAAAAAGTAAGCTCAATAGTCCATACAACTAAAAAGTCAGGTCGAGGCGTAGCCAATGAGATGGAAGCAATGGGCTACATTTTCTAAAAATAGAAATAGTCACGGAGAGAATCCTGAAAAAAGATCTCAAAAGTAGAATTTAGCAGTAATTTTGGAATAGTGAGCCAAAATTAAACAGGAAATGAAGCACGTACATACCGCCCGTCACCCTCCTCAAAAACACTAACAAATTAAATAAAACCCCATTTAAAAAGAGAGGAGACAAGTCGTAACAAGGTAAGTGTACCGGAAGGTGTACTTGGAATAT
>AM943821 Podocnemis vogli mitochondrial partial 12S rRNA gene, isolate PodvogI
ATATCTTCTTACAAAGATACCCGCCAGAGTACTACAAGCCAAATGCTTAAAACTCAAAGGACTTGACGGTGCCTCAAACCCACCTAGAGGAGCCTGTTCTACAAGCGATAATCCACGATAAACCTTACCATCCCTTGCCCTCAGCTTATATACCGCCGTCTCCAGCCTACCTTATGAAAGGAAAAAAGTGAGCACAATAGTCCATACAACTAGAACGTCAGGTCCAGGCGTAGCCAATGAGATGGAAGAAATGGGCTACATTTTCTAAAATAGAAATAGTCACGGAGAGCACCCTGAAAAAGGTCTCAGAAGTAGAATTTAGCAGTAATTTTGGAATAGTGAGCCAAAATTAAACAGGAAATGAAGCACGTACACACCGCCCGTCACCCTCTGCA
>NC_015989 Chelus fimbriata mitochondrion, complete genome
CACAGATTTGGTCCTAGTCTTATTGTTACTTTTTACTAAACTTACACATGCAAGTATCAGCGAACCTGTGAAAAAGCCCAAACACTTACACTAATAGTGCTCAAGGAGCAGATATCAGGCTCACCAAGTTAGCCCAAGACATCTAGCAACGCCACACCCCCAAGGGATCTCAGCAGTGATAGAAATTAAGCAATAAGCACAAAGCTTGACTTATTTACAGTAAACTAAGGGCTGGTTAATTCTTGTGCCAGCCACCGCGGTTACACAAGAAGCCCAAAATAACAACCTTTAAACGGCGTAAAATGTGATTAAAATTCATCAAACCAATTTAAGATAGACTACCTGCTCTTCTGTCATAAGTTAGAGCACACCTTATCACACTGTGAAAACAATCTTAATTCACCGATCAATTTGAACCCACGATAGCTAAGACACAAACTGGGATTAGATACCCCACTATGCTCAGCCCCAAACACAGATTTTTCTACCACATAAAAATCCGCCAGAGAACTACCAACCCTATATTAGAAACTCAAAGGACTTGACGGTGTCTCAAACCCAACTAGAGGAGCCTGTCCCAAAACCGATAATCCACGATACACCTAACCACTTCTAGCCCACAGCCTATATACCTCCGTCTCCAGCCTACCTTATGAAAGCACAAAAGTAGGCACAACAGTTAACCAACTAACAAGTCAGGTCAAGGTGTAGCCAATGAAATGGTGGAGATGGGCTACATTTTCTACAATAGAAACATATTACACTGACAGAACGGATTTTGAAACTAAACCCGAAAAAGAAGGATTTAGCAGTAATGTAAGAATAGAGAGCTTACATTAACCAGGACCTGAGACGCGTACACACCGCCCGTCACCCTCGTCAAAAACAACCAATACTAACTAAACTAATAATTAAACAAAGACGAGGTAAGTCGTAACATGGTAAGTATACCGGAAGGTGTGCTTGGAACAC
>LT599483 Chelonoidis carbonarius partial mitochondrial genome, specimen voucher MTD-T 5138
CAAAGACTTGGTCCTAACCTTACTGTTACTTTTTGCTAAACTTACACATGCAAGTATCAGCATACCAGTGAAAACACCCCAACAATCCCACCAGACAAAAGGAGTTGATATCAGGCACACCACGATAGCCCAAGACATCTAGCCTCCTGCCACACCCCCAAGGGAACCCCCAGCAGTGACAAAAATTAAGCAAATAAGCGCAAGCTTGACTTAGCTATAGCAAAGAGGGTTGGTCAATCTTGTGCCAGCCACCGCGGCTATACAAGAAACCCAAACCAACAGAAAACCGGCGTAAAATGTGACTAAAACAACTATCCAAAAAATTAAGAATAACCCTGTATTCAGCTGTCATACGCAAAAGCACACGGCCACCCAACATGAAAATAACCTTAATTATAACAGAACTATTCGAACTCACGATCGCTAAGACACAAACTGGGATTAGATACCCCACTATGCTTAGCCCCAAACCTAGATATTTAACATACAAAAATATCCGCCAGAGAACTACGAGCAAACGCTTAAAACTCTAAGGACTTGGCGGTGCCTTAAACCCCCCTAGAGGAGCCTGTTCTATAATCGATAATCCACGATCCACCTCACCATCTCTTGCCAATACCGTCTATATACCACCGTCACCAGCCTACCCTATGAAGGACATAAAAGTAGGCAAAATAGCCAACAACAGCTAATAAGTCAGGTCAAGGTGTAACTAACTGAGATGGAAGAAATGGGCTACATTTTCTAAACTAGAAATAACATCACAGAAAAAACCATGAAACAGGTTCCATAAGCAGGATTTAGCAGTAAATAGGAACCAGAATGCCTAATTTAAGCCGGATTCAAGGCACGCACACACCGCCCGTCACCCTCCTCAAATCTTCAACACCTATTCTATTAATAAAACCATGACAAACAAACAGATGAGGCAAGTCGTAACAAGGTAAGTATACCGGAAGGTGTACTTGGAACATT
>CUU59665 Crypturellus undulatus 12S mitochondrial ribosomal RNA gene
AAAGAATTAGTACTAACCTTACCATTAGCTATCATTAGATATATACATGCAGTATCCGCGCTCCAGTGATAAATGCCCTCGCCCATGTACCTCACTTAGGAAAGAGGAGCGGGTATCAGGCTCACTCTTGTAGCCCAAAACACCTTGCCCAGCCACACCCCCACGGGTCTTCAGCAGTAATTAACTTTAAGCTATAAGTGAAAGCTTGACTTAGTCACAATGATCCAGGGCCGGTAAATCTTGTGCCAGCCACCGCGGTCATACAAGAGGCCCAAGTTAATGGTATTCGGCGTAAAGCGTGGAAACATGCTATCTAAACAACTAGGACCAAAATGCATCCAAGCTGTCATATGCCTAAGATGACACCATAACCTACATAAATTTGGTCCCAGTACTAAAGACTAATTATACGCCACGAAAGCCAAGGAACAAACTGGGATTAGATACCCCACTATGCTTGGCCCTAAATCTAGATGCTTAACCTACCAAAGCATTCGCCCGAGAACTACGAGCATAAACGCTTAAAACTCTAAGGACTTGGCGGTGCCTAAACCCACCTAGAGGAGCCTGTTCTATAATCGATACCCCACGATTCACCCAACCATCCCTCGCCCCAAACAGCCTACATACCGCCGTCGCCAGCCCGCCTACTGAAAGAGTAATAGCGGTCATAATAGTCCATCACTAATAAGACAGGTCAAGGTATAGCCCATGGGATGGAAGAAATGGGCTACATTTTCTAATATAGACCACACCCTACTAAACGGAATGAAATACCCTTAGAAGGCGGATTTAGCAGTAAAGTGGAATCAGAATGTCCACTTTAAACTGGCCCTAGGGCACGTACATACCGCCCGTCACCCTCCTCATAAGCAACTAACCCAATACATAATACCCTCTCAAAGCTAAAGATGAGGTAAGTCGTAACAAGGTAAGTGTACCGGAAGGTGTACTTAGCATAT
>NC_011714 Trogon viridis mitochondrion, complete genome
AGAGACTTAGTCCTAACCTTACCGTTAATTTAAGCTAAACATACACATGCAAGTATCCGCGCCCCAGTGCAAATGCCCTAACCTCTTCCTGATCTTAGACAAAGGAGCGGATATCAGGCACGCTTTAGCAGCCCAAGACGTCTTGCCAAGCCACACCCCCACGGGCATTCAGCAGTGATTAACATTAAGCAATAAGTGAAAACTTGACTTAGTTATAGCTTTATAGGGCCGGTAAATCTTGTGCCAGCCACCGCGGTCATACAAGAGGCCCAAATTAACTGTCACACGGCGTAAAGAGTGGTACAATATTGTCTAAATAACTAGGATCAAACTGCAACTGAGCTGTCATAAGCTAAAGATGCATCTAAGACCATCCTTCAAAACGATCTTAGCCCCAATGATCTACTGCACACCACGAAAGCTAGGGCCCAAACTGGGATTAGATACCCCACTATGCCTAGCTATAAATCCTAATGCGCTATATTTACTAAGCCATTCGCCTGGGAACTACGAGCACAAACGCTTAAAACCCTAAGGACTTGGCGGTGTTCCAAACCCCCCTAGAGGAGCCTGTTCTATAATCGATAATCCACGATACACCCGACCTCTCCTTGCACATCAGCCTACATACCGCCGTCTCCAGCTCGCCCCTACTGAGGGTCTAACAGCGAGCATAATAGCCCCAGCCCTCGCTAGCAAGACAGGTCAAGGTATAGCTAATGGGGAGGAAGAAATGGGCTACATTTTCTAAGATAGAATATTCTCTCAACGAAAAGAGGTGTGAAATCTACCTCTGGAAGGCGGATTTAGCAGTAAAAAGAGACTATAAAGCTCTCTTTAAGACGGCCCTGGAACACGTACATACCGCCCGTCACCCTCCTCACAGGCTACAAATAAACCATAGCTAATATTTCTACAAGCCAAAGATGAGGTAAGTCGTAACAAGGTAAGTGTACCGGAAGGTGTACTTAGCACAT
>KP853097 Phaethornis malaris mitochondrion, complete genome
AAAAGACTTAGTCCTAACCTTACCGTTAATTGTTGCCAAACATATACATGCAAGTATCCGCGCCCCAGTGTAAATGCCCCCAGCTATCTCACCAAGACAAAAGGAGCAGGTATCAGGCACACACCCTAACTGTAGCCTAAGACACCTTGCTTTGCCACACCCCCACGGGTATTCAGCAGTAATTAACATTAAGCAATAAGTGCAAACTTGACTTAGTTATGGCAAAATCCAGGGTTGGTTAATCTTGTGCCAGCCGCCGCGGTCATACAAGAAGCCCAAATTAACAGTAGCACGGCGTAAAGAGTGGCATGAGGATATCCCCACCACCAGGACCAAAGCGCAGCTAAGCTGTCATAAGCATTAGCTGCGTTAAAGAACGCCTACAAAATGATCCTAGTTTAACGTGACTTACTTACCGCCACGAAAGCTGAGGTACAAACTGGGATTAGATACCCCACTATGCTCAGCCCTAAATCTCGACACCACCCTAAAACTAAAGTGTCCGCCTGAGAACTACGAGCACAAACGCTTAAAACTCTAAGGACTTGGCGGTGCCTCAAACCCACCTAGAGGAGCCTGTTCTATAATCGATAATCCGCGATACACCCGACCACTCTTTGCCTACACAGCCTACATACCGCCGTCGCCAGTTTACCTAACTTGAAAGAGCAATAGTGAACACAACAGCCCTAACCACGCTAACAAGACAGGTCAAGGTATAGCCTACGGAGTGGAAGAAATGGGCTACATTTTCTAACCTAGAGAACTACGAAAAGGGGCATGAAACTTCCCCTAGAAGGCGGATTTAGCAGTAAAGCTGGGCAATAATACCCCCTTAAAACAGGCCCTGAGGTACGTACATACCGCCCGTCACCCTCCTCATAAGCCACACACATATGTAACTTAACACCAACTCTGGCCAAAGACGAGGCAAGTCGTAACAAGGTAAGTGTACCGGAAGGTGTACTTAGCATACC
>KT265276 Lophornis magnificus mitochondrion, complete genome
AAAAGACTTAGTCCTAACCTTACCGTTGATTATTGCCAAACATATACATGCAAGTATCCACACCCCAGTGAACATTTCCATGCAGGTATCCGCACTCCAGTGTAAATGCCCCAAACGTCTTACAAAGACAAAAGGAGCAGGTATCAGGCACACCCAACCGCAGCCCAAGACACCTTGCCCAGCCACACCCCCACGGGTACTCAGCAGTAATTAACATTAAGCAATAAGTGTAAACTTGACTTAGTTATGGCAAATTTAGGGCTGGTTAATCTTGTGCCAGCCGCCGCGGTCATACAAGAAACCCAAACCAACGGCAGCACGGCGTAAAGAGTGACATAGCTATATCACCCCAAGCTAAGACCGAAGCACAACTGAGCTGTCATAAGCACAAGATGTGCAGAAGAACCCCAAAAAGATCTCAGCCAACACGACCTAATTACTGTCACGAAAGCTAAGACACAAACTGGGATTAGATACCCCACTATGCTTAGCCCTAAATCTTGGCACTTCCCCAACTAAAGTGTCCGCCTGAGAACTACGAGCACAAACGCTTAAAACTCTAAGGACTTGGCGGTGCCCCAAACCCACCTAGAGGAGCCTGTTCTACAATCGATAACCCACGCTACACCCGACCGCTCTTTGCCTACTCAGCCTACATACCGCCGTCGTCAGTCCACCTATCCTGAGAGAACAGCAGTGAGCACAATAGCCCTAACCACGCTAAAAAGACAGGTCAAGGTATAGCCCATAGAGCGGGAGAAATGGGCTACATTTTCTAACCTAGAAAATCACGAAAGGGGATATGAAACCCTCCCCAGAAGGAGGATTTAGTAGTAAAGTTGGATCACAGCGCCACCTTAAAACTGGCCCCGGGGCACGTACATACCGCCCGTCACCCTCCTCGCAAGCCATCTGCACAGGTAAGTAACACCAACCCATAGCCAAAGATGAGGTAAGTCGTAACAAGGTAAGTGTACCGGAAGGTGTACTTAGTATACC
>KT265275 Glaucis hirsutus mitochondrion, complete genome
AAAGACTTAGTCCTAACCTTACCGTTAATTGTTGCCAAACATATACATGCAAGTATCCGCATCCCAGTGTAAATGCCCCCAGCCATCTTACCAAGACAAAAGGAGCAGGTATCAGGCTCACACTCCTCACCCGTAGCCCAAGACACCTTGCTTTGCCACACCCCCACGGGTATTCAGCAGTAATTAACATTAAGCAATAAGTGTAAACTTGACTTAGTTATGGCAAACCCAGGGTTGGTTAATCTTGTGCCAGCCACCGCGGTCATACAAGAAGCCCAAATTAACAGTAACACGGCGTAAAGAGTGGCACGATGATATCTCTACAGCCAGGACCAAAACACAGCTAGGCTGTCATAAGCACAAGCTGTGTCAAAGAACGCCCACAAAATGGTCCTAGCCCAACATGATCTACCTATCGCCACGAAAGCTGAGACACAAACTGGGATTAGATACCCCACTATGCTTAGCCCTAAATCTCGACACCACATCAAAACCAAAGTGTCCGCCTGAGAACTACGAGCACAAACGCTTAAAACTCTAAGGACTTGGCGGTACCTCAAACCCACCTAGAGGAGCCTGTTCTATAATCGATAACCCACGATACACCCGACCACTCTTTGCCTGACACAGCCTACATACCGCCGTCGCCAGTTTACCTGACTTGAAAGAACAATAGTGAACACAATAGCCCTAACCACGCTAACAAGACAGGTCAAGGTATAGCCCACGGAGTGGAAGAAATGGGCTACATTCTCTAAACTAGAGAACTACGAAAAGGGGCATGAAACTCCCCCTGGAAGGCGGATTTAGCAGTAAAGTCGGACAATAATACCCCCTTAAAACTGGCCCTGGGGTACGTACATACCGCCCGTCACCCTCCTCACATGCCACATACATATGTAACTAACACTAACTTTGGCTAAAGATGAGGCAAGTCGTAACAAGGTAAGTGTACCGGAAGGTGTACTTAGCATAC
>KJ619588 Florisuga mellivora mitochondrion, complete genome
AAAAGACTTAGTCCTAACCTTACCATTAATTATTGTCCAACATATACATGCAAGTATCCGCGCCCCAGTGTAAATGCCCCCAGCCATCTTACTAAGACAAAAGGAGCAGGTATCAGGCACACACCTCCTGCAGCCCAAGACACCTTGCTCAGCCACACCCCCACGGGTATTCAGCAGTAATTAGTATTAAGTAATAAGTGCAAACTTGACTTAGTTAGGACAAAACAGGGTTGGTTAATCTTGTGCCAGCCACCGCGGTCATACAAGAAACCCAAATTAATGGCAACACGGCGTAAAGAGTGACATGACGATATCACCTAGACTAAAACCAAAACACAGCTAAGCTGTCATAAGCATAAGCTGCGCTAAAGAACACCCAAAAGATGGTCCTAGTCAACATGACTAACTTACTGTCACGAAAGCTAAGGCACAAACTGGGATTAGATACCCCACTATGCTTAGCCCTAAATCTTGACACTTCCCAAACCAAAGTGTCCGCCTGAGAACTACGAGCACAAACGCTTAAAACTCTAAGGACTTGGCGGTGTCCTAAACCCACCTAGAGGAGCCTGTTCTGTAATCGATAATCCACGATGCACCCGACCACTCTTTGCCCAATTCAGCCTACATACCGCCGTCGCCAGTCTACCTAACTTGAAAGAACAGCAGTGAACACAACAGCCCTAACCACGCTAACAAGACAGGTCAAGGTATAGCCCATAGAGTGGAAGAAATGGGCTACATTTTCTAAATTAGAAAATCACGAAAGGGGACATGAAACTCTCCCTAGAAGGCGGATTTAGCAGTAAAATTGGACAATAACGCCCTCTTAAAACTGGCCCTAGGACACGTACATACCGCCCGTCACCCTCCTCACAAGCTACATAGATAAGTAACTAACAACAACTTCAGCCAAAGACGAGGTAAGTCGTAACAAGGTAAGTGTACCGGAAGGTGTACTTAGCATACC
>KC858296 Doryfera johannae 12S ribosomal RNA gene, partial sequence
TAGATACCCCACTATGCTTAGCCCTAAATCTTGACACTTTCCCCACTAGAGTGTCCGCCTGAGAACTACGAGCACAAACGCTTAAAACTCTAAGGACTTGGCGGTGCCCCAAACCCACCTAGAGGAGCCTGTTCTGTAATCGATAACCCACGATACACCCGACCGCTCTTTGCCCTACCAGCCTATATACCGCCGTCGCCAGTTCACCTGTGCTGAAAGAACAATAGTGGACACAATAGCCCCAACCACGCTAGCAAGACAGGTCAAGGTATAGCCCATAGAGCGGAAGAAATGGGCTACATTTTCTAACCTAGAAAACCACGAAAAGGGGGATGAAACCTCCCCCTAGAAGGCGGATTTAGCAGTAAAGTAGGACTACAATGCCACCTTAAAGCCGGCCCTGAGGCACGTACATACCGCCCGTCACCCTCCTCGCAAGCTTCGTTAACAAGTAACTGACTCCAAT
>KC858304 Chrysuronia oenone 12S ribosomal RNA gene, partial sequence
TGACACTTCCTAGACTAAAGTGTCCGCCTGAGAACTACGAGCACAAACGCTTAAAACTCTAAGGACTTGGCGGTGCCTCAAACCCACCTAGAGGAGCCTGTTCTATAATCGATAATCCACGTTACACCCAACCGCTCCTTGCTTGCTCAGCCTACATACCGCCGTCGCCAGTCCACCTATCTTGAAAGAACAATAGTGAACACAGCAGCCCAACCACGCTAAAAAGACAGGTCAAGGTATAGCCCATGGAGCGGAAGAAATGGGCTACATTTTCTATTCTAGAAAATTACGAAAGGGGATATGAAATTCCCCCCCAGAAGGCGGATTTAGCAGTAAAGTTGAACCACAATGTCATCTTAAAATCGGCCCCGGGGCACGTACATACCGCCCGTCACCCTCCTCATGAGCTACTAACACAAGTAATTAACTCCAACTTCTAGCCAAAGACGAGGTAAGTCGTAACAGGGTAAGTGTACA
>NC_025786 Chrysolampis mosquitus mitochondrion, complete genome
AAAAGACTTAGTCCTAACCTTACCGTTGATTATTGCCAAACATATACATGCAAGTATCCGCATCCCAGTGTAAATGCCCTCACCCACCTTACCAAGATAAGAGGAGCAGGTATCAGGCACACTACAAACTGCAGCCCAAGACACCTTGCCCAGCCACACCCCCACGGGTACTCAGCAGTAATTAATATTAAGCAATAAGTGTAAACTTGACTTAGTTATGGCAACCTTTAGGGCTGGTTAATCTTGTGCCAGCCGCCGCGGTCATACAAGAAACCCAAATTAACGGTAACACGGCGTAAAGAGTGGCATAACGATATCACCCTAACTAAGACCAAAACACAACTGAGCTGTCATAAGCGTAAGATGTGCAGAAGAACACCCAAAAAAAGATCTTAGTCAACATGACTCACTCACTGCCACGAAAGCTAAGATGCAAACTGGGATTAGATACCCCACTATGCTTAGCCATAAATCTAGACACTTCCCCTCACTAGAGTGTCCGCCTGAGAACTACGAGCACAAACGCTTAAAACTCTAAGGACTTGGCGGTGCCTCAAACCCACCTAGAGGAGCCTGTTCTGTAATCGATAATCCACGATACACCCGACCGCCCTTCGCCCAACTCAGCCTACATACCGCCGTCGCCAGTTCACCTAGCCTGAAAGAACAACAGTGAACACAATAGCCTTAACCACGCTAACAAGACAGGTCAAGGTATAGCCCACAGGGCGGAAGAAATGGGCTACATTTTCTAGCTTAGGAAACCACGAAAAGGGGGATGAAACTCCCCATAGAAGGCGGATTTAGCAGTAAAGCTGGACCATAACACCACCTTAAAGACGGCTCTGAGGCACGTACATACCGCCCGTCACCCTCCTCGTAAGCTACATGCGCAAGTAATTAACACCAACTCTCAGCCAAAGATGAGGTAAGTCGTAACAAGGTAAGTGTACCGGAAGGTGCACTTAGCATACC
>CAU89205 Chlorostilbon aureoventris 12S ribosomal RNA, mitochondrial gene
AAAGACTTAGTCCTAACCTTACCGTTGATTATTGCCGGACATATACATGCAAGTATCCGCGCCCCAGTGTAAATGCCCTTAAACACCTTACCAAGACAAAAGGAGCAGGTATCAGGCACACCAACTGTAGCCCAAGACACCTTGCTCGGCCACACCCCCACGGGTACTCAGCAGTAATTAACATTAAGCAATAAGTGCAAACTTGACTTAGTTACGGCAAACTTCTAGGGCTGGTTAATCTTGTGCCAGCCGCCGCGGTCATACAAGAAACCCAAACCAACGGCAGCACGGCGTAAAGAGTGACACGACAATATCCACAGGGCGGGGGCCGAAACACAACTGAGCAGTCATAAGCATAAGATGTGTAGAAGAACTCCAAGAAAGTTAAGCCCCAGCCAAGCACGACCTAATTACTGTCACGAAAGCCAAGACACAAACTGGGATTAGATACCCCACTATGCTTGGCCTTAAATCTTGACACTTCCCCAACTAAAGTGTCCGCCTGAGAACTACGAGCACAAACGCTTAAAACTCTAAGGACTTGGCGGTGCCCCAAACCCACCTAGAGGAGCCTGTTCTATAATCGATAACCCGCGCTACACCCGACCGCTCTTTGCCCACTCAGCCTACATACCGCCGTCGCCAGTCCACCTATCCTGAGAGAACAACAGTGGGCATAACAGCCCTAACCACGCTAAAAAGACAGGTCAAGGTATAGCCCATAGAGCGGAAGAAATGGGCTACATTTTCTAACCTAGAAAACTACGAAAGGGGACATGAAACTCCCCCAAAAGGCGGATTTAGCAGTAAAGTTGGACCACAATGCCACCTTAAAACTGGCCCCGGGGCACGTACATACCGCCCGTCACCCTCCTCACAAGCTATTAACACAAGTAACTAACATCATCTCTAGCCAAAGATGAGGT
>KC858306 Campylopterus curvipennis isolate Ver 12S ribosomal RNA gene, partial sequence
TAGATACCCCACTATGCTTAGCCCTAAATCTTGACACTTACTCAACTAAAGTGTCCGCCTGAGAACTACGAGCACAAACGCTTAAAACTCTAAGGACTTGGCGGTGTCTCAAACCCACCTAGAGGAGCCTGTTCTATAATCGATAACCCACGTTACACCCGACCGCTCTTCGCTTACTCAGCCTACATACCGCCGTCGCCAGTCTACCTATCCTGAAAGGACAACAGTGAGCACAACAGCCCTAACCACGCTAAAAAGACAGGTCAAGGTATAGCCCACGGAGCGGAAGAAATGGGCTACATTTCCTAATGTAGGAAACTACGAAAGAGGGCATGAAATTTTCCCCCAGAAGGCGGATTTAGCAGTAAAGTTGGACCACAATGCCATCTTAAAGCCGGCCCCGAGGCACGTACATACCGCCCGTCACCCTCCTCACAAGCTGCCATCATACGTAATTAACACACAATCCCAGCCTAAGATGAGGTAAGTCGTAACAGGGTAAGTGTACA
>AF173598 Anthracothorax nigricollis 12S ribosomal RNA gene, partial sequence; tRNA-Val gene, complete sequence; 16S ribosomal RNA gene, complete sequence; and tRNA-Leu gene, partial sequence; mitochondrial genes for mitochondrial products
AAAGACTTAGTCCTAGCCTTACCGTTCATTATTGCCAAACATATACATGCAAGTATCCGCACCCCAGTGTAAATGCCCTCAGCCACCTTACCAAGATAGGAGGAGCAGGTATCAGGCACACTACGAACTGCAGCCCAAGACACCTTGCCCAGCCACACCCCCACGGGTACTCAGCAGTAATTAATATTAAGCAATAAGTGCAAACTTGACTTAGTTATGGCAACCTTTAGGGCTGGTTAATCTTGTGCCAGCCGCCGCGGTCATACAAGAAACCCAAATTAACAGCAACACGGCGTAAAGAGTGGCATAATGATATCACCACAACTAAGACCAAAACACAACTGAGCTGTCATAAGCATAAGATGTGCGGAAGAACACCTATAAAAGGATCTTAGCCAACATGACCCACTCACTGCCACGAAAGCTAAGACGCAAACTGGGATTAGATACCCCACTATGCTTAGCCATAAATTTCGACACTTCCCCTCACTAAAGTGTCCGCCTGAGAACTACGAGCACAAACGCTTAAAACTCTAAGGACTTGGCGGTGCCTCAAACCCACCTAGAGGAGCCTGTTCTGTAATCGATAATCCACGATACACCCGACCGCCCTTCGCCCAATTCAGCCTACATACCGCCGTCGCCAGTTCACCTTATCTGAAAGAGCAACAGTGAACACAATAGCCCCAACCACGCTAATAAGACAGGTCAAGGTATAGCCCACAGGACGGAAGAAATGGGCTACATTTTCTAGCTTAGGAAACCACGAAAAGAGGGATGAAACTTCCCCCTAGAAGGCGGATTTAGCAGTAAAGCTGGACTATAATACCACCTTAAAGACGGCCCTGAGGCACGTACATACCGCCCGTCACCCTCCTCGTAAGCTATATGCGCAAGTAATTAACACCAACTCTCAGCCAAAGATGAGGTAAGTCGTAACAAGGTAAGTGTACCGGAAGGTGCACTTAGCACAC
>KF624601 Amazilia versicolor mitochondrion, complete genome
AAAAGACTTAGTCCTAACCTTACCGTTGATTGTTGCCAAACATATACATGCAAGTATCCGCACCCCAGTGTAAATGCCCATAAACACCTTACCAAGACAAAAGGAGCAGGTATCAGGCACACTAAAACCGTAGCCCAAAACACCTTGCTCAGCCACACCCCCACGGGTACTCAGCAGTAATTAACATTAAGCAATAAGTGTAAACTTGACTTAGTTATGGCAAACCCAAGGGCTGGTTAATCTTGTGCCAGCCGCCGCGGCCATACAAGAGACCCAAACCAACGGCAGCACGGCGTAAAGAGTGACACGACAATATCCATCGGGCTAGTACCAAAACACAACTGAGCTGTCACAAGCACAAGATGTGCAGAAGAACCCCAAAAAGAAGATCCTAGCCAGCACGACCTAATTAATGCCACGAAAGCTAAGACACAAACTGGGATTAGATACCCCACTATGCTTAGCCTTAAATCTTGACACTTCCTAGACTAAAGTGTCCGCCTGAGAACTACGAGCACAAACGCTTAAAACTCTAAGGACTTGGCGGTGCCTCAAACCCACCTAGAGGAGCCTGTTCTATAATCGATAATCCACGTTACACCCAACCGCTCTTTGCTTGCTCAGCCTACATACCGCCGTCGCCAGTCCACCTATCTTGAAAGAACAACAGTGAACACAACAGCCCAACCGCGCTAAAAAGACAGGTCAAGGTATAGCCCATAGAGCGGAAGAAATGGGCTACATTTTCTATTCTAGAAAACTACGAAAAGGGGTATGAAATTCCCCCTAGAAGGCGGATTTAGCAGTAAAGTTGAACCACAATGTCATCTTAAAATCGGCCCCGGGGCACGTACATACCGCCCGTCACCCTCCTCACGAGCTACTAACACAAGTAATTAACTCCAACTTCTAGCCAAAGACGAGGTAAGTCGTAACAAGGTAAGTGTACCGGAAGGTGCACTTAGCACACC
>KC858373 Amazilia viridigaster 12S ribosomal RNA gene, partial sequence
TAGATACCCCACTATGCCTAGCCTTAAATCTTGACACTTCCTAGACTAAAGTGTCCGCCTGAGAACTACGAGCACAAACGCTTAAAACTCTAAGGACTTGGCGGTGCCTCAAACCCACCTAGAGGAGCCTGTTCTATAATCGATAACCCACGCTACACCCGACCGCTCTTTGCTCACTCAGCCTACATACCGCCGTCGTCAGTTCACCTATCTTGAAAGAACAACAGTGGACACAACAGCCCCAACCACGCTAAAAAGACAGGTCAAGGTATAGCCCATGGAGCGGAAGAAATGGGCTACATTTTCTACTCTAGAAAACTACGAAAGGGGGCATGAAATTCCTCCCAGAAGGCGGATTTAGCAGTAAAGTTGAACCACAGTGCCATCTTAAAACCGGCCCCGGGGCACGTACATACCGCCCGTCACCCTCCTCGTAAGCTATTAACATAAGTAATTAACACCAACTTCTAGCCAAAGACGAGGT
>KC858344 Amazilia fimbriata 12S ribosomal RNA gene, partial sequence
TAGATACCCCACTATGTCAGCCTTAAATCTTGACACTTACCAGACTAAAGTGTCCGCCTGAGAACTACGAGCACAAACGCTTAAAACTCTAAGGACTTGGCGGTGCCTCAAACCCACCTAGAGGAGCCTGTTCTATAATCGATAACCCACGCTACACCCGACCGCTCTTTGCTTACTCAGCCTACATACCGCCGTCGCCAGTCCACCTATCTTGAAAGAATAATAGTGAACACAATAGCCCCAACCACGCTAAAAAGACAGGTCAAGGTATAGCCCATGGAGCGGAAGAAATGGGCTACATTCTCTATCATAGAAAATTACGAAAAGGGACATGAAATTCTCCCCAGAAGGCGGATTTAGCAGTAAAGTTGAACCACAATGCCATCTTAAAACCGGCCCCGGGGCACGTACATACCGCCCGTCACCCTCCTCGTAAGCTACCAGCATAGATAATTAACACCAACTTCTAGCCAAAGACGAGGT
>EU410491 Tyto alba mitochondrion, partial genome
AAAGACTTAGTCCTGACCTTACCGTTAGTTCTTGCCAAGCATATACATGCAAGTATCAGCGCCCCAGTGTAAATGCCCTAACCCTCTTAATAAGAAGACAGGAGCAGGCATCAGGCACACCCACGAAGTAGCCCAAAACGCCTTGCCCAGCCACACCCCCACGGGTACTCAGCAGTAATTAACATTAAGCAATAAGCGCAAGCTTGACTTAGCTATGGCAACACCTAGGGTTGGTAAATCTTGTGCCAGCCACCGCGGTCACACAAGAGACCCAAACTAACTGTCCACGGCGTAAAGAGTGGCACCCCACTATCCCGTAACTAGGCTCAAAATGTAACTAAGCCGTCATAAGCCCAAGATACACCAAAGCCCACCCTAAAGATGACCCTAGAACACACGATCGACTGCACCCCACGAAAGCCAGGGTCCAAACTGGGATTAGATACCCCACTATGCCTGGCCCTAAATCCTGATGTTTATAATAACCAAAACATCCGCCCGGGTACTACGAGCACAAACGCTTAAAACCCTAAGGACTTGGCGGTGCCCCAAACCCACCTAGAGGAGCCTGTTCTGTAATCGATACCCCACGATACACCCGACCACCCCTTGCCAAAAATCAGCCTACATACCGCCGTCGCCAGTCCACCTCCCATGAAAGTCCCACAGTGGGCACAACAGTCAACTTCACTAGAAAGACAGGTCAAGGTATAGCCCATGGGGTGGAAGAAATGGGCTACATTTTCTATCATAGACAAGCTACGGAAGGGGGCGTGAAATCCACCCCCAGAAGGCGGATTTAGCAGTAAAGTGGGACAATAAAACCCCCTTTAACCTGGCCCTGGGGCACGTACATACCGCCCGTCACCCTCCTCACAAGCCACATAGTCCTCATACCTAAAACATCCACCGGCCGAAGATGAGGTAAGTCGTAACAAGGTAAGTGTACCGGAAGGTGCACTTAGCACAC
>BVU83757 Bubo virginianus 12S mitochondrial ribosomal RNA, small subunit, mitochondrial gene
AAAGACTTAGTCCCAACCTTACTGTTAATTCTTGCCAAACACATACATGCAAGCATCCACGCCCCAGTGTAAATGCCCCTCTACCCTTGCCCCGGACGGAGGGAGCAGGCATCAGGCACACCCACCCTCGTAGCCCAAGACGCCTTGCACTAGCCACACCCCCACGGGTACACTGCAGTAGTTAACATTAAGCAATAAGCGTAAGCTTGACTTAGTTACGGCAATCCCCTCCCCAGGGTCGGTAAATCTTGTGCCAGCCACCGCGGTCACACAAGAGACCCAAATTAACCGTACACGGCGTAAAGCGTGGGACCAAAATATCCCCTAAACTAGGATTAAAATGCAACTAAGCCGTCAAAAGCTAAGGATGTACTAAAAACCACCCTTAAAACGATCCTAGCCTCGCCAGGACAGACTACCCCCCACGAAAGCCAGGACTCAAACTGGGATTAGATACCCCACTATGCCCGGCCCTAAATCCAGATGCCCACAGTCACTAAAGCATCCGCCAGGGTACTACGAGCACAAACGTTTAAAACCCTAAGGACTTGGCGGTGCCCAAACCCACCTAGAGGAGCCTGTCCTATAATCGATAACCCACGTTACACCCTACCACTCCTTGCCAGGCAGCCTACATACCGCCGTCGCCAGCCCACCTCTTGAGAGTACAACAGTGGGCATAATAGCCTAAACCCGCTAAAAAGACAGGTCAAGGTATAGCCCATGAAGTGGCAGAGATGGGCTACATTCTCTACAACAGAGCAACCCACGGAAGAAGGTGCGAAAGACACCCTCGGAAGGCGGATTTAGCAGTAAAGACGCAGCCATAACATCCTCTTTAAGGCGGCCATGGAGCACGTACACACCGCCCGTCACCCTCCTCACAAGCCACAACCTGCCTACAACATCATACCACCACCTTAGGCCAAAGATGAGGTAACTCGTAACAAGGTAAGTGTACCGGAAGTGCACTTAGCATAC
>AF173593 Bubo virginianus 12S ribosomal RNA gene, partial sequence; tRNA-Val gene, complete sequence; 16S ribosomal RNA gene, complete sequence; and tRNA-Leu gene, partial sequence; mitochondrial genes for mitochondrial products
AAAGATTCAGTCCCAACCTTACCGTTAATTCTTGCCAGACACATACATGCAAGCATCCACGCCCCAGTGTAAATGCCCCTCTACTCCAACCCCAGATAGAAGGAGCAGGCATTAGGCACACCCGGTACCGTAGCCCAAGACGCCTTGCACTAGCCACACCCCCACGGGTATTCAGCAGTAGTTAACATTAAGCAATAAGCGCAAGCTTGACTTAGTTATGGCAACCCCTTCCCCAGGGCCGGTAAATCTTGTGCCAGCCACCGCGGTCACACAAGAGGCCCAAATTAACCGTATACGGCGTAAAGAGTGGGACCAAAATATCCTTCAAACTAGGATTGAAATGCAACCGAGCCGTCATAAGCCAAGGATGTACTTAAAACCACCATTAAAACGATCCTAGCCCTTGCAGGACAGACTATTCCCCACGAAAGCCAGGACTCAAACTGGGATTAGATACCCCACTATGCCTAGCCCTAAATCAAGATACTTACAATCACCAGAGCATTCGCCAGGGTACTACGAGCACAAACGCTTAAAACCCTAAGGACTTGGCGGTGCCCCAAACCCACCTAGAGGAGCCTGTCCTATAATCGATAACCCACGATACACCCCACCACTCCTTGCCAGGCAACCTACATACCGCCGTCGCCAGCCCACCTCTTGAGAGTGCAACAGTGGGCACAATAGCCCAAACCCGCTAAAAAGACAGGTCAAGGTATAGCCCACGAAGTGGAAGAGATGGGCTACATTCTCTGCAGCAGGAACCCACGGAAGAGGGTGTGAAAACCCCACCCTCGAGAAGGCGGATTTAGCAGTAAAGATGGGTCATAACACCCTCTTTAGGGCGGCCATGGAGCACGTACATACCGCCCGTCACCCTCCTCACAAGCCACAACCCACACGAAATTATACCACCACCTAGCCAAAGATGAGGTAAGTCGTAACAAGGTAAGTGTACCGAAAGGTGCACTTAGCATAC
>AB918148 Bubo bubo mitochondrial DNA, complete genome
AAAGACTTAGTCCCAACCTTACTGTTAATTCTTGCCAAACACATACATGCAAGCATCCACGCCCCAGTGTAAATGCCCCTCTACCCCTTACCTCGGACGGAGGGAGCAGGCATCAGGCACACCCGCCCTCGTAGCCCAAGACGCCTTGCACTAGCCACACCCCCACGGGTACACAGTCAGTAGTTAACATTAAGCAATAAGCGTAAGCTTGACTTAGTTACGGCAATCCCCTCCCCAGGGTCGGTAAATCTTGTGCCAGCCACCGCGGTCACACAAGAGACCCAAATTAACCGTACACGGCGTAAAGCGTGGGACCAAAATATCCCCTAAACTAGGATTGAAATGCAACTAAGCCGTCAAAAGCTAAGGATGTACTAAAAACCACCCTTAAAACGATCCTAGCCTCGCCAGGACAGACTACCCCCCACGAAAGCCAGGACTCAAACTGGGATTAGATACCCCACTATGCCCGGCCCTAAATCCAGATGCCCACAGTCACTAAAGCATCCGCCAGGGTACTACGAGCACAAACGCTTAAAACCCTAAGGACTTGGCGGTGCCCCAAACCCACCTAGAGGAGCCTGTCCTATAATCGATAACCCACGTTACACCCTACCACTCCTTGCCAGGCAGCCTACATACCGCCGTCGCCAGCCCACCTCTTGAGAGTACAACAGTGGGCACAATAGCCTAAACCCGCTAAAAAGACAGGTCAAGGTATAGCCCATGAAGTGGCAGAGATGGGCTACATTCTCTACAACAGAGCAACCCACGGAAGAAGGTGTGAAAGACCCTCACCCTCGGAAGGCGGATTTAGCAGTAAAGACGGAGCCATAACATCCTCTTTAAGGCGGCCATGGAGCACGTACACACCGCCCGTCACCCTCCTCACAAGCCACAACCTACATATAACATCATACCACCACCTTAGGCCAAAGATGAGGTAAGTCGTAACAAGGTAAGTGTACCGGAAGGTGCACTTAGCATAC
>KF961185 Athene brama mitochondrion, partial genome
AAAGACTTAGTCCTGACCTTACCGTTAGTTCTTGCCAAGCATATACATGCAAGTATCAGCGCCCCAGTGTAAATGCCCTAACCCTCTTAATAAGAAGACAGGAGCAGGCATCAGGCACACCCACGAAGTAGCCCAAAACGCCTTGCCCAGCCACACCCCCACGGGTACTCAGCAGTAATTAACATTAAGCAATAAGCGCAAGCTTGACTTAGCTATGGCAACACCTAGGGTTGGTAAATCTTGTGCCAGCCACCGCGGTCACACAAGAGACCCAAACTAACTGTCCACGGCGTAAAGAGTGGCACCCCACTATCCCGTAACTAGGCTCAAAATGTAACTAAGCCGTCATAAGCCCAAGATACACCAAAGCCCACCCTAAAGATGACCCTAGAACACACGATCGACTGCACCCCACGAAAGCCAGGGTCCAAACTGGGATTAGATACCCCACTATGCCTGGCCCTAAATCCTGATGTTTATAATAACCAAAACATCCGCCTGAGTACTACGAGCACAAACGCTTGAAACTCTAAGGACTTGGCGGTGCCCCAAACCCACCTAGAGGAGCCTGTCCTATAATCGATACCCCACGATCCACCCGACCACCCCTCGCACACAGCCTACATACCGCCGTCGCCAGCCCACCTCTTGAGGGCACAATAGTGGGCGCAAGAGCAAATCCGCTAGCAAGACAGGTCAAGGTATAGCCTATGGGGTGGAAGAGATGGGCTACACTCTCTAAACTAGAGAATCTAACGGACGGAGGCATGAAACTGCCCCCTAAAGGCGGATTTAGTAGTAAAGGCGGCCCCATGAAACCGCCTTTAAAAAGGCCCTGGGGTACGTACATACCGCCCGTCACCCTCATCACAAGCCACTTTCACTCATAACTAATACAAACACAGGCTAGAGATGAGGTAAGTCGTAACAAGGTAAGTGTACCGGAAGGTGCACTTAGCATAC
>AF231330 Speotyto cunicularia 12S small subunit ribosomal RNA gene, partial sequence; mitochondrial gene for mitochondrial product
AACTGGGATTAGATACCCCACTATGCCCGGCCCTAAATCCTGATGCCTCCTACAACCAAGGCATCCGCCCGAGCACAAACGCTTAAAACTCTAAGGACTTGGCGGTACCCCGAACCCACCTAGAGGAGCCTGTCCTGTAATCGATACCCCACGATACACCCGACCACCCCTTGCACAAGCAGCCTACATACCGCCGTCGCCAGTCCACCTCTTGAGAGCCCAACAGTGGACACAAGAGCAAACCCGCTAGCAAGACAGGTCAAGGTATAGCTAATGAGGTGGCAGAGATGGGCTACACTCTCTAGACTAGAGAACTAAACGGACGGGGGCATGAAACTGCCCCCCAAAGGCGGATTTAGCAGTAAAAGTGGCAAGCTTCCACCTGGGATTAGATACCCCACT
>JQ782214 Aratinga acuticaudata acuticaudata mitochondrion, complete genome
ATGTGCTAAGTGCACCTTCCGGTACACTTACCTTGTTACGACTTACCTCGTCTTTAGGGGCTACAGTGTTGTATTAGTTAGTGGGGGGGCGCGCCTTATGTGAGGAGGGTGACGGGCGGTGTGTACGTGCCCTAGGACCGACTTAAAGGAGGCTTTATTATCCTTCTTTACTGCTAAATCCGCCTTCTGGGGGCAGGTTTCAAGCCCCCTTTCGTTGGGTCTTCTATTTTAGAAAATGTAGCCCATTTCTTCCACTTCATGGGCTATACCTCGACCTGTCTTGTTAGTGGGGTATGGACTATTGGGCTCACTGTTATACTCTCATGAGGTGGGCTGGTGACGGCGGTATATAGGCTGTTTTGGCAAGAAGTGGTCGGGTGAATCGTGGGTTATCGATTATAGAACAGGCTCCTCTAGGTGGATATAGAGCACCGCCAAGTCCTTAGAGTTTTAAGCGTTTGTGCTCGTAGTTCTCAGGCGGATGTTTGTGTTGGGGGCCATCAAGATTTAAGGCTAGGCATAGTGGGGTATCTAATCCCAGTTTGTGTCCTAGCTTTAGTGGGGTGGAGTAGATCATGAGTTTTAAGATCGTCTTTAGGTTGGGCTTGGGGGGTGCCTTGGGCTTATGACGGCTTGGGCAGGGTTTAGTCTTAGTTTGGTGTGATAGTTTGAGCCCACTCTTTACGCCGTATATGGTTAACTTGGGTTTCTTGTATGACCGCGGTGGCTGGCACAAGGTTTACCAACCCTGGTTGCTCTAACTAAGTCAGGCTTTCGCTTATTGCTTAAGGTTAATTACTGCTGAGTACCCGTGGGGGTGTGGCGGGGCGTGGCGTTTTAGGCTACAGCGGGTGGGTGTGCCTGATGCCTGCTCCTCGTACCTTGGTAAGGAGTTTGTGGGCGTTTGCACTGGGGTGCGGATACTTGCATGTATATGTTGAGCAAAAGTTAACGATAAGGTTAGGACTGAGTCTTTT
>AF362919 Aratinga leucophthalmus isolate LGEMA2090 12S ribosomal RNA gene, partial sequence; mitochondrial
CGCRCCCCAGTGCAAATGCCCCAAACCYCCTTACCAAGGCACAAGGAGCAGGCATCAGGCACACTCACCCACCGTAGCCCAAAACGCCAGGCCCCGCCACACCCCCACGGGTAYTCAGCAGTAATTAACCTTAAGCAATAAGCGAAAGCYTGACTTAGTTAGAGCAAYCAGGGTTGGTAAATCTTGTGCCAGCCACCGCGGTCATACAAGAGACCCAAGTTAACTGTACACGGCGTAAAGAGTGGGCYCAAACTATCACACCAAACTAAGACCGAACCCTGCCCGAGCTGTCATAAGCTTAAGGCACCCCAAGCCCAACCTAAAGATGATCTTAATGCCCACGACCCATTACACCCCACCAAAGCCAGGACACAAACTGGGATTAGATACCCCACTATGCCTAGCCCTAAATCTTGATGGCCCCCTTAACACAACCATCCGCCTGAGAACTACGAGCACAAACGCTTAAAACTCTAAGGACTTGGCGGTGCTCTAAACCCACCTAGAGGAGCCTGTTCTATAATCGATAACCCACGATCCACCCGACCACTTCTTGCCAAAACAGTCTATATACCGCCGTCGCCAGCCCACCTCATGAGAGCACAACAGTGAGCTCAACAGCCCACAGCCCACTAACAAGACAGGTCAAGGTATAGCCTATGAAGTGGAAGAAATGGGCTACATTTTCTAAAATAGAAAACCCAACGAAAGGGGGTCTGAAACCTACCCCCAGAAGGCGGATTTAGCAGTAAAGCAGGACAATCAAGCCTCCTTTAAACCGGTCCTAGAGCACGTACACACCGCCCGTCACCCTCCTCACAAGCCCTCCAAACACATTAACTAACACAACCCCAACCGCTGAAGATGAGGCAAGTGGT
>AF362918 Aratinga leucophthalmus isolate LGEMA1625 12S ribosomal RNA gene, partial sequence; mitochondrial
ACAACCATCCGCCTGAGAACTACGAGCACAAACGCTTAAAACTCTAAGGACTTGGCGGTGCTCTAAACCCACCTAGAGGAGCCTGTTCTATAATCGATAACCCACGATCCACCCGACCACTTCTTGCCAAAACAGTCTATATACCGCCGTCGCCAGCCCACCTCATGAGAGCACAACAGTGAGCTCAACAGCCCACAGCCCACTAACAAGACAGGTCAAGGTATAGCCTATGAAGTGGAAGAAATGGGCTACATTTTCTAAAATAGAAAACCCAACGAAAGGGGGTCTGAAACCTACCCCCAGAAGGCGGATTTAGCAGTAAAGCAGGACAATC
>NC_029161 Orthopsittaca manilata mitochondrion, complete genome
AAAAGACTCAGTCCTAACCTTACCGTTAACTCTTGCTCAACATATACATGCAAGTATCCGCGCTCCAGTGCAAACGCCCTAAGCCCCTTACCAAGACATAAGGAGCAGGCATCAGGCACACTCACCCGCCGTAGCCTAAGACGCCCCGCCCCGCCACACCCCCACGGGTACTCAGCAGTGATTAACCTTAAGCTGATAGGCGAAAGCCTGACTTAGTTAGAGCAATCAGGGTTGGTAAATCTTGTGCCAGCCACCGCGGTCATACAAGAAACCCAAGTTAACTGTACACGGCGTAAAGAGTGGGCCTAAACTATCACACCAAACTAAGACCAAACCCTGCCCAAGCTGTCATAAGCCCAAGACACCCCTAAGTCCAACCTAAAGACGATCTTAGCACCCACGACTCATTCCACCCCACTAAAGCTAGGGTACAAACTGGGATTAGATACCCCACTATGCCTAGCCTTAAATCTTGATGCCCCCTAACACGAACATCCGCCTGAGAACTACGAGCACAAACGCTTAAAACTCTAAGGACTTGGCGGTGCCCTAAACCCACCTAGAGGAGCCTGTTCTATAATCGATAACCCACGATTCACCCGACCACTTCTTGCCAAAACAGCCTATATACCGCCGTCGCCAGCCCACCTCATGAGAGCACAGCAGTGGGCCCAACAACCCACAGCCCGCTAACAAGACAGGTCGAGGTATAGCCCATGAAGTGGAAGAAATGGGCTACATTTTCTAAAATAGAAAACCCAACGGAAGGGGGCTTGAAACCTGCCCCCAGAAGGCGGATTTAGCAGTAAAGTAGGATAACCAAGCCTTCTTTAAGTCGGTCCTAGAGCACGTACACACCGCCCGTCACCCTCCTCACAGGACCCCCAACACACTAACTAATACAACGCTAATCACTGAAGACGAGGTAAGTCGTAACAAGGTAAGTGTACCGGAAGGTGCACTTAGCACAC
>KM611470 Forpus passerinus mitochondrion, complete genome
GGTGTGCTAAGTGCACCTTCCGGTACACTTACCTTGTTACGACTTACCTCGTCTTTGGCTTGTTGTTGTATTAGTTATTGGGTGTTAGGGGCTTGTGAGGAGGGTGACGGGCGGTGTGTACGTGCCCTAGGGCCAGTTTAAAGGGGGCTTGATTGTCCCGCTTTACTACTAAATCCGCCTTCCAGAGGTGGGTTTCAGACCTCTTTTCGTTAGGGGTTTTCTAGTTTAGAAAATGTAGCCCATTTCTTCCACTTCATGGGCTATACCTTGACCTGTCTTATTAGCGGTGGTAGCTGTTGGGCTCACTGTTGTGCTCTCATTGAAGGTGGGCTGGGGACGGCGGTATGTAGGCTGTTTTGGCAAGAAGTGGTCGGGTGGATCGTGGGTTATCGATTATAGAACAGGCTCCTCTAGGTGGGTTTAGGGCACCGCCAAGTCCTTAGAGTTTTAAGCGTTTGTGCTCGTAGTTCTCGGGCGGATGTTTGTGTTTGGGAAACATCGAGATTTAGGGCTGGGCATAGTGGGGTATCTAATCCCAGTTTGTGCCCCGGCTTTCGTGGGGTTGGATGGATCATTACTACTAAGGTCTTTTTTAGGGTGGGTTTCAGGGTGCCTTGGGCTTGTGACGGCTTGGGGAGGGGTTTAGCCTTAGCTTGTTGTGATAGTCTTTGGCCACGCTTTACGCCGTGTACGGTTAATTTGGGTTTCTTGTGTGACCGCGGTGGCTGGCACAAGATTTACCAACCCTGGTTGCTTTGGCTAAGTCAGGCTTACGCCTATTGCTTAATGTTAATTACTGCTGAGTACCCGTGGGGGTGTGGCTGAGCGAGGCGTCTTGGGCTACTAAGGGTGGGTGTGCCTGATGCCTACTCCTTGTGTCTTGGTAAGAGGTTGGGGGCGTATGCACTGGGACGCGGATACTTGCATGTATATGTTGGGCAAGAATTAACGGTAAGGTTAGGACTAAGTCTTT
>NC_015197 Eupsittula pertinax chrysogenys voucher Coleccion Ornithologica Phelps ML683 mitochondrion, complete genome
AAAAGACTTAGTCCTAACCTTACCGTTAACTCTTGCTCAACATATACATGCAAGTATCCGCACTCCAGTGCAAGTGCCCCAGCCCCCTTACCAAGGTACAAGGAGCAGGCATCAGGCACACGCCCTTTGTAGCCTAAAACGCCACGCCCCGCCACACCCCCACGGGTACTCAGCAGTAATTAACCTTAAGCAATAAGCGAAAGCCTGACTTAGCTAGAGCAATCAGGGTTGGTAAATCTTGTGCCAGCCACCGCGGTCATACAAGAAACCCAAGTTAACCGTACACGGCGTAAAGAGTGGGCCCAAACTATCACACCAAACCAAGATCAAACCCTGCCCGAGCCGTCACAAGCCCAAGGCACCCCTAAGCCCAACCTAAAAACGATCTTAGTATCCATGATCCATTCCACCCCACCAAAGCCAGGGCACAAACTGGGATTAGATACCCCACTATGCCTGGCCCTAAATCTTGATGCCCTCCCAACACAGACATCCGCCTGAGAACTACGAGCATAAACGCTTAAAACTCTAAGGACTTGGCGGTGCTCTAAACCCACCTAGAGGAGCCTGTTCTATAATCGATAACCCACGATTCACCCGACCACTTCTTGCCAAAACAGCCTATATACCGCCGTCGTCAGCCCACCTCATGAGAGCACAACAGTGGGCCCAACAGCCCACAACCCACTAACAAGACAGGTCAAGGTATAGCCTATGAAGTGGAAGAAATGGGCTACATTTTCTAAAATAGAAAACCTAACGAAAAGGGACTTGAAATCCGTCCCCAGAAGGCGGATTTAGCAGTAAAGCAGGACAATCGAGCCTTCTTTAAGTCGGTCCTAGAGCACGTACACACCGCCCGTCACCCTCCTCACAAAGCCCCCAAACACACTAACTAATACAACACCAACCGCTACAAGACGAGGTAAGTCGTAACAAGGTAAGTGTACCGGAAGGTGCACTTAGCACAT
>HM627323 Brotogeris cyanoptera mitochondrion, complete genome
AAAAGACTTAGTCCTAACCTTACCGTTAATTCTTGCTTGATATATACATGCAAGTATCCGCACCCCAGTGCAAATGCCCTGCCCCCTTACAAGGCACAAGGAGCGGGCATCAGGCGCACACACTGTAGCCCAAAACGCCCAGCCCCGCCACACCCCCACGGGTACTCAGCAGTAATTAACATTAAGCAATGGGCGAAAGCCTGACTTAGTCAAAGCAATTAGGGTTGGTAAATCTTGTGCCAGCCACCGCGGCCATACAAGAAACCCAAATTAACCGTATGCGGCGTAAAGAGTGGCCCAAGACTACCACAACAAATTAAGGCCAAACTACGGCCCAAGCTGTCATAAGCCCAGGGCCCCACGAAACCCAACCTAAAGATGGCCTTAACACCCCCGATCAATCCTACCCCACGAAAGCCAGGATACAAACTGGGATTAGATACCCCACTATGCCCGGCCCTAAATCTTGATGTTCACCTAACACAAACATCCGCCTGAGAACTACGAGCACAAACGCTTAAAACTCTAAGGACTTGGCGGTGCCCTAAACCCACCTAGAGGAGCCTGTTCTATAATCGATAACCCACGATCCACCAAACCACTTCTCGCCAAAATCAGCCTACATACCGCCGTCGCCAGCCCACCTCCATGAGAGTGCAACAGTGAGCCAAACAGCCCATCAACCCGCTAATAAGACAGGTCAAGGTATAGCCTATGAAGTGGAAGAAATGGGCTACATTTTCTAAAATAGAATAAACCAACGGAAGGGGGCCTGAAACCTGCCCCCAGAAGGCGGATTTAGCAGTAAAGCAGGACAATCAAGCCTTCTTTAAACTGGTCCTAGGGCACGTACACACCGCCCGTCACCCTCCTCACAAGCCCACAGACACACTAACTAATACAACATAACAGCTAAAGATGAGGTAAGTCGTAACAAGGTAAGTGTACCGGAAGGTGCACTTAGCACAT
>KF946546 Ara severus mitochondrion, complete genome
AAAAGACTCAGTCCTAACCTTATCGTTAACTCTTGCTCAGCATATACATGCAAGTGTCCGCGCCCCGGTGCAAATGCCCCCAACCCCTTGCCAAGGTACAAGGAGCAGGCATCAGGCACACTCACCCATCGTAGCCTAAAACGCCACGCCCCGCCACACCCCCACGGGTACTCAGCAGTAATTAACCTTAAGCAATAAGCGAAAGCCTGACTTAGCTAGAGCAACCAGGGCTGGTAAATCTTGTGCCAGCCACCGCGGTCATACAAGAAGCCCAAGTTAACCATACACGGCGTAAAGAGTGGGCTCAAACTATCACACCAAACTAAGACCAAATCCCGTCCAAGCTGTCATAAGCTCAAGGCTCCCCTAAGCCCAACCTGAAGACGATCTTAGCACCCACGATCTACTCCACCCCACTAAAGCCAGGACACAAACTGGGATTAGATACCCCACTATGCCTAGCCCTAAATCCTGATGACCCCCAAACACAATCATCCGCCTGAGAACTACGAGCACAAACGCTTAAAACTCTAAGGACTTGGCGGTGCTCTAAACCCACCTAGAGGAGCCTGTTCTATAATCGATAACCCACGATTCACCCGACCACTTCTTGCCAAAACAGCCTATATACCGCCGTCGCCAGCCCACCTCGTGAGAACATAACAGTGGGCCCAACAGCCTACAGCCCACTAACAAGACAGGTCGAGGTATAGCCTATGAAGTGGAAGAAATGGGCTACATTTTCTAAAATAGAAAACCCAACGAAAAGGGACCTGAAACCTGTCCCCAGAAGGCGGATTTAGCAGTAAAGTAGGATGACCAAGCCTCCTTTAAGTCGGTCCTAGAGCACGTACACACCGCCCGTCACCCTCTTCACAAGACCCCCAAGCACACTAACTAACATAACACTAGTCACCAAAGACGAGGTAAGTCGTAACAAGGTAAGTGTACCGGAAGGTGCACTTAGCACAT
>EU197065 Ara chloropterus isolate T11 12S ribosomal RNA gene, partial sequence; mitochondrial
AGCCCTAAATCTTGATGACCCCAAACACAAACATCCGCCTGAGAACTACGAGCACAAACGCTTAAAACTCTAAGGACTTGGCGGTGCTCTAAACCCACCTAGAGGAGCCTGTTCTATAATCGATAACCCACGATTCACCCGACCACCTCTTGCCAAAACAGCCTATATACCGCCGTCGCCAGCCCACCTCCTGAGAGCACAACAGTGAGCCCAACAGCCCACAGCCCACTAACAAGACAGGTCGAGGTATAGCCTATGAGGTGGAAGAAATGGGCTACATTTTCTAAAATAGAAAACCCAACGAAAAGGGGCTTGAAACCTGCCCCCAGAAGGCGGATTTAGCAGTAAAGTAGGATAACCAAGCCTCCTTTAAGCCGGTCCTAGAGCA
>AF362916 Ara severa isolate LGEMA1629 12S ribosomal RNA gene, partial sequence; mitochondrial
ACAATCATCCGCCTGAGAACTACGAGCACAAACGCTTAAAACTCTAAGGACTTGGCGGTGCTCTAAACCCACCTAGAGGAGCCTGTTCTATAATCGATAACCCACGATTCACCCGACCACTTCTTGCCAAAACAGCCTATATACCGCCGTCGCCAGCCCACCTCGTGAGAACATAACAGTGGGCCCAACAGCCTACAGCCCACTAACAAGACAGGTCGAGGTATAGCCTATGAAGTGGAAGAAATGGGCTACATTTTCTAAAATAGAAAACCCAACGAAAAGGGACCTGAAACCTGTCCCCAGAAGGCGGATTTAGCAGTAAAGTAGGATGACC
>NC_033336 Amazona aestiva mitochondrion, complete genome
AAAAGACTTAGTCCTAACCTTACCGTTAATTCTCGCTCAACATATACATGCAAGTATCCGCACCCCAGTGCAAACGCCCTAAAACCCCTTGCCAAGGCACTAGGAGCAGGTATCAGGCACACTTCTGTGGCCCAAGACGCCACGCCCCGCCACACCCCCACGGGTACTCAGCAGTAATTAACATTAAGCAATAGGCGTAAGCCTGACTTAGCTAGGGCAATCAGGGTTGGTAAATCTTGTGCCAGCCACCGCGGTCATACAAGAAACCCGAATTAACCGTACGCGGCGTAAAGAGTGGCCTCAGACTATTAAAGCAGATTAAGACCAAACTTCAACCTAAGCCGTCACAAGCCCAAGGTCCCAGAAGCCCAACCTAAAAACGATCTTAACACCAACGACCCATCCCACCCCACGAAAGCCAGGACACAAACTGGGATTAGATACCCCACTATGCCTGGCCCTAAATCTTGATGTTTCCCAAACACAAACATCCGCCCGAGAACTACGAGCACAAACGCTTAAAACTCTAAGGACTTGGCGGTGCCCTAAACCCACCTAGAGGAGCCTGTTCTATAATCGATAACCCACGATCCACCCGACCACTTCTTGCCAAAACAGCCTACATACCGCCGTCTCCAGCCCACCTCTGTGAGAGTACAACAGTGAGCCCAACAGCCCTCACCCCGCTAATAAGACAGGTCAAGGTATAGCCCACGAAGTGGAAGAAATGGGCTACATTTTCTAAAATAGAACACCCAACGAAAAGGGGCCTGAAACCTGCCCCAAGAAGGCGGATTTAGCAGTAAAGCGGGATAATCAAGCCCCCTTTAAGCCGGTCCTAGGGCACGTACATACCGCCCGTCACCCTCCTCACAAGCTCCACAAACCCACTAACTAATACAACCAACAGCCAAAGAAGAGGTAAGTCGTAACAAGGTAAGTGTACCGGAAGGTGCACTTAGCATATC
>JQ235606 Amazona amazonica voucher USNM B12700 12S ribosomal RNA gene, partial sequence; mitochondrial
CTAGCCCTAAATCTTGATGTTTCCCAAACACAAACATCCGCCTGAGAACTACGAGCACAAACGCTTAAAACTCTAAGGACTTGGCGGTGCCCTAAACCCACCTAGAGGAGCCTGTTCTATAATCGATAACCCACGATCCACCCGACCACTTCTTGCCAAAACAGCCTACATACCGCCGTCCCCAGCCCACCTCTGTGAGAGCACAACAGTGAGCCCAACAGCCCCCACTCCGCTAATAAGACAGGTCAAGGTATAGCCCACGAAGTGGAAGAAATGGGCTACATTTTCTAACAATAGAACACCCAACGAAAAGGGGCCTGAAACCTGCCCCAAGAAGGCGGATTTAGCAGTAAAGTGGGACAATCAAGCCCCCTTTAAGCCGGTCCTAGGGCA
>AY301348 Amazona festiva bodini 12S ribosomal RNA gene, partial sequence; mitochondrial gene for mitochondrial RNA
AGCCCTAAATCTTGATGCTTCCCAAACACAAACATCCGCCCGAGAACTACGAGCACAAACGCTTAAAACTCTAAGGACTTGGCGGTGCCCTAAACCCACCTAGAGGAGCCTGTTCTATAATCGATAACCCACGATCCACCCGACCACTTCTTGCCAAAACAGCCTACATACCGCCGTCCCCAGCCCACCTCTGTGAGAGCACAACAGTGAGCCCAACAGCCCCTACTCCGCTAATAAGACAGGTCAAGGTATAGCCCACGAAGTGGAAGAAATGGGCTACATTTTCTAAAATAGAACACCCAACGAAAAGGGGCCTGAAACTCGCCCCAAGAAGGCGGATTTAGCAGTAAAGCGGGACAATCAAGCCCCCTTTAAGCTGGTCCTAGGGCA
>AY301334 Amazona amazonica 12S ribosomal RNA gene, partial sequence; mitochondrial gene for mitochondrial RNA
AGCCCTAAATCTTGATGTTTCCCAAACACAAACATCCGCCTGAGAACTACGAGCACAAACGCTTAAAACTCTAAGGACTTGGCGGTGCCCTAAACCCACCTAGAGGAGCCTGTTCTATAATCGATAACCCACGATCCACCCGACCACTTCTTGCCAAAACAGCCTACATACCGCCGTCCCCAGCCCACCTCTGTGAGAGCACAACAGTGAGCCCAACAGCCCCCACTCCGCTAATAAGACAGGTCAAGGTATAGCCCACGAAGTGGAAGAAATGGGCTACATTTTCTAACAATAGAACACCCAACGAAAAGGGGCCTGAAACCTGCCCCAAGAAGGCGGATTTAGCAGTAAAGTGGGACAATCAAGCCCCCTTTAAGCCGGTCCTAGGGCA
>AF338821 Amazona farinosa cytochrome b gene, partial cds; tRNA-Thr gene, complete sequence; NADH6 pseudogene, complete sequence; tRNA-Glu pseudogene, complete sequence; tRNA-Pro gene, complete sequence; NADH dehydrogenase subunit 6 (NADH6) gene, complete cds; tRNA-Glu and tRNA-Phe genes, complete sequence; and 12S ribosomal RNA gene, partial sequence; mitochondrial genes for mitochondrial products
AAAAGACTTAGTCCTAACCTTACCGTTAATTCTCGCTCAACATATACATGCAAGTATCCGCACCCCAGTGCAAACGCCCTAAAGCCCCTTACCAAGGCACTAGGAGCAGGCATCAGGCACACCCCTGTAGCCCAAGACGCCACGCCCCGCCACACCCCCACGGGTACTCAGCAGTAATTAACATTAAGCAATGGGCGTAAGCCTGACTTAGCTAGAGCGATCAGGGTTGGTAAATCTTGTGCCAGCCACCGCGGTCATACAAGAAACCCAAATTAACTGTACACGGCGTAAAGAGTGGCCTCAGACTATTAAAGCAGATTAAGACCAAACTTCAACCTAAGCCGTCACAAGCCCAAGGTCCCCGAAGCCCAACCTAAAAACGATCTTAACACCAACGACCCATCCTACCCCACGAAAGCCAGGGCACAAACTGGGATTAGATACCCCACTATGCCTGGCCCTAAATCTTGATGTTCCCCAAACACAAACATCCGCCCGAGAACTACGAGCAC
>GQ412328 Ramphastos ambiguus ambiguus isolate ANSP-4465 12S ribosomal RNA gene, partial sequence; mitochondrial
AAAGACTTAGTCCTAACCTTACCGTTGGTTCCTACTAAACCTACACATGCAAGTATCCGCAACCCGGTGTAAATGCCCTCAACCTCCTACTAGGACAAGAGGAGCCGGCATCAGGCACGCCCCGCAGCCCACGACGCCTTGCTCAGCCACACCCCCACGGGTTTTCAGCAGTGACCAATATTAAGCTATAAGTGTAAACTTGACTTAGTTATAGTAGACCAGGGCTGGTTAATCTTGTGCCAGCCACCGCGGTCACACAAGAAGCCCAAATCAACCGTACGCGGCGTAAAGAGTGGCCCAGACACTATCCTAACCAACTAGGGCTAAATTACAGCCAAGCTGTCACAAGCCCACGATGTACCCAAACCTCATATTAACATAACCCTAGCGCCAAAGAATGACTGACCTCCCACGAAAGCCAGGGAACAAACTGGGATTAGATACCCCACTATGCCCGGCCCTAAATCCCGATGCCCCCCATTACCTGAGCATCCGCCCGGGAACTACGAGCACAAACGCTTAAAACCCTAAGGACTTGGCGGTGTCCCAAAACCCCCTAGAGGAGCCTGTTCTATAATCGATGACCCACGCTACACCCAACCCCTCCTCGCCCCAGCAGCCTATATACCGCCGTCGCCAGCCCACCTCGGCATGAGAGCACAACAGTGAGCACAATAATTCTCCCCATTAATAAGACAGGTCAAGGTATAGCCCATGGAGGGGAAGAAATGGGCTACATTCTCTAACTTAGATCACACGAAAGAAGGCCTGAAACAGCCCTCAGAAGGAGGATTTAGCAGTAAAACATGACAATTAAGCCTGTTTTAAGCCGGCCCTGGGACA
>GQ412325 Ramphastos tucanus tucanus isolate LSU B-35550 12S ribosomal RNA gene, partial sequence; mitochondrial
AAAGACTTAGTCCTAACCTTACCGTTGGTTCCTACTAAACCTACACATGCAAGTATCCGCACCCCGGTGTAAATGCCCTCAGCCTCCTACTAGGACAAGAGGAGCCGGCATCAGGCACGCCCCGCAGCCCACAACGCCTTGCTCAGCCACACCCCCACGGGTTTTCAGCAGTGATCAATATTAAGCTATAAGTGTAAACTTGACTTAGTTATAGTAGACCAGGGCTGGTTAATCTTGTGCCAGCCACCGCGGTCACACAAGAAGCCCAAATCAACCGTACACGGCGTAAAGAGTGGCCCAGACACTATCCTAACCAACTAGGGCTAAATTACAACTGAGCTGTCATAAGCCCACGATGTACCCAAACCTTATATTAACATAACCCTAGCACCAAAGAATGACTGACCTCCCACGAAAGCCAGGGAACAAACTGGGATTAGATACCCCACTATGCCCGGCCTTAAATCCCGATGCCCCTCATTACCTGAGCATCCGCCCGGGAACTACGAGCACAAACGCTTAAAACCCTAAGGACTTGGCGGTGTCCCAAAACCCCCTAGAGGAGCCTGTTCTGTAATCGATAACCCACGCTACACCCAACCCCTCCTCGCCCCAGCAGCCTATATACCGCCGTCGCCAGCCCACCTCGACATGAGAGCACAACAGTGAGCACAATAATTTTCCCCATTAATAAGACAGGTCAAGGTATAGCCCATGGAGGGGAAGAAATGGGCTACATTCTCTAACTTAGATCACACGAAAGAAGGCCTGAAACAGCCCTCAGAAGGAGGATTTAGCAGTAAAACATGACAATTGAGCCTGTTTTAAGCCGGCCCTGGGACA
>GQ412319 Ramphastos vitellinus vitellinus isolate LSU B-35646 12S ribosomal RNA gene, partial sequence; mitochondrial
AAAGACTTAGTCCTAACCTTACCGTTGGTTCCTACTAAACCTACACATGCAAGTATCCGCAACCCGGTGTAAATGCCCTCAGCCTCCTACTAGGACAAGAGGAGCCGGCATCAGGCGCGCCCCGCAGCCCACAACGCCTTGCTCAGCCACACCCCCACGGGTTTTCAGCAGTGACCAACATTAAGCTATAAGTGCAAACTTGACTTAGTTATAGTAGACCAGGGCTGGTTAATCTTGTGCCAGCCACCGCGGTCACACAAGAAGCCCAAATCAACCGTACACGGCGTAAAGAGTGGCCCAGACATTATCCTTACCAACTAGGGCTAAATTACAACCGAGCTGTCATAAGCCTATGATGTACCCAAACCTTATATTAACATAACCCTAGCACTAAAGAACGACTGACCCCCCACGAAAGCCAGGGAACAAACTGGGATTAGATACCCCACTATGCCTGGCCCTAAATCCCGATGCCCCTTATTACCTGAGCATCCGCCCGGGAACTACGAGCACAAACGCTTAAAACCCTAAGGACTTGGCGGTGTCCCAAAACCCCCTAGAGGAGCCTGTTCTATAATCGATAACCCACGCTACACCCGACCCCTCCTCGCCCCAGCAGCCTATATACCGCCGTCGCCAGCCCACCTCAATATGAGAGCACAACAGTGAGCACAATAATCCTCCCCATTAATAAGACAGGTCAAGGTATAGCCCATGGAGGGGAAGAAATGGGCTACATTCTCTAACCTAGATCACACGAAAGAGGGCCTGAAACGGCCCTCAGAAGGAGGATTTAGCAGTAAAACATGACAATTAAGCCTGTTTTAAGCTGGCCCTGGGACA
>NC_008549 Pteroglossus azara flavirostris mitochondrion, complete genome
AAAGACTTAGTCCTAACCTTACTGTTGGTTCCTACTAAACCTACACATGCAAGTATCTGCAACCCGGTGCAAATGCCCTTACCTCTTACTAAGATAGAAGGAGCCGGCATCAGGCGCGCTTCTCCGCAGCCCATAACGCCTTGCTCAGCCACACCCCCACGGGTCCTCAGCAGTGACTAATATTAAGCAATAAGTGTAAACTTGACTTAGTTATAGTAAACCAGGGTTGGTAAATCTTGTGCCAGCCACCGCGGTCACACAAGAAACCCAAATCAACCGTATACGGCGTAAAGAGTGGCCCAAACACTATCCCCACCAACTAGGACCGAATTACAACTAAGCTGTCATAAGCCCATGATGTACTCAAACCCCCTATCAACATAATCCTAGCACCGAGGAATGACCGAGCCCACGAAAGCCAGGGAACAAACTGGGATTAGATACCCCACTATGCCTGGCCATAAATTCTGATGCTTTCTCCCCTTACCCAAGCATCCGCCTGGGAACTACGAGCACAAACGCTTAAAACCCTAAGGACTTGGCGGTGCCCCAAAACCCCCTAGAGGAGCCTGTTCTATAATCGATAACCCACGCTACACCCAACCCCTCCTTGCCCCAGCAGCCTACATACCGCCGTCGCCAGCCCACCTTACATGAGAGCACAATAGTGAGCACAATAATTTTTCCATTAATAAGACAGGTCAAGGTATAGCCAATGGAGGGGAAAAAATGGGCTACATTTTCTATCCTAGACCACGCACGAAAGGGGGCCTGAAACCGGCCCCCAGAAGGAGGATTTAGCAGTAAAACGCGACAATCAAGCCCGTTTTAAGCTGGCCCTGGGACACGTACATACCGCCCGTCACCCTCCTCGCAAGCCTCAGACACCCTAACTAATCCCCCAATCAGCTGAAGATGAGGTAAGTCGTAACAAGGTAAGTGTACCGGAAGGTGCACTTAGCAC
>AY940771 Veniliornis callonotus 12S ribosomal RNA gene, complete sequence; mitochondrial
AAAAGACTTAGTCCTAACCTTACTATTAATTCTTGCCAGATCTATACATGCAAGTATCCGCACCCCAGTGTAAATGCCCCTAGACCCTCCCCCGGACAAGAGGAGCAGGTATCAGGCACACTCCTCCCGTAGCCCAAGACACCTTGCTTAGCCACACCCCCACGGGTATTCAGCAGTAACTAACATTAAGCTATGAGCGCAAGCTCGACTTAGTCATGGCAACACCAGGGTTGGTAAATCTTGTGCCAGCCACCGCGGTCATACAAGAAACCCAAATTAATCGTTCACGGCGTAAAGAGTGACCCAACACTATCGTCTCACCTGAGGGCAAAACATGTCCAAGCTGTCATAAGCCCAAGACACGCCTAAACCCACATCCTCCTCAACTCCAACGATCAATCGACCTCACNAAAGCCAGGGNNCAAACTGGGATTANATACCCCACTATGCCTGGCCATAAATTCAAATGCTTCCCTTACCCAAGCATTCGCCAGGGGACTACGAGCACAAACGCTTAAAACCCTAAGGACTTGGCGGTGTCCCAAACCCACCTAGAGGAGCCTGTTCTGTAATCGATAACCCACGCTACACCCAACCCCCCCTTGCCTGCAAGCAGCCTACATACCGCCGTCGTCAGCCCACCTCACCTGAGAGCCCAACAGTGAGCACAATAGCCCCACCCGCTAAAAAGACAGGTCAAGGTATAGCCTATGGGGGGGAAAGAAATGGGCTACATTTTCTGACCCAGAAAACAACGAAAGCAGGGCCTGAAAACCTGCCCTCGGAAGGCGGATTTAGCAGTAAAACATGACCATCATGCTTGTCTTAAACTGGCCCTGGGACACGTACATACCGCCCGTCACCCTCCTCACAAGCAAACTTCTCCCCTCCAATCAAAACCATAACCCGCCAAAGATGAGGTAAGTCGTAACAAGGTAAGTGTACCGGAAGGTGCACTTAGCACAT
>AY940761 Picumnus aurifrons 12S ribosomal RNA gene, complete sequence; mitochondrial
AACAGACTTAGTCCTAACCTTACTATTAATTTCTGCCAGACCTATACATGCAAGTATCCGCGACCCAGTGTAAATGCCCTCAACCCCAACCAAGACGAGAGGAGCTGGCATCAGGCACACCCCCATCGTAGCCCAAGACGCCTTGCTTAGCCACACCCCCACGGGTATTCAGCAGTAACTAACATTAAGCAATAAGTGCAAACTTGACTTAGCCATGGCAGCCCAGGGTTGGTAAATCTTGTGCCAGCCACCGCGGTCATACAAGAAGCCCAAATTAATAGTTCACGGCGTAAAGAGTGGTCTAACACTATCCCCCAAACTGAGGTTAAAACGTACCTAAGCCGTCATAAGCCCAAGACACGCCTAAACCCCACCATCACTCCAACCTCAGTATCAATGATTAACCGAACCCACGAAAGCCAAGACACAAACTGGGATTAGATACCCCACTATGCTCGGCCATAAATCCAAGTGCTTTATACACCCAAGCACTCGCCAGGGAACTACGAGCACAAACGCTTAAAACCCTAAGGACTTGGCGGTGTTCCAAACCCACCTAGAGGAGCCTGTCCTATAATCGATAACCCACGCTACACCCAACCCCCTCTCGCCCAAGCAGCCTACATACCGCCGTCGTCAGCCCACCTCCTCTGAGAGCCAAACAGTGAGCCCAACAGCCTAACCCGCTAAAAAGACAGGTCAAGGTATAGCCCATGAGGTGGCAGAGATGGGCTACATTTTCTGATACAGACAACCCATCAACGGAAAGGAGCCTGAAACTGACCCCTAGAAGGCGGATTTAGCAGTAAAATGCAACCATCGTGCCCATTTTAAACCGGCCCTGGAACACGTACATACCGCCCGTCACCCTCCTCACAAGCAGCACCACCACAAACTATTACCCCAACCAAGCTAAAGATGAGGTAAGTCGTAACAAGGTAAGTGTACCGGAAGGTGCACTTAGAACAT
>AY940755 Melanerpes carolinus 12S ribosomal RNA gene, complete sequence; mitochondrial
AAAAGACTTAGTCCTAACCTTGTTATTAATTTTTGCCGAATCTATACATGCAAGTATCCGCATCCCAGTGTAAATGCCCCTAGCCCCCTACAAGGACAAGAGGAGCAGGCATCAGGCACACCCTCTGTAGCCCAAAACGCCTTGCTCAGCCACACCCCCACGGGTATTCAGCAGTAATTAACATTAAGCAATAAGTGAAAACTTGACTTAGTCACGGCAACATAGGGTTGGTAAATCTTGTGCCAGCCACCGCGGTCATACAAGAAACCCAAATTAATAACGCACGGCGTAAAGAGTGATTAAACATCTATCGTTCCTGTCTGAGGCCAAAACATGCCTGAGCCGTCACAAGCCCAAGACATACTTAAGCCCATAAATTCACCTCAACTTCAACGATCAACCGAACTCACGAAAGCCAGGGGACAAACTGGGATTAGATACCCCACTATGCCTGGCCGTTAATTCAAATGCTTTCTTACCTAAGCATTCGCCAGGGAATTACGAGCACAAACGCTTAAAACCCTAAGGACTTGGCGGTGTCCCAAACCCACCTAGAGGAGCCTGTTCTATAATCGATAACCCACGCTACACCCAACCTCCCCTTGCAATAAACAGCCTATATACCGCCGTCGTCAGCCCACCTCCACTGAGAGTCCAACAGTGAGCATAATAGCTTCACCCGCTAAAAAGACAGGTCAAGGTATAGCCCATGGGGGGGAAGAAATGGGCTACATTTTCTGACACAGACAATAACGAAAGAGGACCTGAAACCCATCCTCAGAAGGCGGATTTAGCAGTAAGACATAACCACCATGCTTGCCTTAAACTGGCCCTAGGACACGTACATACCGCCCGTCACCCTCCTCGCAAGCAACACCTCTCCTCACCATAGAACTGCAATTAGCTAAAGATGAGGTAAGTCGTAACAAGGTAAGTGTACCGGAAGGTGCACTTAGCATAC
>AY940750 Dryocopus lineatus 12S ribosomal RNA gene, complete sequence; mitochondrial
AAAAGACTTAGTCCTAACCTTACTATTAATTTTTGCCAGACCTATACATGCAAGTATCCGCGCCCCAGTGTAAATGCCCCTAATTCCTTACCAAGACAAGAGGAGCAGGCATCAGGCACACCCACTGTAGCCTAAGACGCCTTGCTTAGCCACACCCCCACGGGTACTCAGCAGTAATTAACATTAAGCAATAAGTGCAAACTTGACTTAGTCATGGCAACATTAGGGTTGGTAAATCTTGTGCCAGCCACCGCGGTCATACAAGAAACCCAAATTAATTGTCCACGGCGTAAAGAGTGGTCCAACACTATCGTTCTCCACCTGAGGCCAAAACATGCCTGAGCCGTCATAAGCCCAAGACACTCCTAAGCCCCCCACAACCCCGCCTCAGCCCCAACGACCTACTACCCCCACGAAAGCCAGGGGACAAACTGGGATTAGATACCCCACTATGCCTGGCCGTAAATTTAAGTGCTTTCCCCCCAACCTAAGCATTCGCCAGGGAACTACGAGCATAAACGCTTAAAACCCTAAGGACTTGGCGGTGTCCCAAACCCACCTAGAGGAGCCTGTTCTATAATCGATAACCCACGCTATACCCAACCCCCCCTTGCCCCAAGCAGCCTATATACCGCCGTCGCCAGCTCACCTCCCCTGAGAGCCCAACAGTGAGCACAACAGCCCCGCCCGCTAAAAAGACAGGTCAAGGTACAGCCCATGGGGGGGAAAGAAATGGGCTACATTTTCTGACCCAGACAATCAACGAAAGAGGACTTGAAAACAGGCCTCAGAAGGCGGATTTAGTAGTAAAACATAACCATCATGCCTGTCTTAAACCGGNCCTGGGACACGTACATACCGCCCGTCACCCTCATCGNAAGNACACCTCTCCCCCAACTAGAACTCCAGCCAGCTAAAGACGAGGTAAGNNGTAACAAGGTAAGTGTACCGGAAGNTGTACTTAGCATAC
>FR687384 Colaptes punctigula mitochondrial 12S rRNA gene, specimen voucher WSU 95-15.1
AAAGACTTAGTCCTAACCTTACTATTAATTCTTGCCAGACCTATACATGCAAGTATCCGCGCCCCAGTGTAAATGCCCCTAGTCCCTTACCAAGACAAGAGGAGCAGGCATCAGGCACACCCATTGTAGCCCAAGACGCCTTGCCCAGCCACACCCCCACGGGTACTCAGCAGTAACTAACATTAAGCAATAAGTGCAAACTTGACTTAGTCATGGCAACATCAGGGCTGGTAAATCTTGTGCCAGCCACCGCGGTCACACAAGAAGCCCAAATTAATCGTCCACGGCGTAAAGAGTGGTCCAACACTATCGTCCCACGCCTGAGGCCTAGATATGTCTAAGCCGTCGCAAGCCCAAGACACCTTCAAGCCCCCACCAACCCTACCTCAGCCTCAACGATCAATTACCCCCACGAAAGCCAGGGGACAAACTGGGATTAGATACCCCACTATGCCTGGCCGTAAATTCAAATGTCTCCCCTCAACCTAAACATTCGCCAGGGAACTACGAGCGCAAACGCTTAAAACCCTAAGGACTTGGCGGTGTCCCAAACCCATCTAGAGGAGCCTGTTCTGTAATCGATAACCCACGCTACACCCAACCTCCCCTCGCCCCAAGCAGCCTATATACCGCCGTCGCCAGCTCACCTCCCCTGAGAGCCCAACAGTGAGCACAATAGCCCCACCCGCTAAAAAGACAGGTCAAGGTACAGCCCATGGGGAGGAAAGAAATGGGCTACATTTTCTGACTCAGAAAACCAACGAAAGAGGACCTGAAAATAACCCTCAGAAGGCGGATTTAGCAGTAAAACACGACCACCATGCTTGTCTTAAACTGGCCCTGGGACACGTACATACCGCCCGTCACCCTCATCGCAAGCACCCCCCCCCCCCCCNTCCAACTAGACCCTTCCCTCAGCCAAAGATGAGGCAAGTCGTAACAAGGTAAGTGTNCCGGAAGGTGCACTTAGCATAC
>AY940743 Celeus flavus 12S ribosomal RNA gene, complete sequence; mitochondrial
AAAAGACTTAGTCCTAACCTTACTATTAATTTTTGCCAGACCTATACATGCAAGTATCCGCGCCCCAGTGTAAATGCCCTTAACTCCTTACCAAGGCAAGAGGAGCGGGTATCAGGCACACCCTCTGTAGCCCAAGACGCCTTGTTTAGCCACACCCCCACGGGTACTCAGCAGTAACTAACATTAAGCAATAAGTGTAAACTTGACTTAGTCATAGCAATACCAGGGCTGGTAAATCTTGTGCCAGCCACCGCGGTCATACAAGAAGCCCAAATTAATCGTTCACGGCGTAAAGAGTGGCCCAACACTATCGCCCCACGCCTGAGGCCAAAATACGTCCAAGCTGTCACAAGCCCAAGACACCTTTAAGCCCCCCCATCAACCCCGCCTCAGCCCCAACGACCAATTACTCCCCACGAAAGCCAGGGGACAAACTGGGATTAGATACCCCACTATGCCTGGCCGTAAATTCAAATGTCTTCCTTCAACTCAAGCATTCGCCAGGGAACTACGAGCACAAACGCTTAAAACCCTAAGGACTTGGCGGTGTCCCAAACCCCCCTAGAGGAGCCTGTTCTATAATCGATAACCCACGCTACACCCAACCCCCCCTTGCCCCGAGCAGCCTATATACCGCCGTCGCCAGCTCACCTCCCCTGAGAGCCCAACAGTGAACACAATAGCCCTACCCGCTAAAAAGACAGGTCAAGGTATAGCCCATGGGGGGGAAAGAAATGGGCTACATTTTCTGACCCAGACAACCAACGGAAGAGGGCCTGAAAGCAACCCTCAAAAGGCGGATTTAGCAGTAAGACATGACCACCACGCCTGTCTTAAACCGGCCCTGGGACACGTACATACCGCCCGTCACCCTCATCACAAGCAACCTTCCCCCCCAACTAGAACCCCCCCAACAGCCTAAGATGAGGTAAGTCGTAACAAGGTAAGTGTACCGGAAGGTGCACTTAGCACAC
>AY940746 Campephilus melanoleucos 12S ribosomal RNA gene, complete sequence; mitochondrial
TAGTCCTAACCTTACTATTAATTTTTGCCAGACTTATACATGCAAGTATCCGCGCCCCAGTGTAAATGCCCCTGGCCCCTTACCAAGACAAGAGGAGCAGGCATCAGGCACACCCGCCGTAGCCCAAAACGCCTTGCTTAGCCACACCCCCACGGGTACTCAGCAGTAATTAACATTAAGCAATAAGTGCAAACTTGACTTAGTCACGGCAACACCAGGGTTGGTAAATCTTGTGCCAGCCACCGCGGTCATACAAGAGACCCAAACTAATAGTACTCGGCGTAAAGAGTGGCCCAACATTATCGTTACCCCCTGAGGCCAAAGTATGTCTAAACTGTCACAAGTCCAAGACACCCCTAAGCCCCACCCATCCAGCCTCAACCCCAACGACCGACCAACCCCACGAAAGCCGGGGGACAAACTGGGATTAGATACCCCACTATGCCCGGCCATAAATTCAAATGCTTTCCCCACCAAAGCATTCGCCAGGGAACTACGAGCACAAACGCTTAAAACCCTAAGGACTTGGCGGTGTCCCAAACCCACCTAGAGGAGCCTGTTCCATAATCGATAACCCACGCTACACCCGACCCCCTCTCGCCCCAAGCAGCCTATATACCGCCGTCGCCAGCTCACCTCTCCTGAGAGCTCAACAGTGAACACAATAGCCCCACCCGCTAAAAAGACAGGTCAAGGTATAGCCCATGGGGGGGAAGGAAATGGGCTACATTTTCTGACCCAGACTACCAACGAAAGAGGACCTGAAACTAATCCTCAGAAGGCGGATTTAGCAGTAAAACAAGACCACTACACCTGTCTTAAATTGGCCNTGGGACACGTACATACCGCCCGTCACCCTCCTCGCAGCTAACCCACATCTCCCCAAACTAGACCCACTTGCCNAGCTAAAGATGAGGTAAGTCGTAACAAGGTAAGTGTACCGGAAGGTGCACTTAGCATAT
>PFU88020 Plegadis falcinellus 12S mitochondrial ribosomal RNA, small subunit, mitochondrial gene, partial sequence
GCCTAGCCCTAAATCTTGGTACTTCCCCTACTTAAGTATCCGCCTGAGAACTACGAGCACAAACGCTTAAAACTCTAAGGACTTGGCGGTGCCCCAAACCCACCTAGAGGAGCCTGTTCTATAACCGATAACCCACGATACACCCAACCACCCCTTGCCAGAGCAGCCTACATACCGCCGTCGCCAGCCCACCTTCCCTGAGAGCACAACAGTGGGCACAATAGTCTCACCCCCACTAGTACGACAGGTCAAGGTATAGCCCATGGGGTGGAAGAAATGGGCTACATTTTCTAACATAGAAAATTTACGGAAGGGGGCATGAAACTACCCCCAGAAGGCGGATTTAGCAGTAAAGAGAGACAATGGAGCTCCCTTTAAATTGGCCCTGAGGC
>DQ674561 Plegadis chihi 12S ribosomal RNA gene, complete sequence; mitochondrial
AAAGACTTAGTCCTAACCTTACCGTTAATTATTGCTAAACATATACATGCAAGTATCTGCGCCCCAGTGTGAATGCCCTCAACACCTTGTCAAGGAACGAGGAGCGGGTATCAGGCTCACCCATGCAGAACGTAGCCCAAGACGCCTTGCTCAGCCACACCCCCACGGGTACTCAGCAGTAGTTAACATTAAGCAATAAGTGTAAACTTGACTTAGTTATAGCAATACCAAGGGTTGGTAAATCTTGTGCCAGCCACCGCGGTCATACAAGAGACCCAAATTAACAGTAGCACGGCGTAAAGAGTGGCATACATGCTATCCAGACAACTAAGATCGAAATGCAGCTGAGCTGTCATAAGCCTAGGATGCACCTAAGACCACCATTAAGACGATCTTAGCTCGCACGATCAATTGAACCCCACGAAAGCTAGGGCACAAACTGGGATTAGATACCCCACTATGCCTAGCCCTAAATCTTGGTACTTCCCCTACTTAAGTATCCGCCTGAGAACTACGAGCACAAACGCTTAAAACTCTAAGGACTTGGCGGTGCCCCAAACCCACCTAGAGGAGCCTGTTCTATAACCGATAACCCACGATACACCCAACCACCCCTTGCCAGAGCAGCCTACATACCGCCGTCGCCAGCCCACCTTCCCTGAGAGCACAACAGTGGGCGCAATAGTCTCACCCCCACTAGCACGACAGGTCAAGGTATAGCCCATGGGGTGGAAGAAATGGGCTACATTTTCTAACATAGAAAATTTACGGAAGGGGGCATGAAACTACCCCCAGAAGGCGGATTTAGCAGTAAAGAGAGACAATGGAGCTCCCTTTAAATTGGCCCTGAGGCACGTACATACCGCCCGTCACCCTCCTCACAAGCTATAGACCCCCACTAACTAATCAACCAAACAGCCGAAGAGGAGGTAAGTCGTAACAAGGTAAGTGTACCGGAAGGTGCACTTAGTACAC
>DQ674560 Ajaia ajaja 12S ribosomal RNA and tRNA-Val genes, complete sequence; mitochondrial
AAAGACTTAGTCCTAACCTTACCGTTAATTCTTGCTAGACATATACATGCAAGTATCTGCGTTCCAGTGTGAATGCCCTCCACACCCTGTATAGGGTACGAGGAGCGGGTATCAGGCACACCCATTGACCGTAGCCCAAGACACCTTGCCTAGCCACACCCCCACGGGTACTCAGCAGTAACTAACATTAAGCAATAAGTGTAAACTTGACTTAGTTATAGCAACACTAAGGGTCGGTAAATCTTGTGCCAGCCACCGCGGTCACACAAGAGACCCAAATTAACAGTAGCGCGGCGTAAAGAGTGGCACCATGCTACCCTAGCAACTAAGATCGAGATGCAGCCGAGCTGTCATAAGCCTAGGGTGCACTTAAGACCGCCCTTAAGACGATCTTAGCCTCCAGGGTCAATTGAACTCCACGAAAGCTAGGGCACAAACTGGGATTAGATACCCCACTATGCCTAGCCCTAAATCTTGATACTTTTCTTACTAAAGTATCCGCCTGAGAACTACGAGCACAAACGCTTAAAACTCTAAGGACTTGGCGGTGCCTCAAACCCACCTAGAGGAGCCTGTTCTATAATCGATAACCCACGATACACCCGACCACCCCTTGCCAGAGCAGCCTACATACCGCCGTCGCCAGTCCACCTTACTTGAAAGCATAGCAGTGGACACAATAGCCCTACCTCGCTAACAAGACAGGTCAAGGTATAGCCTATGGAGTGGAAGAAATGGGCTACATTTTCTAGCATAGAAAACTTCACGGAAGTGGGCGTGAAACCCCCCACAGAAGGCGGATTTAGCAGTAAAGAGAGACAATAGAGCTCCCTTTAAGCTGGCTCTGGGGCACGTACATACCGCCCGTCACCCTCCTCACAAGCTATCAGACCCCATAACTAATGCCCAAATCAGCTGAAGATGAGGTAAGTCGTAACAAGGTAAGTGTACCGGAAGGTGCACTTAGCACAC
>KR862292 Eudocimus ruber mitochondrion, complete genome
AAAGACTTAGTCCTAACCTTACCGTTAATTTTTGCTAAACATATACATGCAAGTATCTGCGCCCCAGTGTGAATGCCCTCAGCACCTTGCTAAGGCACGAGGAGCAGGTATCAGGCACACCCGCTGATAGTAGCCCAAGACACCTTGCTTAGCCACACCCCCACGGGTACTCAGCAGTAATTAACATTAAGCAATAAGTGTAAACTTGACTTAGTTATAGCAATATCTTAGGGTTGGTAAATCTTGTGCCAGCCACCGCGGTCACACAAGAGACCCAAATTAACAGTAACACGGCGTAAAGAGTGGTACCATGTTATCATAACAACTAAGATTGAAATGCAGCTGAGCTGTCATAAGCCTAGGATGCACCTAAAACCACCCTTAAGACGATCTTAGCGACTACGATCAATTGAACCCCACGAAAGCTAGGGTACAAACTGGGATTAGATACCCCACTATGCCTAGCCCTAAATCTTGGCACTTTTCCCCCACCAAAGTGCCCGCCTGAGAACTACGAGCACAAACGCTTAAAACTCTAAGGACTTGGCGGTGCCCCAAACCCACCTAGAGGAGCCTGTTCTATAATCGATAACCCACGATACACCCAACCACCTCTTGCCAGAGCAGCCTACATACCGCCGTCGCCAGCTCACCTCTCCTGAGAGCATAACAGTGAGCACAATAGCCTAAATCCGCTAGTAAGACAGGTCAAGGTATAGCCTATGGGGTGGAAGAAATGGGCTACATTTTCTACCATAGAAAATTACGGAAGGGGGCATGAAATCGTCCCCAAAAGGCGGATTTAGCAGTAAAGGCGGATAATAAAGCCCCCTTTAAGCTGGCTCTGAGGCACGTACATACCGCCCGTCACCCTCCTCATAAGCTACAGCCCCCCAATACCTAATATATTGAACAGCCAAAGATGAGGTAAGTCGTAACAAGGTAAGTGTACCGGAAGGTGCACT
>EU167082 Eudocimus albus 12S ribosomal RNA gene, partial sequence; mitochondrial
AAAGACTTAGTCCTAACCTTACCGTTAATTTTTGCTAAACATATACATGCAAGTATCTGCGCCCCAGTGTGAATGCCCTCAGCACCTTGCTAAGGCACGAGGAGCAGGTATCAGGCACACCCGCTGATAGTAGCCCAAGACACCTTGCTTAGCCACACCCCCACGGGTACTCAGCAGTAATTAACATTAAGCAATAAGTGTAAACTTGACTTAGTTATAGCAATATCTTAGGGTTGGTAAATCTTGTGCCAGCCACCGCGGTCACACAAGAGACCCAAATTAACAGTAACACGGCGTAAAGAGTGGTACCATGTTATCATAACAACTAAGATTGAAATGCAGCTGAGCTGTCATAAGCCTAGGATGCACCTAAAACCACCCTTAAGACGATCTTAGCGACTACGATCAATTGAACCCCACGAAAGCTAGGGTACAAACTGGGATTAGATACCCCACTATGCCTAGCCCTAAATCTTGGCACTTTCCCCCACCAAAGTGCCCGCCTGAGAACTACGAGCACAAACGCTTAAAACTCTAAGGACTTGGCGGTGCCCCAAACCCACCTAGAGGAGCCTGTTCTATAATCGATAACCCACGATACACCCAACCACCTCTTGCCAGAGCAGCCTACATACCGCCGTCGCCAGCTCACCTCTCCTGAGAGCATAACAGTGAGCACAATAGCCTAAATCCGCTAGTAAGACAGGTCAAGGTATAGCCTATGGGGTGGAAGAAATGGGCTACATTTTCTACCATAGAAAATTACGGAAGGGGGCATGAAATCGTCCCCAAAAGGCGGATTTAGCAGTAAAGGCGGATAATAAAGCCCCCTTTAAGCTGGCTCTGAGGCACGTACATACCGCCCGTCACCCTCCTCATAAGCTACAGCCCCCCAATACCTAATATATTGAACAGCCAAAGATGAGGTAAGTCGTAACAAGGTAAGTGTACCGGAAGGTGCACTTAGCACA
>NC_029758 Nannopterum brasilianus mitochondrion, complete genome
AAAAGACTTAGTCCTAACCCTGCTGTTAATTCTTGCTAGACATATACATGCAAGTATCTGCGCCCCAGTGTAAATGCCCCCAGCCCTTAGTTCCACAGGCAAGGGGAGCAGGTATCAGGCACGCCCCTCAGAGCAGCCCAAGACACCTAGCCCAGCCACACCCCCACGGGTATTCAGCAGTAATTAACATTAAGCAATGAGTGTAAACTTGACTTAGCCATAGCAACACCCCAGGGCCGGCAAATCTTGTGCCAGCCGCCGCGGTCACACAAGAGGCCCAAATTAACAGAAATTCGGCGTAAAGAGTGGTCACATGCTATCTCTACAACTAGGGCCAAAGTGCAACTAAGCTGTCATAAGCTCAAGCTGCACCTAAGATCCCCCTCAAAACGGCCCTAGCACACACGATCCATTAAGCCCCACCAAAGCTAGGGTCCAAACTGGGATTAGATACCCCACTATGCCTAGCCCTAAATCTTGGCACTTCCCCTACTAAAGTGCCCGCCCGAGAACTACGAGCACAAACGCTTAAAACTCTAAGGACTTGGCGGTGCCCCAAACCCACCTAGAGGAGCCTGTTCTATAATCGATAACCCACGATTCACCCGACCGCCCCTTGCCAAAACAGCCTACATACCGCCGTCGTCAGCCCACCTTCGTGAAAGAACAATAGTGAGCGCAATAGCCTCGCCCGCTAACAAGACAGGTCAAGGTATAGCTCATGGGGCGGAAGAAATGGGCTACATTTTCTGAAACAGAAAACTTAACGAAAGGGAACGTGAAACCGTTTCCAAAAGGCGGATTTAGCAGTAAAGCGGGACAATAGAGCCTCCTTTAAACCGGCCCTGAGGCACGTACATACCGCCCGTCACCCTCCTCACAAGCCACAAACACCCTATAACTAATATATCTGCCGGCCAAAGATGAGGTAAGTCGTAACAAGGTAAGTGTACCGGAAGGTGCACTTAGCCCAC
>AF173580 Phalacrocorax brasilianus 12S ribosomal RNA gene, partial sequence; tRNA-Val gene, complete sequence; 16S ribosomal RNA gene, complete sequence; and tRNA-Leu gene, partial sequence; mitochondrial genes for mitochondrial products
AAAGACTTAGTCCTAACCCTGCTGTTAATTCTTGCTAGACATATACATGCAAGTATCTGCGCCCCAGTGTAAATGCCCCCAGCCCTTAGTTCCACAGGCAAGGGGAGCAGGTATCAGGCACGCCCCTCAGAGCAGCCCAAGACACCTAGCCCAGCCACACCCCCACGGGTATTCAGCAGTAATTAACATTAAGCAATGAGTGTAAACTTGACTTAGCCATAGCAACACCCCAGGGCCGGCAAATCTTGTGCCAGCCGCCGCGGTCACACAAGAGGCCCAAATTAACAGAAATTCGGCGTAAAGAGTGGTCACATGCTATCTCTACAACTAGGGCCAAAGTGCAACTAAGCTGTCATAAGCTCAAGCTGCACCTAAGATCCCCCTCAAAACGGCCCTAGCACACACGATCCATTAAGCCCCACCAAAGCTAGGGTCCAAACTGGGATTAGATACCCCACTATGCCTAGCCCTAAATCTTGGCACTTCCCCTACTAAAGTGCCCGCCCGAGAACTACGAGCACAAACGCTTAAAACTCTAAGGACTTGGCGGTGCCCCAAACCCACCTAGAGGAGCCTGTTCTATAATCGATAACCCACGATTCACCCGACCGCCCCTTGCCAAAACAGCCTACATACCGCCGTCGTCAGCCCACCTTCGTGAAAGAACAATAGTGAGCACAATAGCCTCGCCCGCTAACAAGACAGGTCAAGGTATAGCTCATGGGGCGGAAGAAATGGGCTACATTTTCTGAAACAGAAAACTTAACGAAAGGGAACGTGAAACCGTTTCCAAAAGGCGGATTTAGCAGTAAAGCGGGACAATAGAGCCTCCTTTAAACCGGCCCTGAGGCACGTACATACCGCCCGTCACCCTCCTCACAAGCCACAAACACCCTATAACTAATATATCTGCCGGCCAAAGATGAGGTAAGTCGTAACAAGGTAAGTGTACCGGAAGGTGCACTTAGCTCAC
>EU167034 Tigrisoma fasciatum 12S ribosomal RNA gene, partial sequence; mitochondrial
AAAGACTTAGTCCTAACCTTACCGTTAACTCTTACCAGATATATACATGCAAGTATCCGCGCTCCAGTGTAAATGCCCTTAACCTCCTACCTAATTTGAGGTAAAGGAGCAGGTATCAGGCACGCCCTTCCTTGCAGCCCAAGACACCTTGCTCAGCCACACCCCCACGGGCACTCAGCAGTAATTAACATTAAGCAATGAGCGAAAGCCCGACTTAGTCATGGTAACGTCAGGGTTGGTAAATCTTGTGCCAGCCACCGCGGTCACACAAGAGACCCAAGTTAACTGCAGCACGGCGTAAAGAGTGGAGCTATATTATCATGTTAACTAAGATCGAAGTGTAGCTAAGCTGTCATAAGCCCAAGATGCACCTAAGCTCATACTCAAGACAGTCTTAGCATCCGTGATTAATTATACCCCACGAAAGCTAAGGCACAAACTGGGATTAGATACCCCACTATGCTTAGCCCTAAATCCTGATACTTACCCTACCAAAGTATCCGCCTGGGAACTACGAGCACAAACGCTTAAAACTCTAAGGACTTGGCGGTACCCCACACCCACCTAGAGGAGCCTGTTCTATAATCGATAACCCACGATGCACCCAACCGCTCCTTGCTACAACAGCCTACATACCGCCGTCGCCAGCTTACCTCCCCTGAGAGTATAATAGTGAGCACAATAGCCTACCCACGCTAACAAGACAGGTCAAGGTATAGCTCATGAGGCGGAAGAAATGGGCTACATTTTCTAAGATAGGAAACCCTACGGAAAGGGGAGTGAAACCTCCCCTAGAAGGTGGATTTAGCAGTAAAGCGGGATAATAAAGCCCCCTTTAAACTGGCCCTGGGGTACGTACATACCGCCCGTCACCCTCTTCACAAGCTACTAAGCCTAATAATTAATATGCTACCCAGCTAAAGATGAGGTAAGTCGTAACAAGGTAAGCGTACCGGAAGGTGCGCTTAGCATA
>KJ190954 Nycticorax nycticorax mitochondrion, complete genome
AAAGACTTAGTCCTAACCTTACCGTTAACTGTTGCTAGATATATACATGCAAGTATCCGCGCCCCAGTGTAAATGCCCTCTCCCTACAATTTAATCGAGGCAGAGGAGCGGGCATCAGGCACGCCTAAAATGGTAGCCCAAGACGCCTTGCTAGGCCACACCCCCACGGGTACTCAGCAGTAATTAACATTAAGCAATAAGTGTAAACTTGACTTAGTTATAGCAACTCAAGGGTTGGTAAATCTTGTGCCAGCCACCGCGGTCACACAAGAGACCCAAGTTAACTGTAATACGGCGTAAAGAGTGGCATTATACTATCATTCCAACTAAGATCGAAATGTAGCTGAGCTGTCATAAGCCCAAGCTGCACCTAACACCGCTCTGAAAACAATCTTAGCATCTACGATTGATAAAACCCACGGAAGCTAAGGCACAAACTGGGATTAGATACCCCACTATGCTCAGCCCTAAATCTAGATACTCAACCTACCAAAGTATCCGCCCGAGAACTACGAGCACAAACGCTTAAAACTCTAAGGACTTGGCGGTGCCCCAAACCCACCTAGGGGAGCCTGTTCTATAATCGATAACCCACGATAAACCTGACCGCTCCTCGCCAAAGCAGCCTACATACCGCCGTCGTCAGCTTACCTTCCCTGAAAGCACAACAGTAAGCACAACAGCCCTAACCACGCTAGCAAGACAGGTCAAGGTATAGCCCATGGAGCGGAAGAAATGGGCTACATTTTCTAAGCTAGAAAATCTCACGGAAGGGGGTGTGAAACCGCCCCTAGAAGGCGGATTTAGTAGTAAAGCAGGACAATAGAGCCTTCTTTAAACTGGCCCTGGGGCACGTACATACCGCCCGTCACCCTCTTCACAAGCTACTAAACTTAATAGTTAATACAGCACCCAGCTGAAGATGAGGTAAGTCGTAACAAGGTAAGTGTACCGGAAGGTGCACTTAGCACAC
>KJ190951 Egretta sacra mitochondrion, complete genome
AAAGACTTAGTCCTAACCTTACCGTTAATTGTTGCTAGATATATACATGCAAGTATCCGCGCCCCAGCGTAAATGCCCTTTCCCCACCGCTAGATGGACAGAGGAGCGGGTATCAGGCACACCCAGAGTGGTAGCCCAAGACGCCTTGCTTAGCCACACCCCCACGGGCACTCAGCAGTAATTAACATTAAGCAATAAGTGTAAACTTGACTTAGTTATAGCAACTCCTAGGGTTGGTAAATCTTGTGCCAGCCACCGCGGTCACACAAGAGACCCAAATTAACTGTAACACGGCGTAAAGAGTGGTAGCACGCTATCATGCCAGCTAGGATCAAAATGCAACTGAGCTGTCATAAGCCCAAGCTGCACTTAAGACCATCCTGAAGACGATCCTAGTACCTACGATTAATAAACCCCACGAAAGCTAAGGCACAAACTGGGATTAGATACCCTACTATGCTTAGCCCTAAATCTTGATACTTAGCCCACCAAAGTATCCGCCCGAGAACTACGAGCACAAACGCTTGAAACTCTAAGGACTTGGCGGTGCCCCAAACCCACCTAGAGGAGCCTGTTCTATAATCGATAACCCACGATGCACCTAACCGCTCCTCGCCAGAACAGCCTACATACCGCCGTCGCCAGCTCACCTCCCCTGAAAGTGCAACAGTGAACACAACAGCCTCAACCACGCTAACAAGACAGGTCAAGGTATAGCCTATGGAGCGGAAGAAATGGGCTACATTTTCTAAACTAGAAAACCCACGGAAGGGGGTGTGAAACCATCCCCGGAAGGCGGATTTAGTAGTAAAACAGGATAATAAAGCCTGTTTTAAACTGGCTCTGGGGCACGTACATACCGCCCGTCACCCTCTTCATAAGCTGCTAATCCCAATAATTAATACTACATCAAGCCAAAGATGATGATGTAAGTCGTAACAAGGTAAGTGTACCGGAAGGTGCACTTAGCACAT
>KJ190953 Butorides striata mitochondrion, complete genome
AAAGACTTAGTCCTAACCTTACCGTTGATTGTTGCTAGATATATACATGCAAGTATCCGCGCCCCAGTGTAAATGCCCTCCCCCTACTACTAATCTAGGCAGAGGAGTGGGTATCAGGCACACCCAAAGTGGTTGCCCAAGACGCCTTGCTTAGCCACACCCCCACGGGTACTCAGCAGTAATTAACATTAAGCAATAAGTGAAAACTTGACTTAGTCATAGCAACCTAAGGGTTGGTAAATCTTGTGCCAGCCACCGCGGTCACACAAGAGACCCAAGTTAACCGTGACACGGCGTAAAGAGTGGTAGCATGTTATCACACCAACTAAGATCAAAATGCAACTGAGCTGTCATAAGTCCAAGCTGCACTTAAGACCATTCTGAAAACAATCTTAGCACCAACGATTAATAAAACCCACGAAAGCTAAGACACAAACTGGGATTAGATACCCCACTATGCTCAGCCCTAAATCTTGATACTTAACTCACCAAAGTATCCGCCCGAGAACTACGAGCACAAACGCTTAAAACTCTAAGGACTTGGCGGTGCCCCAAACCCACCTAGAGGAGCCTGTTCTATAATCGATAACCCACGATGCACCTGACCACTCTTTGCCAAAACAGCCTACATACCGCCGTCGCCAGCTTACCTCCCCTGAGAGTACAACAGTGAGCACAGTAGCCCTAACCACGCTAGCAAGACAGGTCAAGGTATAGCCCATAGAGTGGAAGAAATGGGCTACATTTTCTAAACTAGAAAACCTACGGAAAGGAGTGTGAAACCACCCCTAGAAGGCGGATTTAGCAGTAAAGTAGGATAATAAAGCCTACTTTAAACCGGCCCTGGGGCACGTACATACCGCCCGTCACCCTCTTCATAAGCTATCAGACCATATAATTAATGCACCATCCAGCCGAAGATGAGGTAAGTCGTAACAAGGTAAGTGTACCGGAAGGTGCACTTAGCATAC
>KJ722534 Bubulcus ibis mitochondrion, complete genome
AAAGACTTAGTCCTAACCTTACCGTTGATTGTTGCTAAATATATACATGCAAGTATCTGCGCTCCAGTGTAAATGCCCTCTCTCTACCACCAGTCTAGGCAGAGGAGCAGGTATCAGGCACACCCAAGATGGTAGCCCAAGACGCCTTGCTTAGCCACGCCCTCACGGGTACTCAGCAGTAATTGACATTAAGCAATAAGTGAAAACTTGACTTAGTTATAGCAACCCTAAGGGTTGGTAAATCTTGTGCCAGCCACCGCGGTCACACAAGAGACCCAAATTAACTGTAAAACGGCGTAAAGAGTGGTAACATGCTATCATACCAACTAAGATCAAAATGCAACTGAGCTGTCATAAGCCCAAGCTGCACCTAAGACCACCCTGAAAACAATCTTAGCATCCACGATTGATAAAACCCACGAAAGCTAAGGCCCAAACTGGGATTAGATACCCCACTATGCTCAGCCTTAAATCTTGATACTTAACTTACTAGAGTATCCGCCTGAGAACTACGAGCACAAACGCTTAAAACTCTAAGGACTTGGCGGTGCCCCAAACCCACCTAGAGGAGCCTGTTCTATAATCGATAACCCACGATGTACCTGACCACTCCTTGCCAGAACAGCCTACATACCGCCGTCGCCAGCTCACCTCCCCTGAGAGTACAACAGTGAGCACAATAGCCCTAACCACGCTAGCAAGACAGGTCAAGGTATAGCCTATGGAGTGGAAGAAATGGGCTACATTTTCTAAATTAGAAAACCTACGGAAAGGGGTATGAAACCACCCCTAGAAGGCGGATTTAGCAGTAAAGTAGGATTATAAAGCCTGCTTTAAACTGGCCCTGGGGCACGTACATACCGCCCGTCACCCTCTTCACAAGCTACTGAGCCTAATAACTAATACAACACCCAGCCGAAGATGAGGTAAGTCGTAACAAGGTAAGTGTACCGGAAGGTGCACTTAGCATAC
>NC_025900 Ardea cinerea mitochondrion, complete genome
AAAGACTTAGTCCTAACCTTACCGTTAATTGTTGCTAGATATATACATGCAAGTATCCGCGCCCCAGTGTGAATGCCCTCTCCCTACCACTAACCTAGGCAGAGGAGCCGGTATCAGGCACACCCGAGATGGTAGCCCAAGACATCTTGCTTAGCCACACCCCCACGGGTACTCAGCAGTAATTAACATTAAGCAATGAGTGAAAACTTGACTTAGTCATAGCAACCCTAAGGGTTGGTAAATCTTGTGCCAGCCACCGCGGTCACACAAGAGACCCAAATTAACTGTAACACGGCGTAAAGAGTGGCAGCACGCTATCACACCAACTAAGATCGAAATGCAACTGAGCTGTCATAAGCCCAAGCTGCACCTAAGACCACCCTAAAAACAATCTTAGCATCTGCGATTGATAAAACCCACGAAAGCTAAGACCCAAACTGGGATTAGATACCCCACTATGCTCAGCCTTAAATCTTGGTACTTAACTTACTAAAGTATCCGCCTGAGAACTACGAGCACAAACGCTTAAAACTCTAAGGACTTGGCGGTGCCCCAAACCCACCTAGAGGAGCCTGTTCTATAATCGATAACCCACGATGTACCTGACCACTCCTTGCCAGAGCAGCCTACATACCGCCGTCGCCAGCTTACCTCCCCTGAGAGTACAACAGTGAGCACAATAGCCCTAACCACGCTAGCAAGACAGGTCAAGGTATAGCCTATGGAGTGGAAGAAATGGGCTACATTTTCTAAACTAGAAAACCTACGGAAAGGGGTGTGAAACCACCTCTAGAAGGCGGATTTAGCAGTAAAGCAGGATTATAAAGCCTACTTTAAACTGGCCCTGGGGCACGTACATACCGCCCGTCACCCTCTTCACAAGCTACTAAGCCTAATAACTAATACAACACCCAGCTGAAGACGAGGTAAGCCGTAACAAGGTAAGTGTACCGGAAGGTGTACTTAGCATAC
>GU071055 Anhinga rufa mitochondrion, complete genome
AAAGACTTAGTCCTAACCTTACCGTTAATTTTTGCTAGATGCATACATGCAAGTATCCGCGCCCCAGTGTAAATGCCCTCGGCCCCTTAACCCACCAGACAAGAGGAGCGGGTATCAGGCACACCCATTGTAGTAGCCCAAGACACCTTGCTTAGCCACACCCCCACGGGTACTCAGCAGTAGTTAACATTAAGCAATAAGTGTAAACTTGACTTAGCCATAGCAAAGCCTAGGGCTGGTAAATCTTGTGCCAGCCACCGCGGTCACACAAGAAGCCCAAATTAACTGGAGCCCGGCGTAAAGAGTGGTACTATACTATCTAAACAACTAGGGCCAAAGCACGACTGAGCCGTCATAAGCTTAAGACGTACCTAAGACCACCCTCAAAACGACCCTAGCCTGCAGAAAAGACGGATTAAAGCACCACTAAAGCTAGGACACAAACTGGGATTAGATACCCCACTATGCCTAGCCCTAAATCTAGATACTTACCCCACCAAAGTATCCGCCCGAGAACTACGAGCACAAACGCTTAAAACTCTAAGGACTTGGCGGTGCCCCAAACCCACCTAGAGGAGCCTGTTCTATAATCGATAACCCACGATAGACCCAACCTCCCCTTGCCAAAACAGCCTACATACCGCCGTCGTCAGCTCACCTCACCTGAGAGCACAACAGTGAGCACAACAGCCCCCCGCTAGCAAGACAGGTCAAGGTATAGCTCATGGGGTGGAAGAAATGGGCTACATTTTCTACTAATAGAAAACTACGGAAAGGAGTCTGCAAGTGACCCCTGGAAGGCGGATTTAGCAGTAAAGAAGGACAATAAAGCCCTCTTTAAACAGGCCCTGGGGCACGTACATACCGCCCGTCACCCTCCTCACAAGCCATAACCCCCAATAACTAATACTTCTACCAGCCAAAGAAGAGGTAAGTCGTAACAAGGTAAGTGTACCGGAAGGTGTACTTAGCATAT
>AY941811 Anhinga anhinga 12S small subunit ribosomal RNA gene, partial sequence; mitochondrial
GCCTAGCCCTAAATCCTGATACTTACCCCACTAAAGTATCCGCCCGAGAACTACGAGCATAAACGCTTAAAACTCTAAGGACTTGGCGGTGCCCCAGATCCCCCTAGAGGAGCCTGTCCTATAATCGATAACCCACGATATACCCGACCTCCCCTTGCCAAAACAGCCTACATACCGCCGTCTCCAGTTCACCTCCCTGAGAGAGCAACAGTGAGCACAATAGCTTTATCCCGCTAACAAGACAGGTCAAGGTATAGCTTATGAGGAGGAAGAGATGGGCTACATTTTCTACAATAGAAAATCTCACGAAAGGGGGCTTGCAAGTTCCCCCAGAAGGAGGATTTAGTAGTAAAGAGAGATAATAGAGCCCTCTTTAAACCGGCCCTGAGGCACGT
>AF386462 Tyrannus melancholicus 12S ribosomal RNA gene, partial sequence; mitochondrial gene for mitochondrial product
GCAAGTATCCGCATTCCAGTGAAAATGCCCTCAGCATCTTGACAAGAAAACAGGAGCAGGCATCAGGCCCACACCCAACCGTAGCCCAAAACGCCTTGCCCAGCCACACCCCCACGGGTATTCAGCAGTAATTAATATTAAGCAATAAGTGTAAACTTGACTTAGTTAAAGCAACTTACGGGTTGGTAAATCTTGTGCCAGCCACCGCGGTCATACAAGAAACCCAAATTAACCTTACACGGCGTAAAGAGTGGTTCTTCACTATCAACCCCACTAAGATTGAAATGCAACCAAGCTGTTATAAGCATAAGATGCACCTAACACCGCCTATAAAGATGATCTTAGCCACATGATTGACAAAACCCCACGAAAGCCAGGGTACAAACTGGGATTAGATACCCCACTATGCCTAGCCCTAAATCCTGATGTTTATCCTACCCAAACATCCGCCCGAGAACTACGAGCACAAACGCTTAAAACTCTAAGGACTTGGCGGTGCCCCAAACCCACCTAGAGGAGCCTGTTCTATAATCGATAACCCACGATACACCCAACCACCTCTTGCCAAATCAGCCTATATACCGCCGTCCCCAGCTCACCCTTAACTTGAAGGCCCAACAGTGAGCATAATAGCCCTTCTCCGCTAACAAGACAGGTCAAGGTATAGCTTATGATGTGGAAGAAATGGGCTACATTTTCTAACATAGAAAACTCACGACAAGGAACATGAAATTATTCCTAAAAGGCGGATTTAGCAGTAAAGGAGGATAATCATGCCTCCTTTAACATGGCCCTGGAGCACGTACATACCGCCCGTCACCCTCCTCACAAGCTACC
>KJ742590 Mionectes oleagineus voucher JK06-147 mitochondrion, complete genome
AAAGACTTAGTCCTAACCTTACCGTTAGTTTTTGCCAAACATATACATGCAAGTATCCGCATCCCAGTGAAAATGCCCTCTAACCCTTAATAAGCCACCAGGAGCAGGTATCAGGCTCACCCACCGTAGCCCAAGACACCTTGCCTAGCCACACCCCCACGGGTACTCAGCAGTAATTAACATTAAGCAATAAGCGTAAGCTTGACTTAGTTAAAGCAATCTTTAAGGGTTGGTAAATCTTGTGCCAGCCACCGCGGTCATACAAGAAACCCAAATTAACCATACTCGGCGTAAAGAGTGGTCCTCCATTATCACCCACACTAAGATTAAGACCTGTCCAAGCTGTTACAAGCATAAGACACACTTAACACCCCCTATTAAAATGATCTTAGAAAGGCGACCTATCAAACCCACGAAAGCCAGGATACAAACTGGGATTAGATACCCCACTATGCCTAGCCCTAAATCTTGATGCTTCCCCTACCCAAATCATCCGCCCGAGAACTACGAGCACAAACGCTTAAAACTCTAAGGACTTGGCGGTACTCCAAACCCACCTAGAGGAGCCTGTTCTATAATCGATAATCCACGATACACCTCACCATCTCTCGCCAAACCAGCCTATATACCGCCGTCCCCAGCTCACCCTCAAATTGAAGGCCCAGCAGTGAGCGCAATAGCCACTCAGCTAACAAGACAGGTCAAGGTATAGCCTATGAGATGGAAGAAATGGGCTACATTTTCTAGAATAGAATATCACACGGCAAGGACTGTGAAACCACTCCTAAAAGGCGGATTTAGCAGTAAAGCAGGACAATCATGCCTCCTTTAAGTCGGCCCTGGAGTACGTACATACCGCCCGTCACCCTCCTCACAAGCTACAACCTCACGTACCTAAACCACCACCCAGCTAAAGATGAGGTAAGTCGTAACAAGGTAAGTGTACCGGAAGGTGCACTTAGTTTAC
>AY596278 Cnemotriccus fuscatus mitochondrion, complete genome
AAAGACTTAGTCCTAACCTTACCGTTAGTTCTTGCTATATATATACATGCAAGTATCCGCATTCCAGTGAAAATGCCCTCAACATCTTACCAAGATAACAGGAGCAGGCATCAGGCTCACCCCTCCTCCCTCCGTAGCCCAAGACGCCTTGCCTAGCCACACCCCCACGGGTATTCAGCAGTAATTGACATTAAGCAATAAGTGTAAACTTGACTTAGTTAAAGCAATCCTTAGGGTTGGTAAATCTTGTGCCAGCCACCGCGGTCATACAAGAAACCCAAATTAACCTTACACGGCGTAAAGAGTGGTTCTTCATTATCAACTCAACTAAGATTGAAATGCAACCAAGCTGTTATAAGCATAAGATGCACCTAACGTCTCCTATTAAAACGATCTTAGCCACCTGACTGATAAAACTCCACGAAAGCTAGGACACAAACTGGGATTAGATACCCCACTATGCCTTGCCCTAAATCTTGATGTTCTTCCTACCCAAGCATCCGCCCGAGAACTACGAGCACAAACGCTTAAAACTCTAAGGACTTGGCGGTGCTCCAAACCCTCCTAGAGGAGCCTGTTCTATAATCGATAATCCACGATACACCTAACCATCTCTCGCCATATCAGCCTATATACCGCCGTCGCCAGCTCACCCTCATCCTGAAGGCCTAACAGTGAGCACAATAGCCCTCTCCCCCGCTAACAAGACAGGTCAAGGTATAGCTTATGAGATGGAAGAAATGGGCTACATTTTCTAATATAGAAAACCCCACGACAAGGAATGTGAAACCATCCCTAAAAGGCGGATTTAGTAGTAAAGCAGGATAATCATGCCTTCTTTAACCTGGCCCTGGAGCACGTACATACCGCCCGTCACCCTCCTCAAAAGCTGCCACCACCCACAATTCATAAAATACCCCCAAGCTAAAGACGAGGCAAGTCGTAACAAGGTAAGTGTACCGGAAGGTGCACTTAGTCTAC
>NC_024872 Turdus migratorius voucher MMNH 46438 mitochondrion, complete genome
AAAGACTTAGTCCTAACCTTACTGTTAGTTGTTGCTAGGTTTATACATGCAAGTATCCGCGCTCCAGTGAGGACGCCCTGGACACCTTAACCCAGGTAGATAGGAGCAGGCATCAGGCACACCTATAACCGTAGCCCAAGACGCCCAGCAATTGCCACGCCCCCACGGGTTCTCAGCAGTAGTTAACATTAAGCAATGAGTGTAAACTTGACTTAGCCATAGCAAATCAGAGCCGGTAAATCCTGTGCCAGCCACCGCGGTCATACAGGAGGCTCAAATTAACTTTATAACGGCGTAAAGAGTGGTCGCATGTTATCCAAGTAGCTAAGATTAAAAGGCAACTGAGCTGTCATAAGCCCAAGATGCCCATAAGGCCTCCGTCTTCAAAGAAGATCTTAGAACAACGATCAATTGAATCCACGAAAGCCAGGACCCAAACTGGGATTAGATACCCCACTATGCCTGGCCCTAAATCTTGATGCTCGATATTACCTGAGCATCCGCCCGAGAACTACGAGCACAAACGCTTAAAACTCTAAGGACTTGGCGGTGCTCCAAACCCACCTAGAGGAGCCTGTTCTGTAATCGATGATCCACGATATTACCTGACCATTCCTTGCACGAAGCAGCCTATATACCGCCGTCGCCAGCCCACCTACCCTGACAGCCCAACAGTGGACGCAATAGCCTAACCCGCTAGCAAGACAGGTCAAGGTATAGCCCACGGAATGGAAGCAATGGGCTACATTTTCTAGACTAGAACATACGGATAAGGGTATGAAACTGCCCTTGGAAGGCGGATTTAGCAGTAAAGAGAGACAATTGAGCCCTCTTTAAGCCGGCTCTGGAGCACGTACATACCGCCCGTCACCCTCCTCACAAGCGACCAATACACCCTATACCTAATAAGCCATTCAGCCAAAGATGAGGTAAGTCGTAACAAGGTAAGTGTACCGGAAGGTGCACTTAGACT
>EU154540 Turdus obsoletus subsp. parambanus voucher ZMUC-118 413 12S ribosomal RNA gene, partial sequence; mitochondrial
GCCTGGCCCTAAATCTTGATGCTCGATATTACCTGAGCATCCGCCCGAGAACTACGAGCACAAACGCTTAAAACTCTAAGGACTTGGCGGTGTTCCAAACCCACCTAGAGGAGCCTGTTCTGTAATCGATAATCCACGATATTACCTGACCATTCCTTGCACGAATCAGCCTATATACCGCCGTCGCCAGCCCACCTTTCCTGACAGCCCAACAGTGGACGCCATAGCCTAACCCGCTAGCAAGACAGGTCAAGGTATAGCCCACGGAATGGAAGCAATGGGCTACATTTTCTAAATTARAACATACGGATAAGGGCATGAAACTGCCCTTGGAAGGCGGATTTAGCAGTAAARAGAGACAATYGAGCTCTCTTTAAGCCGGCTCTGGAGCACGT
>EU154538 Turdus nudigenis voucher STRI-GR TNU1 12S ribosomal RNA gene, partial sequence; mitochondrial
GCCTAGCCCTAAATCTTGATGCTCGATGTTACCTGAGCATCCGCCCGAGAACTACGAGCACAAACGCTTAAAACTCTAAGGACTTGGCGGTGCTCCAAACCCACCTAGAGGAGCCTGTTCTGTAATCGATAATCCACGATATTACCTGACCATTCCTTGCACGAAACAGCCTATATACCGCCGTCGCCAGCCCACCTTTCCTGACAGCCCAACAGTGGACGCAATAGCCTAACCCGCTAGCAAGACAGGTCAAGGTATAGCCCACGGAATGGAAGCAATGGGCTACATTTTCTAGACTAGAACATACGGATAAGGGTATGAAACTGCCCTTAGAAGGCGGATTTAGCAGTAAAGAGAGACAATTGAGCTCTCTTTAAGCCGGCTCTGGAGCACGT
>EU154524 Turdus leucomelas subsp. leucomelas voucher NRM-GFK 348 12S ribosomal RNA gene, partial sequence; mitochondrial
GCCTGGCCCTAAATCTTGATGCTCGATATTACCTGAGCATCCGCCCGAGAACTACGAGCACAAACGCTTAAAACTCTAAGGACTTGGCGGTGCTCCAAACCCACCTAGAGGAGCCTGTTCTGTAATCGATGATCCACGATATTACCTGACCATTCCTTGCACGAATCAGCCTATATACCGCCGTCGCCAGCCCACCTTTCCTGACAGCCCAACAGTGGACGCAATAGCCTAACCCGCTAGCAAGACAGGTCAAGGTATAGCCCACGGAATGGAAGCAATGGGCTACATTTTCTAGACTAGAACATACGGATAAGGGTATGAAACTGCCCTTGGAAGGCGGATTTAGCAGTAAAGAGAGACAATTGAGCCCTCTTTAAGCCGGCTCTGGAGCACGT
>EU154520 Turdus ignobilis subsp. debilis voucher ZMUC-123 780 12S ribosomal RNA gene, partial sequence; mitochondrial
GCCTGGCCCTAAATCTTGATGCTCGATATTACCTGAGCATCCGCCCGAGAACTACGAGCACAAACGCTTAAAACTCTAAGGACTTGGCGGTGCTCCAAACCCACCTAGAGGAGCCTGTTCTGTAATCGATAATCCACGATATTACCTGACCATTCCTTGCACGAAGCAGCCTATATACCGCCGTCGCCAGCCCACCTTTCCTGACAGCCCAACAGTGGACGCAATAGCCTAACCCGCTAGCAAGACAGGTCAAGGTATAGCCTACGGAATGGAAGCAATGGGCTACATTTTCTAGACTAGAACATACGGATAAGGGCATGAAACTGCCCTTGGAAGGCGGATTTAGCAGTAAAGAGAGACAATTGAGCTCTCTTTAAGCCGGCTCTGGAGCACGT
>EU154513 Turdus fumigatus voucher STRI-GR TFU1 12S ribosomal RNA gene, partial sequence; mitochondrial
GCCTGGCCCTAAATCTTGATGCTCGATATTACCTGAGCATCCGCCCGAGAACTACGAGCACAAACGCTTAAAACTCTAAGGACTTGGCGGTGCTCCAAACCCACCTAGAGGAGCCTGTTCTGTAATCGATGATCCCCGATATTACCTGACCATTCCTTGCACGAAGCAGCCTATATACCGCCGTCGCCAGCCCACCTTTCCTGACAGCCCAACAGTGGACGCAATAGCCTAACCCGCTAGTAAGACAGGTCAAGGTATAGCCTACGGAATGGAAGCAATGGGCTACATTTTCTAGACTAGAACATACGGATAAGGGTATGAAACTGCCCTTGGAAGGCGGATTTAGCAGTAAAGAGAGATAATTGAGCCCTCTTTAAGCCGGCTCTGGAGCACGT
>EU154498 Turdus albicollis subsp. paraguayensis voucher NRM-GFK 446 12S ribosomal RNA gene, partial sequence; mitochondrial
GCCTGGCCCTAAATCTTGATGCTCGATATTACCTGAGCATCCGCCCGAGAACTACGAGCACAAACGCTTAAAACTCTAAGGACTTGGCGGTGCTCCAAACCCACCTARAGGAGCCTGTTCTGTAATCGATGATCCACGATATTACCTGACCATTCCTTGCACGAAACAGCCTATATACCGCCGTCGCCAGCCCACCTTTCCTGACAGCCCAACAGTGGACGCAATAGCCTAACCCGCTAGCAAGACAGGTCAAGGTATAGCCCACGGAATGGAAGCAATGGGCTACATTTTCTAGACTAGAACATACGGATAAGGGTATGAAACTGCCCTTGGAAGGCGGATATAGCAGTAAAGAGAGACAATTGAGCTCTCTTTAAGCCGGCTCTGGAGCACGT
>NC_031352 Myadestes myadestinus mitochondrion, complete genome
AAAAGACTTAGTCCTAACCTTACTGTTAGTTGTTGCTAGGATTATACATGCGAGTATCCGCGCCCCAGTGAGTAAGCCCTGGACACCTAACTTAGGCAGATAGGAGCGGGCATCAGGCACACCACCACAGTGGTAGCCCAAGACGTCTAGCAATTGCCACGCCCCCACGGGTCCTCAGCAGTAGTTAATATTAAGCAATGAGTGTAAACTTGACTTAGCCATAGCAAATCTTAGAGTCGGTAAATCCTGTGCCAGCCACCGCGGTCATACAGGAGACTCAAATTAACTTTATAACGGCGTAAAGCGTGGTCGCATGTTATCCAAGTAGCTAAGATTAAAAAGCAACTGAGCTGTCATAAGCCCAAGATGCTCATAAGGCCACCGTCCTCAAAGAAGATCTTAGAATAACGATTAATTGAATCCACGAAAGCCAGGGCCCAAACTGGGATTAGATACCCCACTATGCCTGGCCCTAAATCTTGATACTCTACCCCCTACTCGAGTATCCGCCCGAGAACTACGAGCACAAACGCTTAAAACTCTAAGGACTTGGCGGTGCCCCAAACCCACCTAGAGGAGCCTGTTCTGTAATCGATGATCCACGATATTACCTGACCATTTCTTGCTTTATAACAGCCTATATACCGCCGTCTCCAGCTCACCTTCCCTGACAGCCCAACAGTGAGCGCAATAGCCTAACCCGCTAGTAAGACAGGTCAAGGTATAGCCTATGGAATGGAAGCAATGGGCTACATTTTCTAGTATAGAACATACGGCATGGGGACTTGAAACTGTCCCCTGAAGGCGGATTTAGCAGTAAAGAGAGACAATCGAGCCCTCTTTAAGCCGGCTCTGGGACACGTACATACCGCCCGTCACCCTCCTCTCAGGCGACCCCAAACCACCAATAACTAATAAGCCACTCAGCCAAAGATGAGGTAAGTCGTAACAAGGTAAGTGTACCGGAAGGTGCACTTAGAATACC
>EU154489 Myadestes ralloides voucher AMNH-CJV 141 12S ribosomal RNA gene, partial sequence; mitochondrial
GCCTGGCCCTAAATCTTGATATTCTACCCCCTACCCGAATATCCGCCCGAGAACTACGAGCACAAACGCTTAAAACTCTAAGGACTTGGCGGTGCCCCAAACCCACCTAGAGGAGCCTGTTCTGTAATCGATGATCCACGATATTACCTGACCATTTCTTGCTTGATAACAGCCTATATACCGCCGTCGCCAGCTCACCTTCCCTGACAGCCCAACAGTGAGCGCAATAGCCTAACCCGCTAATAAGACAGGTCAAGGTATAGCCTATGGAATGGAAGCAATGGGCTACATTTTCTAGCATAGAACATACGGCATGGGGACTTGAAACTGTCCCCTGAAGGCGGATTTAGCAGTAAAGAGAGACAATCGAGCCCTCTTTAAGCCGGCTCTGGGGCACGT
>EU154482 Catharus ustulatus voucher ZMUC-121 362 12S ribosomal RNA gene, partial sequence; mitochondrial
GCCTGGCCCTAAATCTTGATGCTCTACATTACCTGAGCGTCCGCCCGAGAACTACGAGCACAAACGCTTAAAACTCTAAGGACTTGGCGGTGCCCCAAACCCACCTAGAGGAGCCTGTTCTGTAATCGATAATCCACGATACTACCTGACCATTCCTTGCACGAATCAGCCTACATACCGCCGTCGCCTGCCCACCTTTCCTAGCAGCCCAACAGTGAGCGCAATAGCCTAACCCGCTAGTAAGACAGGTCAAGGTATAGCCTATGGAATGGAAGCAATGGGCTACATTTTCTAAGCTAGAACATACGGATAGGGATATGAAACTGTCCCTGGAAGGCGGATTTAGCAGTAAAGAGGGACAATGGAGCCCTCTTTAAGCCGGCTCTGGAGCACGT
>KM078765 Thraupis episcopus mitochondrion, complete genome
AAAGACTTAGTCCTAACCTTACTGTTAGTTGTTGCTAGGTATATACATGCAAGTATCCGCGCTCCAGTGTAGATGCCCTGGACACCTTAACTAGGTAGATAGGAGCGGGTATCAGGCTCACCACATCCGTAGCCCAAAACGCCTTGCAATTGCCACATCCCCACGGACATTCAGCAGTAGTTAATATTAAGCAATGAGTGTAAACTTGACTTAGCCATAGCAAATCTAGGGTTGGTAAATCCTGTGCCAGCCACCGCGGTCATACAGGAGACCCAAATTAACATTATAACGGCGTAAAGCGTGGTCACATGTTATCCAAGTAGCTAAGATTAAAAAGCAACTGAGCTGTCATAAGCCCAAGATGCCAATAAGGCCTCCACATCAAAGAAGATCTTAGAACAACGATTAATTGAACTCCACGAAAGCCAGGGCCCAAACTGGGATTAGATACCCCACTATGCCTGGCCCTAAATCTTGATGCTTACCCCTACTAAAGCATCCGCCCGAGAACTACGAGCACCAACGCTTAAAACTCTAAGGACTTGGCGGTGCCCCAAACCCACCTAGAGGAGCCTGTTCTATAATCGATGATCCACGATATACCTGACCATTCCTTGCCAAAACAGCCTACATACCGCCGTCGCCAGCCCACCTCCCCTGAAAGCCCAACAGTGAGCGCAATAGCCCCACCACGCTAACAAGACAGGTCAAGGTATAGCCTATGGAATGGTAGTAATGGGCTACATTTTCTAAATTAGAACATACGGCAAAGGGGTATGAAATAACCCCTAGAAGGCGGATTTAGCAGTAAAGTGGGACAATAGAGCCCTCTTTAAGCCGGCCCTGGGGCACGTACACACCGCCCGTCACCCTCCTCGCAGGCCGCCCCCCCCCCCCCNATAAATTAATAAGCCATCCAGCCGAAGATGAGGTAAGTCGTAACAAGGTAAGTGTACCGGAAGGTGCACTTAGACTAC
>AF447258 Tangara mexicana 12S ribosomal RNA gene, partial sequence; mitochondrial gene for mitochondrial product
AAAGACTTAGTCCTAACCTTACTGTTAGTTTTTGCTAGGAATATACATGCAAGTATCCGCGCTCCGGTGTAGATGCCCTGGACACCTTAATTAGGTAGATAGGAGCGGGTATCAGGCTCACCATAACCGTAGCCCAAAACGCCTTGCAATTGCCACATCCCCACGGATATTCAGCAGTAGTTAATATTAAGCAATGAGTGTAAACTTGACTTAGCCATAGCAAATCTAGGGTTGGTAAATCCTGTGCCAGCCACCGCGGTCATACAGGAGACCCAAATTAACTTTATAACGGCGTAAAGAGTGGTCACATGTTATCCAAGTAGCTAAGATTAAAAAGCAACTGAGCTGTCATAAGCCCAAGATGCCAATAAGGCCTCCACATCAAAGAAGATCTTAGAACAACGATTAATTGAACTCCACGAAAGCCAGGGCCCAAACTGGGATTAGATACCCCACTATGCCTGGCCCTAAATCTTGATGCTTACACCTACTAAAGCATCCGCCCGAGAACTACGAGCACCAACGCTTAAAACTCTAAGGACCTGGCGGTGCCCCAAACCCACCTAGAGGAGCCTGTTCTGTAATCGATGATCCACGATATACCTGACCATTCCTTGCCAAAACAGCCTACATACCGCCGTCGCCAGCCCACCTCCCCTGAAAGCCCAACAGTGAGCGCAATAGCCCAACCACGCTAATAAGACAGGTCAAGGTATAGCCTATGGAATGGTAGCAATGGGCTACATTTTCTAGATTAGAACATACGGCAAAGGGGTATGAAACAACCCCTAGAAGGCGGATTTAGCAGTAAAGTGGGATTAGAGAGCCCTCTTTAAGCCGGCCCTGGGGCACGTACACA
>AF447244 Paroaria coronata 12S ribosomal RNA gene, partial sequence; mitochondrial gene for mitochondrial product
AAAGACTTAGTCCTAACCTTACTGTTAGTTCTTGCTAGGTATATACATGCAAGTATCCGCGCCCCAGTGTAGATGCCCTGGACACCTCAACTAGGCAGATAGGAGCGGGTATCAGGCTCACCATAACCGTAGCCCAAGACGCCTTGCAATTGCCACGCCCCCACGGGTCCTCAGCAGTAGTTAATATTAAGCAATGAGTGTAAACTTGACTTAGCCATAGCAAATCAGGGTTGGTCAATCCTGTGCCAGCCACCGCGGTCATACAGGAGACCCAAATTAACATTATAACGGCGTAAAGAGTGGTCACATGTTATCCAAGTAGCTAAGATTAAAAAGCAGCTGAGCTGTCACAAGCCCAAGATGCCAATAAGGCCTCCTCGTCAAAGAAGATCTTAGAACAACGATTAATTGAACTCCACGAAAGCCAGGACCCAAACTGGGATTAGATACCCCACTATGCCTGGCCCTAAATCTTGATGCTTACCCCTACTAAAGCATCCGCCCGAGAACTACGAGCACCAACGCTTAAAACTCTAAGGACTTGGCGGTGCCCCAAACCCACCTAGAGGAGCCTGTTCTGTAATCGATGATCCACGATATACCTGACCATTCCTTGCCAGATCAGCCTACATACCGCCGTCGCCAGCCCACCTCCCCTGAAAGCCCAACAGTGGACGCAATAGCCCCACCACGCTAATAAGACAGGTCAAGGTATAGCCAATGGAATGGTAGCAATGGGCTACATTTTCTAAGTTAGAACATACGGCAAAGGGGTATGAAATAACCCCTGGAAGGCGGATTTAGCAGTAAAGTGGGACAATAGAGCCCTCTTTAAGCCGGCCCTGGGGCACGTACACA
>KJ909192 Thamnophilus nigrocinereus voucher FMNH 391354 mitochondrion, partial genome
AAAGACTTAGTCCTAACCTTACTGTTAGTTCTTGCCAGACTTATACATGCAAGTATCCGCACTCCAGTGCAAATGCCCCAACATCTCAATTTCAGGTCTTAGGAGCAGGAATCAGGCTCGCACAACTGTAGCCCAAGACACCTTGCCCTGCCACACCCCCACGGGAATTCAGCAGTAATTAACATTAAGCAATGAGTGAAAACTCGACTTAGCCATGGCAAACACCAGGGTTGGTAAATCTTGTGCCAGCCACCGCGGTCATACAAGAAACCCAAATTAACTACATACGGCGTAAAGAGTGGCCCCAGCTATCCACCAACTAAGATTGAAATGCAACCAAGCTGTTATAAGCACAAGATGCATCTAACACCATCCAATAAAACGATCTTAGCGACACGACTAACTTAACCCCACGAAAGCCAGGATACAAACTGGGATTAGATACCCCACTATGCCTCGCCCTAAATCTCGATGCTTATTTACCTTAGCATCCGCCTGAGTACTACGAGCATAAACGCTTAAAACTCTAAGGACTTGGCGGTGCTCCAAACCCACCTAGAGGAGCCTGTTCTATAATCGATAACCCACGATACACCCAACCACCCCTTGCCAAAACAGCCTATATACCGCCGTCGTCAGCTCACCCTTACACTGAAGGATCAACAGTGAGCATAACAGGACCCCCCTAATAAGACAGGTCGAGGTATAGCCTATGAGGTGGAAGAAATGGGCTACATTTTCTACAATAGAAAATCTCCACGACAAGGGATGTGAAACAATCCCTAAAAGGCGGATTTAGTAGTAAAGCAGGACAATAAAGCCTCCTTTAAACCGGCTCTGGGGTACGTACATACCGCCCGTCACCCTCCTCACAAGCTATACACTACCCCTATCTAATACAAAACCAAGCTAAAGATGAGGTAAGTCGTAACAAGGTAAGTGTACCGGAAGGTGCACTTAGTCT
>JF310168 Dendroica coronata auduboni isolate 231078026a Numt-Dco1, partial sequence
CAAAAGACTTAGTCTTAATCTTACTGTTAGTTTTTGCTAGGCACATATATCCAAATATCCGCGCTCCAGTGTAGATGCCCTGGACACCTTAATTAGGTAGATAGCGGGTATCAGGCTCACCACAACTGTAGCCCAAAATGCCTTGCAGTTGCCACACCCCCACGGGTAATCAGCAGTAGTTAATATTAAGCAATGAGTGTAAACTTGACTTAGCCATAGCAAATCTAGGGTTGGTAAATCCTGTGCCAGCCACTGCAGTCATACAG
>KC545397 Anthus novaeseelandiae mitochondrion, complete genome
AAAGACTTAGTCCTAACCTTACTGTTAGTTTTTGCTAGGTATATACATGCAAGTATCCGCGCGCCAGTGTAGACGCCCTGGACACCCTGTATATGGATAGATAGGAGCAGGTATCAGGCTCACCACAACCGTAGCCCAAAACGCCTTGCAATTGCCACGCCCCCACGGGTCATCAGCAGTAGTTAATATTAAGCAATGAGTGTAAACTTGACTTAGCCATAGCAAATCAGGGTCGGTAAATCCTGTGCCAGCCACCGCGGTCAGACAGGAGACCCAAATTAACTTTATAACGGCGTAAAGCGTGGTCACATGTTATCCAAGTAACTAAGATTAAAAAGCAACTGAGCCGTCACAAGCCCAAGATGCCAATAAGGCCTCCTCATTAAAAAAGATCTTAGGACAACGATCAATTGAAATCCACGAAAGCCAGGGCCCAAACTGGGATTAGATACCCCACTATGCCTGGCCCTAAATCTTGATGCTTACCCCTACTAAAGCATCCGCCCGAGAACTACGAGCACCAACGCTTAAAACTCTAAGGACTTGGCGGTGTCCCAAACCCACCTAGAGGAGCCTGTTCTGTAATCGATGATCCACGATACACCCAACCATTCCTTGCCAGAACAGCCTACATACCGCCGTCGCCAGCCCACCTCCACTGAAAGCCTAACAGTGAGCGCAATAGCCCTACTCCGCTAGCACGACAGGTCAAGGTATAGCCTATGGAATGGAAGCAATGGGCTACATTTTCTAGACTAGAACACAACGGCAAAGGAGCATGAAACAGCTCCTGGAAGGCGGATTTAGCAGTAAAGTGGGACAATCGAGCCCTCTTTAAGCCGGCTCTGGGACACGTACATACCGCCCGTCACCCTCTTCGCAGGCGCCCCCTCCCCATAAATTAATACGCCACCCAGCCAAAGACGAGGTAAGTCGTAACAAGGTAAGTGTACCGGAAGGTGCACTTAGACTAC
>SMU86140 Sturnella magna 12S mitochondrial ribosomal RNA, small subunit, mitochondrial gene, partial sequence
AAAGACTTAGTCCTAACCTTACTGTTAGTTTTTGCTAGGTATATACATGCAAGTATCCGCATTCCGGTGTAGATGCCCTGGACACCTTAATCAGGTAGATAGGAGCGGGTATCAGGCTCACCATAACCGTAGCCCAAAACGCCTTGCAATTGCCACACCCCCACGGGTCATCAGCAGTAGTTAATATTAAGCAATGAGTGTAAACTTGACTTAGCCATAGCAAATCTAGGGTTGGTAAATCCTGTGCCAGCCACCGCGGTCATACAGGAGACCCAAATTAACTTTATAACGGCGTAAAGAGTGGTCGCATGTTATCCAAGTAACTAAAATTAAAAAGCAACTAAGCTGTCGCAAGCCCAAGATGCCAATAAGACCTCCACATCAAAGAAGATTTTAGAACAACGATTAATTGAACTCCACGAAAGCCAGGGCCCAAACTGGGATTAGATACCCCACTATGCCTGGCCCTAAATCTTGATGCTTACACCTACTAAAGCATCCGCCCGAGAACTACGAGCACTAACGCTTAAAACTCTAAGGACTTGGCGGTGCCCCAAACCCACCTAGAGGAGCCTGTTCTGTAATCGATGATCCACGTTATACCTGACCATTCCTTGCCAAAACAGCCTACATACCGCCGTCGCCAGCCCACCTCCCCTGAAAGTTCAACAGTGAGCGCAATAGCCCAACCACGCTAACAAGACAGGTCAAGGTATAGCCTATGGAATGGTAGTAATGGGCTACATTTTCTAGCATAGAACACAACGGCAAAGGGGTATGAAACAACCCCTGGAAGGCGGATTTAGCAGTAAAGTGGGACAATCGAGCCCTCTTTAAGCCGGCTCTGGGGCACGTACATACCGCCCGTCACCCTCCTCGCAGGCGCCCCCTCCCCAATAAATTAATACGTTATCCAGCCAAAGATGAGGTAAGTCGTAACAAGGTAAGTGAACCGGAAGGTGCACTTAGGCTAC
>JX516064 Quiscalus quiscula mitochondrion, complete genome
AAAGACTTAGTCCTAACCTTACTGTTAGTTTTTGCTAGGTATATACATGCAAGTATCCGCGCTCCGGTGTAGATGCCCTGGACACCTTAACTAGGTAGATAGGAGCGGGTATCAGGCTCACCATAACCGTAGCCCAAAACGCCTTGCAATTGCCACACCCCCACGGGTAATCAGCAGTAGTTAATATTAAGCAATGAGTGCAAACTTGACTTAGCCATAGCAAATCAGGGTTGGTAAATCCTGTGCCAGCCACCGCGGTCATACAGGAGACCCAAATTAACCTTATAACGGCGTAAAGAGTGGTCACATGTTATCCAAGTAGCTAAGACTAAAAAACATCTAAGCTGTCACAAGCCCAAGATGTCAATAAGACCTCCACATCAAAGAAGATCTTAGAACAACGATCAATTGAACTCCACGAAAGCCAGGGCCCAAACTGGGATTAGATACCCCACTATGCCTGGCCCTAAATCTTGATGCTTACACCTACTAAAGCATCCGCCCGAGAACTACGAGCACTAACGCTTAAAACTCTAAGGACTTGGCGGTGCCCCAAACCCACCTAGAGGAGCCTGTTCTATAATCGATGATCCACGATATACCTGACCATTCCTTGCCAAAACAGCCTACATACCGCCGTCGCCAGCTCACCTCCACTGAAAGCCCAACAGTGAGCGCAATAGCCCCACCACGCTAATAAGACAGGTCAAGGTATAGCCTATGGAATGGCAGCAATGGGCTACATTTTCTATATTAGAACACAACGGCAAAGGGGTATGAAACAACCCCTAGAAGGCGGATTTAGCAGTAAAGTGGGACAATCGAGCCCTCTTTAAGCCGGCCCTGGGGCACGTACATACCGCCCGTCACCCTCCTCGCAGGCGCCCCCCCCCCCCCATAACTAATAAGATGCCCAGCCAAAGAGGAGGTAAGTCGTAACAAGGTAAGTGTACCGGAAGGTGCACTTAGACCAC
>JX516068 Icterus mesomelas mitochondrion, partial genome
AAAGACTTAGTCCTAACCTTACTGTTAGTTTTTGCTAGGTATATACATGCAAGTATCCGCGCTCCGGTGTAGATGCCCTGGACACCTCAATTAGGTAGATAGGAGCGGGTATCAGGCTCACCACAACCGTAGCCCAAAACGCCTTGCAATTGCCACACCCCCACGGGTAATCAGCAGTAGTTAATATTAAGCAATGAGTGTAAACTTGACTTAGCCATAGCAAATCTAGGGTTGGTAAATCCTGTGCCAGCCACCGCGGTCATACAGGAGACCCAAATTAACTTTATAACGGCGTAAAGAGTGGTCACATGCTATCCAAGTAACTAAGACTAAAAAGCAACTGAGCTGTCACAAGCCAAAGATGCCAATAAGACCTCCACATCAAAGAAGATCTTAGAACAACGATTGATTGAACTCCACGAAAGCCAGGGCCCAAACTGGGATTAGATACCCCACTATGCCTGGCCCTAAATCTTGATGCTTACAGCTACTAAAGCATCCGCCCGAGAACTACGAGCACTAACGCTTAAAACTCTAAGGACTTGGCGGTGCCCCAAACCCACCTAGAGGAGCCTGTTCTATAATCGATGATCCACGATATACCCAACCATTCCTTGCCAGAACAGCCTACATACCGCCGTCGCCAGCCCACCTCCCCTGAAAGCCTAACAGTGAGCGCAATAGCCCCACCACGCTAATAAGACAGGTCAAGGTATAGCCTATGGAATGGCAGTAATGGGCTACATTTTCTAAGCTAGAACATGACGGCAAAGGGGTATGAAATAACCCCTAGAAGGCGGATTTAGCAGTAAAGTGGGACAATCGAGCCCTCTTTAAGCCGGCCCTGGGGCACGTACATACCGCCCGTCACCCTCCTCGCAGGCGACCCCCCCCCCCCCCATAAACTAATAAGCTATCCAGCCAAAGATGAGGTAAGTCGTAACAAGGTAAGTGTACCGGAAGGTGCACTTAGGCTAC
>AF447230 Euphonia laniirostris 12S ribosomal RNA gene, partial sequence; mitochondrial gene for mitochondrial product
AAAGACTTAGTCCTAACCTTACTGTTAGTTTTTGCTAGGTATATACATGCAAGTATCCGCGATCCAGTGTAGACGCCCTGGACACCTTAATCAGGTAGATAGGAGCAGGCATCAGGCACACCACATTCGTAGCCCAAGACGCCTTGCAATTGCCACACCCCCACGGGTTCTCAGCAGTAGTTAATATTAAGCAATGAGTGTAAACTTGACTTAGCCATAGCAAATCAGGGTTGGTAAATCCTGTGCCAGCCACCGCGGTCATACAGGAGACCCAAATTAACATTATAACGGCGTAAAGAGTGGTCACATGCTATCCAAGTAACTAAGGTTAAAAAGCAACTGAGCTGTCACAAGCCCAAGATGCCAATAAGGCCTCCTCCCCAAAGAAGACCTTAGGACAACGATCAATTGAACTCCACGAAAGCCAGGGCCCAAACTGGGATTAGATACCCCACTATGCCTGGCCCTAAATCTTGATGCTTACTCCTACTAAAGCATCCGCCCGAGAACTACGAGCACTAACGCTTAAAACTCTAAGGACTTGGCGGTGTCCCAAACCCACCTAGAGGAGCCTGTTCTGTAATCGATGATCCACGATACACCTAACCATTCCTTGCCCGAACAGCCTACATACCGCCGTCGCCAGCTCACCTACCCTGAAAGCCCAACAGTGAGCGCAATAGCCTAACCACGCTAATAAGACAGGTCAAGGTATAGCCTATGGAATGGGAGCAATGGGCTACATTTTCTAAGATAGAACATAACGGAAAGGGGTATGAAATAACCCCTAGAAGGCGGATTTAGCAGTAAAGTGGGACAATCGAGCCCTCTTTAAGCCGGCCCTGGGGCACGTACATA
>AF447259 Tersina viridis 12S ribosomal RNA gene, partial sequence; mitochondrial gene for mitochondrial product
AAAGACTTGGTCCTAACCTTACTGTTAGTTGTTGCTAGGAATATACATGCAAGTATCCGCGCTCCAGTGTAGATGCCCTGGACACCTTAACTAGGTAGATAGGAGCGGGTATCAGGCACACCAATCGTAGCCCAAAACGCCTTGCAATTGCCACACCCCCACGGGTATTCAGCAGTAGTTAATATTAAGCAATGAGTGAAAACTTGACTTAGCCATAGCAAATCTAGGGTTGGTAAATCCTGTGCCAGCCACCGCGGTCATACAGGAGACCCAAATTAACTTTATAACGGCGTAAAGCGTGGTCACATGCTATCCAAGTAACTAAGATTAAAAAGCAACTGAGCTGTCATAAGCCCAAGATGCCAATAAGGTCACCACATCAAAGAAGATCTTAGAACAACGATTAATTGAAATCCACGAAAGCCAGGGCCCAAACCGGGATTAGATACCCCGCTATGCCTGGCCCTAAATCTTGATGCTTACCCCTACTAAAGCATCCAGCCGAGAACTACGAGCACCAACGCTTAAAACTCTAAGGACTTGGCGGTGCCCCAAACCCACCTAGAGGAGCCTGTTCTGTAATCGATGATCCACGATATACCTGACCATTCCTTGCCAAAACAGCCTACATACCGCCGTCGCCAGCCCACCTCCCCTGAAAGCCCAACAGTGAGCGCAATAGCCCCACCACGCTAATAAGACAGGTCAAGGTATAGCCTATGGAATGGTAGCAATGGGCTACATTTTCTAAGTTAGAACATAACGGCAAAGGGGTATGAAATAACCCCTGGAAGGCGGATTTAGCAGTAAAGCGGGACAATCGAGCCCTCTTTAAGCCGGCTCTGGGGCACGTACACA
>KR780064 Arremon aurantiirostris mitochondrion, complete genome
AAAGACTTAGTCCTAACCTTACTGTTAGTTTTTGCTAGGTATATACATGCAAGTATCCGCGTTCCGGTGTAGAAGCCCTGGACACCCTAACCGGGTAGATAGGAGCGGACATCAGGCTCACCACAACCGTAGCCCAAGACGTCTTGCAATTGCCACACCCCCACGGGTCATCAGCAGTAGTTAATATTAAGCAATGAGTGCAAACTTGACTTAGCCATAGCAAATCTAGGGTTGGTAAATCCTGTGCCAGCCACCGCGGTCAGACAGGAGACCCAAATTAACTTTATAACGGCGTAAAGAGTGGTCACATGCTATCCAAGTAGCTAAGATTAAAAAGCAGCTGAGCTGTCACAAGCCCAAGATGCCAATAAGGCCTCTACATCAAAGAAGATCTTAGAACAACGATCAATTGAACTCCACGAAAGCCAGGGCCCAAACTGGGATTAGATACCCCACTATGCCTGGCCCTAAATCTTGATGCTTACACCTACTAAAGCATCCGCCCGAGAACTACGAGCACTAACGCTTAAAACTCTAAGGACTTGGCGGTGTCCCAAACCCACCTAGAGGAGCCTGTTCTGTAATCGATGATCCACGATATACCTGACCATTCCTTGCCAAAACAGCCTACATACCGCCGTCGCCAGCCCACCTCCCCTGAAAGCCCAACAGTGAGCGCAATAGCCCCACCACGCTAACAAGACAGGTCAAGGTATAGCCTATGGAATGGTAGTAATGGGCTACATTTTCTAGATTAGAACATAACGGCAAAGAGGTATGAAACAACCTCTAGAAGGCGGATTTAGCAGTAAAGTGGGACAATCGAGCCCTCTTTAAGCCGGCTCTGGGGCACGTACATACCGCCCGTCACCCTCCTCAAAGGCGCCCCCCCCCCCATAAACTAATAAGCTATTCAGCCAAAGATGAGGTAAGTCGTAACAAGGTAAGTGTACCGGAAGGTGCACTTAGGCTAC
>AF140995 Mimus gilvus 12S ribosomal RNA gene, partial sequence; mitochondrial gene for mitochondrial product
GCCTGGCCCTAAATCTTGATACTCGATATTACCTGAGTGTCCGCCCGAGAACTACGAGCACAAACGCTTAAAACTCTAAGGACTTGGCGGTGCCCCAAACCCACCTAGAGGAGCCTGTTCTGTAATCGATGATCCACGATATTACCTGACCATTCCTCGCTCAAAGTCAGCCTATATACCGCCGTCGCCAGCTCACCTTTCATGACAGCCCAACAGTGAGCGCAATAGCCCCACCACGCTAACAAGACAGGTCAAGGTATAGCCTATGGAATGGAAGCAATGGGCTACATTTTCTAAATTAGAACATTACGGCAAAGGGACTTGAAACTGTCCCTAGAAGGCGGATTTAGCAGTAAAGTGGGACAATCGAGCCCTCTTTAAGACGGCCCTGGGGCACGT
>JQ071620 Tachycineta albiventer mitochondrion, complete genome
AAAGACTTAGTCCTAACCTTACTGTTGGTTGTTGCTAGATATATACATGCAAGTATCCGCAATCCAGTGTAAATGCCCCGGGCACCCTAACCCTAGGTCGACGGGAGCGGGTATCAGGCACACCATAATTGTAGCCCAAGACGCCTTGCAATTGCCACACCCCCACGGGTACTCAGCAGTAATTAATATTAAGCAATGAGTGTAAACTTGACTTAGTCATAGCAACTCCAGGGTCGGTAAATCCTGTGCCAGCCACCGCGGTCATACAGGAGACCCAAATTAACATTACAACGGCGTAAAGAGTGGTCACATGCTATCCAAGTAGCTAAGATTAAAAAGCAGCTGAGCTGTCGCAAGCCCAAGATGCTGATAAGGCCCCCACTTAAAGAAGATCTTAGACAAACGATTAATTGAACTCCACGAAAGCCAGGGCCCAAACTGGGATTAGATACCCCACTATGCCTGGCCCTAAATCTTGATGCTCGATCTTACCGGAGCATCCGCCCGAGAACTACGAGCACAAACGCTTAAAACTCTAAGGACTTGGCGGTGTCCCAAACCCACCTAGAGGAGCCTGTTCTGTAATCGATGATCCACGATGTACCTAACCATTCCTTGCCAGAACAGCCTATATACCGCCGTCGCCAGCCCACCCGGCATGAAGGATCAACAGTGGACGCAATAGCCCAACTACGCTAACAAGACAGGTCAAGGTATAGCCTATGGAATGGGAGTAATGGGCTACATTTTCTAAGCTAGAACACACGGCAAAGGGGCTTGAAATAGCCCCTAGAAGGAGGATTTAGCAGTAAAGAGGGAGAATCGAGCCCTCTTTAAGACGGCTCTGGGGCACGTACATACCGCCCGTCACCCTCCTCAAAAGCGACCAACCACCCCATACCTAATACGTTATTCAGCCAAAGAGGAGGTAAGTCGTAACAAGGTAAGTGTACCGGAAGGTGCACTTAGACTAC
>JQ071623 Progne chalybea mitochondrion, complete genome
AGAGACTTAGTCCTAACCTTACTGTTGGTTGTTGCTAGATATATACATGCAAGTATCCGCAATCCAGTGTAGATGCCCCGGGCACCCTAATCTAGGTCGACGGGAGCGGGTATCAGGCACACTAACTGTAGCCCAAGACGCCTTGCAATTGCCACACCCCCACGGGTACTCAGCAGTAATTAATATTAAGCAATGAGTGCAAACTTGACTTAGTCATAGCAACCCTAGGGTCGGTAAATCCTGTGCCAGCCACCGCGGTCATACAGGAGACCCAAATTAACATTATAACGGCGTAAAGAGTGGTCACATGCTATCCAAGTAGCTAAGATTAAAAAGCAACTGAGCTGTCACAAGCCCAAGATGCCCATAAGGCCTCCACTTAAAGAAGATCTTAGACAAACGATTGATTGAACCCCACGAAAGCCAGGGCCCAAACTGGGATTAGATACCCCACTATGCCTGGCCCTAAATCTTGATGCTCGATCTTACCGGAGCATCCGCCCGAGAACTACGAGCACAAACGCTTAAAACTCTAAGGACTTGGCGGTGTCCCAAACCCACCTAGAGGAGCCTGTTCTGTAATCGATGATCCACGATACACCTAACCATTCCTTGCCAAAACAGCCTATATACCGCCGTCGCCAGCCCACCCGGCATGAAGGCTCAACAGTGGACGCAATAGCCCAGTTACGCTAACAAGACAGGTCGAGGTATAGCCCATGGAATGGAAGCAATGGGCTACATTTTCTAAACTAGAACACACGGCAAAGAGGCTTGAAACAGCCCCTAGAAGGAGGATTTAGCAGTAAAGAGGGAGAATCGAGCCCTCTTTAAGCCGGCTCTGGGGCACGTACATACCGCCCGTCACCCTCCTCAAAAGCGACCAACCCCAACATACCTAATACACCACCCAGCCAAAGAGGAGGTAAGTCGTAACAAGGTAAGTGTACCGGAAGGTGCACTTAGACTAC
>KX398931 Hirundo rustica erythrogaster mitochondrion, complete genome
AAAGACTTAGTCCTAACCTTACTGTTGGTTGTTGCTAAATATATACATGCAAGTATCCGCATTCCAGTGCAAATGCCCCGGGTACCCTAACTCAGGTCGACGGGAGCGGGCATCAGGCACACCATAACCGTAGCCCAAGACGCCTAGCAATTGCCACACCCCCACGGGTATTCAGCAGTAATTAATATTAAGCAATGAGTGAAAACTTGACTTAGTTATAGCAACCCAGGGTCGGTAAATCCTGTGCCAGCCACCGCGGTCATACAGGAGACCCAAACTAACTTTATAACGGCGTAAAGAGTGGTCACATGCTATCCTAGTAGCTAAGATTAAAAAGCAACTGAGCTGTCATAAGCCCAAGATGCCCATAAGGCCTCCATTTAAAGAAGATCTTAGACAAACGATTAATTGAACTCCACGAAAGCCAGGGCCCAAACTGGGATTAGATACCCCACTATGCCTGGCCCTAAATCTTGATGCTCGATCTTACCGGAGCATCCGCCCGAGAACTACGAGCACAAACGCTTAAAACTCTAAGGACTTGGCGGTGCCCCAAACCCACCTAGAGGAGCCTGTTCTGTAATCGATGATCCACGATACACCTAACCATTCCTTGCTAGAACAGCCTATATACCGCCGTCGCCAGTTCACCCGGCATGAAGGCCCAACAGTGAGCGCAATAGCCCAACTACGCTAACAAGACAGGTCAAGGTATAGCCTATGGAATGGAAGCAATGGGCTACATTTTCTATACTAGAACATACGGCAAAGGGGACTGAAACGACCCCTAGAAGGAGGATTTAGCAGTAAAAAGGGAGAATCGAGCCCTTTTTAAGACGGCTCTGGGACACGTACATACCGCCCGTCACCCTCCTCAAAAGCGACCAATCACCCAATAACTAATACGCTATCCAGCCAAAGAGGAGGTAAGTCGTAACAAGGTAAGTGTACCGGAAGGTGCACTTAGACTAC
>EU167045 Cranioleuca baroni 12S ribosomal RNA gene, partial sequence; mitochondrial
AAAGACTTAGTCCTAACCTTACCGTTAATTCTTGCTAGACATATACATGCAAGTATCCGCACCCCAGTGTAAATACCCTTGACATCTAACTTATAGATAACAGGAGTTGGTATCAGGCACGCACTAACCATACCGCAGCCCAAAACACCTTGCTCAGCCACACCCCCACGGGACTTCAGCAGTAATTAACATTAAGCAATAAGTGAAAACTTGACTTAGCCATAGCAACAACCCTCAGGGTTGGTAAATCTTGTGCCAGCCACCGCGGTCATACAAGAAACCCAAATTAACGCTACACGGCGTAAAGAGTGGTATATCACTATCACCCTGACTAAGATTGAAATGTTACTAAGCTGTTATAAGCATTAGACACGTCTAACATCCCCTCCAAAACGATCTTAGCCCCACGATTAACGAAACACCACGAAAGCCAGGATACAAACTGGGATTAGATACCCCACTATGCCTTGCCATAAATCTCGATGCTTATCTACTCAAGCATCCGCCTGAGAACTACGAGCACAAACGCTTAAAACTCTAAGGACTTGGCGGTGCTCCAACCCCCCCTAGAGGAGCCTGTTCTATAATCGATAACCCACGTTACACCCGACCACCTCTTGCCAAAACAGCCTATATACCGCCGTCCCCAGCCCACCCCAAAACTGAAGGACTAGAAGTGGGCACAATAACTCTCACCGCTAACAAGACAGGTCGAGGTATAGCTCATGAGGTGGAAGAAATGGGCTACATTTTCTACAATAGAAAACCACACGACAAGGGATGTGAAACCATCCCTAAAAGGCGGATTTAGCAGTAAAGCAGGACTATAATGCCTCCTTTAAATCGGCCCTGGAGCACGTACATACCGCCCGTCACCCTCCTCACAAGCATCCACAACTTCTACTAACTTAATACTCCACCAAGCTAAAGACGAGGTAAGTCGTAACAAGGTAAGTGTACCGGAAGGTGCACTTAGTCTA
>AY139636 Grallaria squamigera 12S ribosomal RNA gene, partial sequence
AAAGACTTAGTCCTAACCTTAACGTTAGTTCTTGCTAGACATATACATGCAAGTATCCGCACCCCAGTGAAAATGCCCTTAAACCTTATCATAGATAACAGGAGCAGGTATCAGGCACGCACAATGCAGCCCAAAACACCTTGCCCAGCCACACCCCCACGGGAACTCAGCAGTAATTAACATTAAGCAATAAGTGTAAACTTGACTTAGCCATAGCAGCCACTAAGGGTTGGTAAATCTTGTGCCAGCCACCGCGGTCACACAAGAAACCCAAATTAACTTTACTCGGCGTAAAGAGTGGTCTTTTACTATCTCCACGACTAAGATTGAAACGTTACTAAGCTGTTATAAGCCCAAGAACCATCTAAACTCTTCTCCAAAACGATCTTAGCTTCACGACCCATTAAACTCCACGAAAGCCAGGACACAAACTGGGATTAGATACCCCACTATGCCTCGCCCTAAATCCCGATGCTTTCCCACCACAGCATCCGCCCGAGAACTACGAGCACAAACGCTTAAAACTCTAAGGACTTGGCGGTGCTCTAAACCCACCTAGAGGAGCCTGTTCTATAATCGATAACCCACGATACACCCGACCACCTCTCGCCAAAACAGCCTATATACCGCCGTCGCCAGCCCACCCTAAACTGAAGGACTCACAGTGAGCACAACAGTCTTACCCACTAACAAGACAGGTCGAGGTATAGCCTATGAGGTGGGAGAAATGGGCTACATTTTCTACCATAGAAAATCCACCACGGCAAGGGATGTGAAATCACCCCTAAAAGGCGGATTTAGCAGTAAAGTAGGATTACAAAGCCCCCTTTAAACCGGCCCTGGAGCACGTACATACCGCCCGTCACCCTCCTCATAAGCTACTATCAACATTCTAATTAATACGCCACTAAGCTAAAGATGAGGTAAGTCGTAACAAGGTAAGTGTACCGGAAGGTGCACTTAGTCTAC
>EU167041 Lepidocolaptes wagleri 12S ribosomal RNA gene, partial sequence; mitochondrial
AAAGACTTAGTCCTAACCTTACCGTTAATTCTTGCTAGAAATATACATGCAAGTATCCGCACCCCAGTGTAAATACCCTCAACATCTCACCAACAGATAACAGGAGTAGGTATCAGGCACGCATTAATAACCACTGCAGCCCAAAACACCTTGCCCTGCCACGCCCCCACGGGATTTCAGCAGTAATTAACATTAAGCAATGAGTGAAAACTCGACTTAGCCATAGCAATAATCTTAGGGTTGGTAAACCTTGTGCCAGCCACCGCGGTCATACAAGGAACCCAAATTAACTCTACACGGCGTAAAGAGTGGTCTTTTATTATCACCCTAACTAAGATTGAAGTGTTACTAAGCCGTTATAAGCACTAGACACACCTAACACCCTCCCCAAAAGCGATCTTAGCCCTACGACCAATCAAACTCCACGAAAGCCAGGACACAAACTGGGATTAGATACCCCACTATGCCTTGCCATAAATCTCGATGCTTACTTACCCAAACATCCGCCCGAGAACTACGAGCACAAACGCTTAAAACTCTAAGGACTTGGCGGTGCTCCAAACCCTCCTAGAGGAGCCTGTTCTATAATCGATAACCCACGTTACACCCAACCACCTTTTGCCACAAACAGCCTATATACCGCCGTCCCCAGCTCACCCCAAAACTGAAGGCCCAGAAGTGAGCACAATAGCCCTCTACGCTAAAAAGACAGGTCGAGGTATAGCCTATAAGGTGGTAGAAATGGGCTACATTTTCTACTATAGAAAACTACACGACAAGGAGTGTGAAACCACCCCTAAAAGGCGGATTTAGCAGTAAAGCAGGACTATAATGCCTCCTTAAAATCGGCCCTGGAGCACGTACATACCGCCCGTCACCCTCCTCATAAGCTGCCAATTATCCATGTTACTTAATCAACCACTAAGCTAAAGATGAGGTAAGTCGTAACAAGGTAAGTGTACCGGAAGGTGCACTTAGTCTA
>KJ909193 Vireo olivaceus voucher MMNH 47300 mitochondrion, complete genome
AAAGACTTAGTCCCAACCTTACCGTTAGTTTTTGCTAGACATATACATGCAAGTATCCGCGATCCAGTGTAGATGCCCTAGGCACCCTTAACATAAGTCGATAGGAGCGGGTATCAGGCTCACCACAACCGTAGCCCAAGACGCCTTGCACTTGCCACACCCCCACGGGTATTCAGCAGTAATTAGTATTAAGCAATGAGTGTAAACTTGACTTAGTCATAGCAATTTAGGGGTGGTAAATCCTGTGCCAGCCACCGCGGTCATACAGGAAACCCAAATTAACGTTATAACGGCGTAAAGGGTGGTAACATGATATCCGAGTAACTAAGATTAAAATGCATCTAAGCCGTCATAAGCCCAAGATGCCCATAAGGCCAACTTTAAAGAAGATCTTAGTCCAACGATTAATTGAAATCCACGAAAGCCAGGGCCCAAACTGGGATTAGATACCCCACTATGCCTGGCCGTAAATCTTGATGCTCTACATCTACCTGAGCATCCGCCCGAGAACTACGAGCATAAACGCTTAAAACTCTAAGGACTTGGCGGTGTCCCAAACCCACCTAGAGGAGCCTGTTCTGTAATCGATGATCCACGATATACCTGACCATCCCTCGCTGATCAGCCTATATACCGCCGTCGCCAGCTCACCCACACTGAAGGACCAACAGTGAGCGCAATAGTCTAACCACACTAGTACGACAGGTCAAGGTATAGCCTATGGGGTGGGAGGCAATGGGCTACATTTTCTAGATTAGAACATTACGGCATAAGGACATGAAACAGTCCTTGGAAGGCGGATTTAGCAGTAAAGTGGGACAATCAAGCCCTCTTTAAGCCGGCTCTGGGGCACGTACATACCGCCCGTCACCCTCCTCAAAAGCGACCAAACAACCCATACCTAATAAACTATCAAGCTAAAGATGAGGTAAGTCGTAACAAGGTAAGTGTACCGGAAGGTGTACTTAGAAC
>KF509924 Campylorhynchus zonatus mitochondrion, complete genome
AAAAGACTTAGTCCTAACCTTACTGTTGGTTGTTGCTAGGATTACACATGCGAGTATCCGCGTTCCAGTGTAGATGCCCTGGGCACCCTGATTCCCCATCAGGTAGATAGGAGCGGGTATCAGGCACACCTTCAACTGTAGCCCAAGACGCCTTGCAATTGCCACACCCCCACGGGTATTCAGCAGTGGTTAACATTAAGCAATGAGTGAAAACTTGACTTAGCCATAGCAACCCAGGGCCGGTAAATCCTGTGCCAGCCACCGCGGTCATACAGGAGGCCCAAATTAACAGTATAACGGCGTAAAGCGTGGTAGCATGTTATCCAAGTAACTAAGATTAAAAAGCAACTGAGCCGTCACAAGCCCATGTAGCCCGTAAGGCCACTTACCTAAAGAAAATCTTAGACTAACGACTAATTGAAATCCACGAAAGCCAGGGCCCAAACTGGGATTAGATACCCCACTATGCCTGGCCCTAAATCTTGATGCTTAATATAACCCAAGCATCCGCCCGAGAACTACGAGCACAAACGCTTAAAACTCTAAGGACTTGGCGGTGCCCCAAACCCATCTAGAGGAGCCTGTTCTGTAATCGATGATCCACGATATTACCTGACCATTTCTCGCTAGTTCAGCCTGTATACCGCCGTCGCCAGCCCACCTCCTCTGAAAGCCCAACAGTGAGCGCAATAGCCTAACCCGCTAGTAAGACAGGTCAAGGTACAGCCTATGGAATGGAAGCAATGGGCTACATTTTCTAGTTTAGAACATTACGGCAAAGGGACCTGAAACGATCCCTGGAAGGCGGATTTAGCAGTAAAGTGGGACAATCGAGCCCTCTTTAAGCCGGCTCTGGGGCACGTACATACCGCCCGTCACCCTCCTCAAAAGCGAACCAAACCCCCCCCATAAATAATAAGCTATTCAGCCGAAGATGAGGCAAGTCGTAACAAGGTAAGTGTACCGGAAGGTGCACTTAGAATACC
>AY274026 Opisthocomus hoazin isolate B10753 tRNA-Phe gene, partial sequence; 12S ribosomal RNA gene, complete sequence; and tRNA-Val gene, partial sequence; mitochondrial
AAAGACTTAGTCCTAACCTTACAGTTAATTCTTGCCAAATATATACATGCAAGTATCCGCACACCAGTGTAAATGCCCTCAGCTCCCACTAACCGAAGTACTGAGGGGCAGGTATCAGGCACACCACACTGTAGCCCAAGACGCCTTGCTCCGCCACACCCCCACGGGTACTCAGCAGTAATTAACATTAAGCAATAAGTGCAAACTTGACTTAGTTATGGCAATACACAGGGCTGGTAAATCTTGTGCCAGCCACCGCGGTCACACAAGAAGCCCAAATTAACCGTATGCGGCGTAAAGAGTGACATTATGTTATCGCAGCAGACTAAGATAAAAATACAACTGAGCTGTCATAAGCAAAAGATGTACCTAAACCCACCTTTAAAATGATCTTAGTACCTCCGATTAATTATACTTCACGAAAGCTAGGGCACAAACTGGGATTAGATACCCCACTATGCCTAGCCCTAAATCTTGGTACTTACTACACTAGAGTACCCGCCCGGGAACTACGAGCACAAACGCTTGAAACCCTAAGGACTTGGCGGTGCCTCAAACCCACCTAGAGGAGCCTGTCCTATAATCGATAACCCACGATACACCCGACCGCCCCTTGCCAGAACAGCCTACATACCGCCGTCACCAGTCCACCTTTTTGAAGGCACAACAGTGGGCAGGATAGCCTCACTCCGCTAACAAGACAGGTCAAGGTATAGCCCACGGGGTGGAAGAGATGGGCTACACTCTCTACAATAGAGCTACGAAAAGGAGTGTGAAATCACACCTAGAAGGCGGATTTAGCAGTAAAGCAGGACAATAAAGCCCCCTTTAAACTGGCCCTGAGGCACGTACATACCGCCCGTCACCCTCCTCATAAGCTATCCTTCTTAGTACATAAATCACTAGCAAGCTAAAGACGAGGTAAGTCGTAACAAGGTAAGTGTACCGGAAGGTGCGCTTAGCACATC
>KY009736 Porzana fusca mitochondrion, complete genome
ACAGACTTAGTCCTAACCTTACAGTTAATTCTCGCCAGACATATACATGCAAGTATCCGCACCCCAGTGTAAATGCCCCAGACCCCTACCCAGACCTACCAGGAAAGAGGAGCAGACATCAGGCACGCTTCAATGTAGCCCAAAACGTCTTGCTCAGCCACGCCCCCACGGGTATTCAGCAGTAATTAACATTAAGCAATGAGTGTAAACTTGACTTAGCCATGGCAACCCTACTAGGGCTGGTAAATCTTGTGCCAGCCACCGCGGTCATACAAGAAGCCCAAATTAACCGTAACCGGCGTAAAGAGTGGTATTATACTATCACCCAACTAAGACCGAAATGCAACTAAGCTGTCATAAGCTCATGATGTAATTAAGACCAACCTAAAAACGATCTTAGCATTACGATTAACTAAGCACCACGAAAGCTAAGGCACAAACTGGGATTAGATACCCCACTATGCTTAGCCCTAAATCCAGATGCTTACCCAACTAAAGCATCCGCCCGAGAACTACGAGCACAAACGCTTAAAACTCTAAGGACTTGGCGGTGCCCCAAACCCACCTAGAGGAGCCTGTTCTATAATCGATAATCCACGATACACCCGACCCCTTCTTGCCCAAAGCAGCCTACATACCGCCGTCCCCAGCTCACCTCCCCTGAGAGCCCAAACAGTGAGCATAATAGCATCGCGCTAACAAGACAGGTCAAGGTATAGCCTATGAAGGGGAAGAAATGGGCTACATTTTCTAGTCTAGAAAACCACGAAAGGAAGCCTGAAAGGGCCTCCAGAAGGAGGATTTAGTAGTAAAGATGGATAAGAATGCCCTCTTAAACTCGGCCCTGGGACACGTACATACCGCCCGTCACCCTCCTCACAACCAACTAGCATTAATAAATAATAAGCAAACCAGGTTAAAGATGAGGTAAGTCGTAACAAGGTAAGTGTACCGGAAGGTGCACTTAGAAT
>PMU77160 Porphyrio martinicus 12S small subunit ribosomal RNA, mitochondrial gene for mitochondrial RNA, partial sequence
GCTTGGCCCTAAACCCTGATACTCACCCCACTAAAGTATCTGCCTGAGAACTACGAGCACAAAGGCTTAAAACTCTAAGGACTTGGCGGTGCTCCAAACCCACCTAGAGGAGCCTGTTCTGTAATCGATAACCCACGATACACCCAAGCCCTTCTCGCCCAAAGCAGCCTACATACCGCCGTCCCCAGCTCACCTTCTCTGAGAGCTCAAGCAGTGAGCACAACAACACCGCTAGTAAGACAGGTCAAGGTATAGCCCATGAAGGGGAAGAAATGGGCTACATTTTCTAAAATAGAAAACGAAAAGAGGTTTGAAATCAACTTCCAGAAGGAGGATTTAGCAGTAAAGGAGGGCAAGAATACCTCCTTAAACCCGGCCCTGGAG
>KJ685950 Porphyrio flavirostris isolate Pro2 12S ribosomal RNA gene, partial sequence; mitochondrial
AGTATCCGCCCGAGAACTACGAGCACAAACGCTTAAAACTCTAAGGACTTGGCGGTGCCCCAAACCCATCTAGAGGAGCCTGTTCTATAATCGATAACCCACGATAAACCCAACCCCTTCTAGCCCAAAGCAGCCTACATACCGCCGTCCCCAGCCCACCTCCCCTGAGAGCCCAAACAGTGAGCACAACAACACCCCGCTAACAAGACAGGTCAAGGTATAGCCAATGAAAGGGTAGAAATGGGCTACATTTTCTAAAATAGAAAATTCCAACGGAAAGAGGTCTGAAATTCGACCTCCAGAAGGAGGATTTAGCAGTAAAGAGGAGTAAGAATATCCTCTTAAACCTGGCCCTGGAG
>KF701062 Porphyrio porphyrio mitochondrion, complete genome
ACAGACTTAGTCCTAACCTTACAGTTAACTCTTGCCAGACGTATACATGCAAGTATCCGCACCCCAGTGTAAACGCCCACAACCCCTGCCCCAAACCCGGGCAGAAATGAGGAGCAGGCATCAGGCACACTACAAGTAGCCCAAAACGCCTATGCTCAGCCACACCCCCACGGGTACTCAGCAGTAACTAACATTAAGCAATAAGTGCAAACTTGACTTAGCCATGGCAAACCACACAGGGCTGGTAAATCTTGTGCCAGCTACCGCGGCCATACAAGAAGCCCAAGTTAACCGTCACTCGGCGTAAAGAGTGGTATTACATTATTACCCAACTAAGACCGAAACGCAACCAAGCCGTCATAAGCCCACGATGCGCCCAAGACCACCATGAAGACGGTCCTAGCTAAAAGATCTATTAAGCACCACGAAAGCCAAGGCACAAACTGGGATTAGATACCCCACTATGCTTGGCCCTAAATCCAGATACTCACCACCACTAGAGTATCCGCCTGAGAACTACGAGCACAAACGCTTAAAACTCTAAGGACTTGGCGGTGCCCCAAACCCACCTAGAGGAGCCTGTTCTGTAATCGATAACCCACGATATACCCAACCCCTTCTTGCCCAAAGCAGCCTACATACCGCCGTCCCCAGCTCACCTCCCCTGAGAGCCTAAATAGTGAGCACAACAACACCTCGCTAATAAGACAGGTCAAGGTATAGCCCATGAAGGGGTAGAAATGGGCTACATTTTCTAAAATAGAAAATCAACGAAAGGAGGTTTGAAACAACCTCCAGAAGGAGGATTTAGCAGTAAAGGGCGGCAAGAATACCCCCTTAAACCTGGCCCTGGAGCACGTACATACCGCCCGTCACCCTCCTCATGGCCCGTAAATGCCTGTAATTAACCCACAATTTAAACCTGGCCAAAGATGAGGTAAGTCGTAACAAGGTAAGTGTACCGGAAGGTGCACTTAGCAC
>ACU77157 Aramides cajanea 12S small subunit ribosomal RNA, mitochondrial gene for mitochondrial RNA, partial sequence
GCTTGGCCCTAAATCTAGACACTTATCTCCTACCAAAGTGTCCGCCCGAGAACTACGAGCACAAACGCTTAAAACTCTAAGGACTTGGCGGTGCTCCAAACCCACCTAGAGGAGCCTGTTCTATAATCGATAACCCACGATACACCTAACCCCTTCTTGCCCAAAGCAGCCTACATACCGCCGTCCCCAGCCCACCTTCTCTGAAAGCTCAACAGTGAGCACAACAACACCGCTAATAAGACAGGTCAAGGTATAGCCTATGAAGGGGAAGAAATGGGCTACATTTTCTAAAATAGAAAACGAAAGGAGGCCTGAAATAGCCTCCAGAAGGAGGATTTAGTAGTAAAGAGAAACAAGAATGTCCTCTTAAACTCGGCCCTGGAG
>KF644581 Heliornis fulica mitochondrion, complete genome
ACAGACTTAGTCCTAACCTTACCGTTAGTTGCTACCAAACATATACATGCAAGTATCCGCACACCAGTGTAAATGCCCACGACTTCTAAATTAGATTGGAGGAGCAGGCATCAGGCGCGCAAATTAATTGCAGCCCAAGACGCCTTGCTTAGCCACACCCCCACGGGTATTCAGCAGTAATTGACATTAAGCAATAAGTGAAAGCTTGACTTAGTTATGGTAGAACTCAACTCAGGGCTGGTTAATCTTGTGCCAGCTACCGCGGTCATACAAGAAGCCCAAATTAACGGTAGTGCGGCGTAAAGAGTGGCGCAATAATATCACGCAACTAAGACAGAGATGCAACTGAGCTGTCATAAGCCTATGATGCATATAAGTCCAACATCAAGACGATCTTAGCAAAAAAGATTAACTACAGCCACTAAAGCTAAGGCCCAAACTGGGATTAGATACCCCACTATGCTTAGCCCTAAATCATGGTACTCACAGTACTAGAGTACCCGCCCGAGAACTACGAGCACAAACGCTTAAAACTCTAAGGACTTGGCGGTGCCCTAAACCCACCTAGAGGAGCCTGTCCTATAATCGATAACCCACGATACACCCAACCACTTCTAGCCTAAGCAGCCTACATACCGCCGTCCCCAGCCCACCTTACATGAGAGATATAATAGTGAGCTCAACAGCCACCCGCTAGTAAGACAGGTCAAGGTATAGCCCATGAAGTGGGAGAGATGGGCTACATTTTCTAAAATAGAATATAACGGAAAGGGAAATGAAAATACCTTCCCTGGAAGGCGGATTTAGCAGTAAACTGGAACAATAAAGTCCAATTCAACCAGGCCCTAGGGCACGTACATACCGCCCGTCACCCTCATCAAAAGCTTTAAAGCACATAAATAATAAAAATAGTAGCTAAAGACGAGGTAAGTCGTAACAAGGTAAGTGTACCGGAAGGTGCACTTAGAAC
>EHU76025 Eurypyga helias 12S mitochondrial ribosomal RNA, small subunit, mitochondrial gene, domains I-III, partial sequence
AAAAGACTTAGTCCTAACCTTACCGTTAATTTTTGCTAAGTATATACATGCAAGTATCCGCGCCCCAGTGTAAATGCCCCTGTCACCTTTATCAAGATGAAGGGGGCTGGTATCAGGCACACGTTCAACCGTAGCCCAAGACGCCTTGCTCAGCCACACCCCCACGGGTACTCAGCAGTAATTAACATTAAGCAATAAGTGCAAACTTGACTTAGCTATAGCAGTTCCTACATAGGGCCGGTAAATCTTGTGCCAGCCACCGCGGTCACACAAGAGGCTCAAATTAACNNGTCCGCGGCGTAAAGAGTGGTACAATGTTAACNGCACAAACTAAGACCAAAATACAACTAAGCTGTCATAAGCCCAAGATGTACCTAAGCCTCCCATCAAAATGGCCTTAGCACCTTCGTTCTATTTAAACCCACTAAAGCTAGGGCCCAAACTGGGATTAGATACCCCACTATGCCTAGCCCTAAATCCAGGTGTTTACCCTACCCTAACACCCGCCAGAGAACTACGAGCACAAACGCTTAAAACTCTAAGGACTTGGCGGTGCCCCAAACCCACCTAGAGGAGCCTGTTCTATAATCGATAACCCACGATACACCCAACCCTCCCTAGCAAGGACAGCCTACATACCGCCGTCGCCAGCCTACCTCATCTGAGAGCACTACAGTGGGCAAAATAGCCTACCTCGCTAATAAGACAGGTCAAGGTATAGCCCATGAGAGGGAAGAAATGGGCTACATTTTCTAGCAATAGAACACATACGGAACAGGGGCATGAAACTGCCCCCAGAAGGTGGATTTAGCAGTAAAGAGGGACAATATAAGCCCCCTTAAAGATGGCTCTGGGGCACGTACATACCGCCC
>DQ485816 Aramus guarauna 12S ribosomal RNA and tRNA-Val genes, complete sequence; mitochondrial
AAAGACTTAGTCCTAACCTTACAGTTAATTCTTGCCAAACATATACATGCAAGTATCCGCGCCCCAGTGTAAATGCCCTCAACCCCTAACAATCTTAGGCAAAGGAGCGGGTATCAGGCACACCCACCAGTCGTAGCCCAAGACGCCTTGCTTAGCCACACCCCCACGGGCACTCAGCAGTAATTAACATTAAGCAATAAGTGTAAACTTGACTTAGTTATGGCAACCTAGGGTTGGTAAATCTTGTGCCAGCCACCGCGGTCATACAAGAAACCCAAATTAACCGTAACACGGCGTAAAGAGTGGTATTATGCTATCACAACAACTAAGATTAAAATGCAACTAAGCCGTCATAAGCCTAAGATGCACCTAAAATCACCATTAAAACGATCTTAGCAACCATGATCCATTAAACTCCACGAAAGCTAGGACACAAACTGGGATTAGATACCCCACTATGCCTAGCCCTAAATCTCAATACTTACTCCACTAAAGTATTCGCCCGAGAACTACGAGCACAAACGCTTAAAACTCTAAGGACTTGGCGGTGCCCCAAACCCACCTAGAGGAGCCTGTTCTATAACCGATAACCCACGATACACCCAACCACTTCTTGCCAACGCAGCCTACATACCGCCGTCCCCAGCTCACCTCCCCTGAGAGGACAACAGTGAGCACAACAGCCCAACCCGCTAGTAAGACAGGTCAAGGTATAGCCCACGAAGTGGAAGAAATGGGCTACATTTTCTAAAATAGAAAATTTCACGGAAGGGGGTGTGAAACCTCCCCCAGAAGGCGGATTTAGCAGTAAAATGGAACAATAAAGTCCCTTTTAAGTTGGCCCTGAGGCACGTACATACCGCCCGTCACCCTCCTCACAAGCTACAAACCCCACAATAAATCTAATACACCTATCAGCCAAAGATGAGGTAAGTCGTAACAAGGTAAGTGTACCGGAAGGTGCACTTAGCAC
>HQ857211 Gallus gallus isolate yin125 mitochondrion, complete genome
AAAAGACTTAGTCCTAACCTTTCTATTGGTTTTTGCTAGACATATACATGCAAGTATCCGCATCCCAGTGAAAATGCCCCCAAACCTTTCTTCCCAAGCAAAAGGAGCAGGTATCAGGCACACTCAGCAGTAGCCCAAGACGCCTTGCTTAAGCCACACCCCCACGGGTACTCAGCAGTAATTAACCTTAAGCAATAAGTGTAAACTTGACTTAGCCATAGCAACCCAGGGTTGGTAAATCTTGTGCCAGCCACCGCGGTCATACAAGAAACCCAAATCAATAGCTACCCGGCGTAAAGAGTGGCCACATGTTATCTGCACCAGCTAAGATTAAAATGCAACCAAGCTGTCATAAGCCTAAGATCCACCTAAACCCAACCCAAATCCATCTTAGCCTCAACGATTAATTTTAACCCACGAAAGCTAGGACCCAAACTGGGATTAGATACCCCACTATGCCTAGCCCTAAATCTAGATACCTCCCATCACACATGTATCCGCCTGAGAACTACGAGCACAAACGCTTAAAACTCTAAGGACTTGGCGGTGCCCCAAACCCACCTAGAGGAGCCTGTTCTATAATCGATAATCCACGATTCACCCAACCACCCCTTGCCAGCACAGCCTACATACCGCCGTCGCCAGCCCACCTCTAATGAAAGAACAACAGTGAGCTCAATAGCCCCTCGCTAATAAGACAGGTCAAGGTATAGCCTATGGGGTGGGAGAAATGGGCTACATTTTCTAACATAGAACAAACGAAAAAGGACGTGAAACCCGCCCTTAGAAGGAGGATTTAGCAGTAAAGTGAGATCATACCCCCTAAGCTCACTTTAAGACGGCTCTGAGGCACGTACATACCGCCCGTCACCCTCTTCACAAGCCATCAACATCAATAAATATATACTTCCCCTCCCGGCTAAAGACGAGGCAAGTCGTAACAAGGTAAGTGTACCGGAAGGTGCACTTAGACTAC
>KR732826 Odontophorus gujanensis 12S ribosomal RNA gene, partial sequence; mitochondrial
AAAAGACTTAGTCCTAACCTTATTATTGGTTCCTGCTAGACATATACATGCAAGTATCCGCACTCCAGTGAAAATGCCCTCAAACCCTTCCCCATCCTCAAGGCAAAAGGAGCAGGTATCAGGCACACCCAAGCAGTAGCCCAAGACGCCTTGCCCAGCCACACCCCCACGGGTATTCAGCAGTAATTAACATTAAGCAATAAGTGCAAACTTGACTTAGCCATAGCAACTCCACAGGGTTGGTAAATCTTGTGCCAGCCACCGCGGTCATACAAGAGACCCAAATCAATAATCATCGGCGTAAAGAGTGACTATACGTTATCATCATTAACTAAGATCAAAATGTAACTAAGCTGTCACAAGCCTAAGATCCACCAAAGCTCAACTCAACATCTTAGATTCAACGATCAACTTTAACCCACGAAAGCCAGGACACAAACTGGGATTAGATACCCCACTATGCCTAGCCCTAAATCCAGATACCCGCCCACACTAAAGTATCCGCCCGAGAACTACGAGCACAAACGCTTAAAACTCTAAGGACTTGGCGGTGCCCCAAACCCACCTAGAGGAGCCTGTTCTATAACCGATAATCCACGATCCACCCAACCACCCCTTGCCAACACAGCCTACATACCGCCGTCGCCAGCCCACCTCCCATGAGAGAATAATAGTGCGCTCAATAGCCCTCCACTAACAAGACAGGTCAAGGTATAGCCTATGGGGTGGCAGAAATGGGCTACATTCTCTATCATAGAGCATCAACGAAAAAGGATATGAAAATCTGTCCTTAGAAGGAGGATTTAGCAGTAAAGTAAGATCATTTTCAGCCTACTTTAAGCCGGCTCTGGAGCACGTACATACCGCCCGTCACCCTCTTCACAAGCCACTACTATCCATAAATAATAAACCCACCCACCAAGGCTAAAGACGAGGCAAGTCGTAACAAGGTAAGTGTACCGGAAGGTGCACTTTAGACTAC
>KR732814 Colinus cristatus 12S ribosomal RNA gene, partial sequence; mitochondrial
AAAAGACTTAGTCCTAACCTTATTATTGGTTTCTGCTAGACATATACATGCAAGTATCCGCACCCCAGTGAAAATACCCCCAAGCCTTTATCATTCACCTAAAGCAAAAGGAGTAGGTATCAGGCACACCCAAGAAGTAGCCCAAGACACCTTGCCCAGCCACACCCCCACGGGTACTCAGCAGTAATTAACATTAAGCAATAAGTGTAAACTTGACTTAGTTATAGCAGCCCACAGGGTTGGTAAATCTTGTGCCAGCCACCGCGGTCATACAAGAAACCCAAATCAATAATCACCGGCGTAAAGAGTGGTCATATGTTATCTTCACCAACTAAGATTAAAATGAAACTAAGCCGTCACAAGCCAAAGATCCACCTAAGCCCAACACACCATCTTAGACCCAACGATCAATTTAAACCCACGAAAGCTAAGACACAAACTGGGATTAGATACCCCACTATGCCTAGCCCTAAATCCAGATACCCCCAATACTAACGTATCCGCCCGAGAACTACGAGCACAAACGCTTAAAACTCTAAGGACTTGGCGGTGCCCCAAACCCACCTAGAGGAGCCTGTTCTATAAACGATATTCCACGATCCACCCAACCACCTCTTGCCAACACAGCCTACATACCGCCGTCGCCAGCCCACCTCCCATGAAAGAACAACAGTGCGCTCAATAGTATCCGCTAATAAGACAGGTCAAGGTATAGCTCATGAGGTGGAAGAAATGGGCTACATTCTCTATCATAGAGCACTCACGAAAAAGGACATGAAAGCTGTCCTTGGAAGGAGGATTTAGCAGTAAAGTAGGACCATTACCACCCCCCCCAGCCTACTTTAAGCCGGCTCTGGGGCACGTACATACCGCCCGTCACCCTCTTCACAGGCCACCAACATCCATAAATAATAAGCCCACCCAACCAGGCCAAAGACGAGGTAAGTCGTAACAAGGTAAGTGTACCGGAAGGTGCACTTAGACCAC
>KJ914548 Colinus virginianus mitochondrion, complete genome
AAAAGACTTAGTCCTAACCTTATTATTGGTTCCTGCTAGACATATACATGCAAGTATCCGCACCCCAGTGAAAATACCCCCAAACCTTTATCACCACTTAAAGCAAAAGGAGTAGGTATCAGGCACACCCAAGAAGTAGCCCAAGACACCTTGCCCAGCCACACCCCCACGGGTACTCAGCAGTAATTAACATTAAGCAATAAGTGTAAACTTGACTTAGCCATAGCAGTCCACAGGGTTGGTAAATCTTGTGCCAGCCACCGCGGTCATACAAGAAACCCAAATCAATAATCACCGGCGTAAAGAGTGGTCATATGTTATCTACACCAACTAAGATCAAAATGGAACTAAGCCGTCACAAGCCAAAGATCCACCTAAGCTCAACACAACATCTTAGACTTAACGATCAATTTAAACCCACGAAAGCTAAGACACAAACTGGGATTAGATACCCCACTATGCCTAGCCCTAAATCCAGATACCCCCAATACCAACGTATCCGCCCGAGAACTACGAGCACAAACGCTTAAAACTCTAAGGACTTGGCGGTGCCCCAAACCCACCTAGAGGAGCCTGTTCTATAACCGATAATCCACGATCCACCCAACCACCTCTTGCCAACACAGCCTACATACCGCCGTCGCCAGCCCACCTCCCATGAAAGAACAACAGTGCGCCCAATAGCCTCCGCTAACAAGACAGGTCAAGGTATAGCTCATGAGGTGGAAGAAATGGGCTACATTCTCTACCATAGAGCACCCACGAAAAAGGACATGAAAGCTGTCCTTGGAAGGAGGATTTAGCAGTAAAGTAGGACCATTACCATTCCCCAAGCCTACTTTAAGCCGGCTCTGGGGCACGTACATACCGCCCGTCACCCTCTTCACAGGCCACCAGCATCCATAAATAATAAGCCCACCCAATCCAGGCCAAAGACGAGGTAAGTCGTAACAAGGTAAGTGTACCGGAAGGTGCACTTAGACTACT
>AF165450 Penelope obscura 12S small subunit ribosomal RNA gene, partial sequence; mitochondrial gene for mitochondrial product
CCATACAAGAGGCCCAAATTAACTGCCCATCCGGCGTAAAGAGTGGCAAGATGTTATCCCCCCAACTAAGATCAAAATGCAACCAAGCTGTCATAAGCCCAAGACGCACCTAAACCCACCCCCAAAACAGATCCTAGTACCCGCGATCAATTTCAACCCACGAAAGCTGGGGCACAAACTGGGATTAGATACCCCACTATGCCTAGCCCTAAATTCAGATACTTTTCCCCACCAGAGTATTCGCCCGAGAACTACGAGCACAAACGCTTAAAACTCTAAGGACTTGGCGGTGTCCCAAACCCACCTAGAGGAGCCTGTTCTATAACCGATAACCCACGATACACCCAACCACCTCTCGCAATCGCAGCCTACATACCGCCGTCGCCAGCTCACCTCCCCTGAAAGTCTTACAGTGAGCCCAATAGCTTTCCCCGCTAGCAAGACAGGTCAAGGTATAGCCCATGAGGTGGAAGAAATGGGCTACATTTTCTAGCATAGAACACACGGCAATGGGGCGTGAAACCGCCCCCAGAAGGAGGATTTAGCAGTAAAGTCGAACAATAGAGTCCACTTTAAACCGGCTCTGGGACACGTACATACCGCCCGTCACCCTCCTCACAGGCCTACCCACCCATATAAATAATCAACCCTACAACAAGCCAAAGATGAGGTAAGTCGTAACAA
>AF165449 Pauxi pauxi 12S small subunit ribosomal RNA gene, partial sequence; mitochondrial gene for mitochondrial product
CCATACAAGAGACCCAAATTAACTGTCCACCCGGCGTAAAGAGTGGCAAGATGTTATCCTACCAACTAGGATCAAAATGCAACTAAGCTGTCATAAGCTCAAGGCGCACCCAAACCCACCCCCTAAAGATCCTAGCACTCACGATCAATTTCAACCCACGAAAGCTAGGGCACAAACTGGGATTAGATACCCCACTATGCCTAGCCCTAAATCTAGATACTTCCTCCACCAAAGTATTCGCCCGAGAACTACGAGCACAAACGCTTAAAACTCTAAGGACTTGGCGGTGTCCCAAACCCACCTAGAGGAGCCTGTTCTATAACCGATAACCCACGATGCACCCAACCACCCCTCGCCAGCACAGCCTACATACCGCCGTCGCCAGCTCACCTCCCTTGAGAGCTCCGCAGTGAGCCCAATAGCCCCCCCCTCCACTAGCAAGACAGGTCAAGGTATAGCCCATGGGGTGGAAGAAATGGGCTACATTTCCTAGGATAGAACACACGGAACAGGAGCGTGAAACCGCCCCTAGAAGGAGGATTTAGCAGTAAAGCTGAACAATAGAGTCAGCTTTAAACCGGCTCTGGGACACGTACATACCGCCCGTCACCCTCTTCACAGGCCCACCTACCCACATAAATAATCAACCCCACAATAAGCCAAAGATGAGGCAAGTCGTAACAA
>AY952762 Ortalis vetula 12S ribosomal RNA gene, complete sequence
AAAGACTTAGTCCTAACCTTACAGTTAATTTTTACCAAACATATACATGCAAGTATCCGCACTCCAGTGTAAATGCCCCAACACCCTTTCACCAAGACATAGGGAGCAGGTATCAGGCACACCCCAGACCGTAGCCCAAAACACCTTGCTAAGCCACACCCCCACGGGTATTCAGCAGTAATTAACATTAAGCAATAAGTGAAAACTTGACTTAGTTATGGTAAACTAAGGGTTGGTAAATCTTGTGCCAGCCACCGCGGCCATACAAGAAACCCAAATTAACTGTCCATCCGGCGTAAAGAGTGGCAAGATGTTATCCCCCCAACTAGGATCAAAATGCAACTAAGCTGTCATAAGCCTAAGGCGCACCTAAACCCACCCCAAGATCCTAGCTTCTATGACTAATTTTAACCCACGAAAGCTAGGACACAAACTGGGATTAGATACCCCACTATGCCTAGCCCTAAATCTAGATACTTCCCCTACCAAAGTACTCGCCCGAGAACTACGAGCACAAACGCTTAAAACTCTAAGGACTTGGCGGTGTCCCAAACCCACCTAGAGGAGCCTGTTCTATAACCGATAACCCACGATGCACCCAACCACCTCTTGCTAATGCAGCCTACATACCGCCGTCGCCAGCTCACCTCCCCTGAGAGTTCCACAGTGAGCTCAATAGTCCCCTCCCCACTAACAAGACAGGTCAAGGTATAGCCTATGAGGTGGAAGAAATGGGCTACATTTCCTAACATAGGACATACGGAACAAGGGCGTGAAACCGCCCCTAGAAGGAGGATTTAGCAGTAAAGCTGAACAATAGAGTCTACTTTAAACTGGCTCTGGGACACGTACATACCGCCCGTCACCCTCTTCACAGGCCTATCCACCCACATAAATAATCAACTCCTCAATAAGCCAAAGACGAGGTAAGTCGTAACAAGGTAAGTGTACCGGAAGGTGCACTTAGAACAT
>AF173561 Ortalis guttata 12S ribosomal RNA gene, partial sequence; tRNA-Val gene, complete sequence; 16S ribosomal RNA gene, complete sequence; and tRNA-Leu gene, partial sequence; mitochondrial genes for mitochondrial products
AAAGACTTAGTCCTAACCTTACAGTTGGTTTTTACCAAACATATACATGCAAGTATCCGCACTCCAGTGTAAATGCCCCAACACTCTTTCACCAAGACATAGGGAGCAGGTATCAGGCACACCCTAAACCGTAGCCCAAAACACCTTGCTAAGCCACACCCCCACGGGTATTCAGCAGTAATTAACATTAAGCAATAAGTGAAAACTTGACTTAGTTATAGTAAACCAAGGGTTGGTAAATCTTGTGCCAGCCACCGCGGTCATACAAGAGACCCAAATTAACTGTCCATCCGGCGTAAAGAGTGGCAAGATGTTATCCCCCCAACTAGGATCAAAGTGCAACTAAGCTGTCATAAGCCCAAGGCGCACCTAAACCCACCCCAAGATCCTAGCTTCTACGACTAATTTCAACCCACGAAAGCTAGGACACAAACTGGGATTAGATACCCCACTATGCCTAGCCCTAAATCTAGATACTTCCCCTACCAAAGTACTCGCCCGAGAACTACGAGCACAAACGCTTAAAACTCTAAGGACTTGGCGGTGTCCCAAACCCACCTAGAGGAGCCTGTTCTATAACCGATAACCCACGATGCACCCAACCACCTCTTGCTAATGCAGCCTACATACCGCCGTCGCCAGCTCACCTCCCCTGAGAGTTCCACAGTGAGCTCAATAGTCCCCTCCCCACTAACAAGACAGGTCAAGGTATAGCCTATGAGGTGGAAGAAATGGGCTACATTTCCTAACATAGGACACACGGAAAAGGGCGTGAAACCGCCCCTAGAAGGAGGATTTAGCAGTAAAGCTGAACAATAGAGTCTACTTTAAACTGGCTCTGGGATACGTACATACCGCCCGTCACCCTCTTCACAGGCCTATCCACCCACATAAGTAATCAACTCCACAATAAGCCAAAGACGAGGCAAGTCGTAACAAGGTAAGTGTACCGGAAGGTGCACTTAGAACAT
>AF165445 Mitu tuberosa 12S small subunit ribosomal RNA gene, partial sequence; mitochondrial gene for mitochondrial product
CCATACAAGAGACCCAAATTAACTGTCCACCCGGCGTAAAGAGTGGCAAGATGTTATCCCACCAACTAGGATCAAAATGCAGCTAAGCTGTCATAAGCCCAAGACGCACCCAAACCCACCCCCAAGATCCTAGCACTTACGACTAATTTCAACCCACGAAAGCTAGGGCACAAACTGGGATTAGATACCCCACTATGCCTAGCCCTAAATCTAGATACTTCCTCCACCAAAGTATTCGCCCGAGAACTACGAGCACAAACGCTTAAAACTCTAAGGACTTGGCGGTGTCCCAAACCCACCTAGAGGAGCCTGTTCTATAATCGATAACCCACGATGCACCCAACCACCCCTCGCCAACACAGCCTACATACCGCCGTCGCCAGCTCACCTCCCCTGAGAGCTCTACAGTGAGCCCAATAGCCTCCCCCCTTCCACTAGCAAGACAGGTCAAGGTATAGCCCATGGGGTGGAAGAAATGGGCTACATTTCCTAGAATAGGACACACGGAATAGGAGCGTGAAACCGCCCCTAGAAGGAGGATTTAGCAGTAAAGCTGAACAATAGAGTCAGCTTTAAACCGGCTCTGGGACACGTACATACCGCCCGTCACCCTCTTCACAGGCCTACCTACCCACATAAATAATCAACCCCACAATAAGCCAAAGACGAGGCAAGTCGTAACAA
>NC_024618 Crax rubra mitochondrion, complete genome
AAAAGACTTAGTCCTAACCTTACAGTTAGTTTCTACCAGACATATACATGCAAGTATCCGCACTCCAGTGTAAATGCCCTAACACTCTCTCACCAAGATACAAGGAGCAGGTATCAGGCGCACCCCAGACTGTAGCCCAAAACGCCTTGCTAAGCCACACCCCCACGGGTATTCAGCAGTAATTAACATTAAGCAATAAGTGAAAACTTGACTTAGTCATGGTACAAACCAAGGGTCGGTAAATCTTGTGCCAGCCACCGCGGCCATACAAGAGACCCAAATTAACTGTCCACCCGGCGTAAAGAGTGGCAAGATGTTATCCTCCCAACTAGAATCAAAATGCAACTAAGCTGTCATAAGCCCAGGATGCACCCAAACCCGCCCCTAAAGATCCTAGCACTCACGATCAATTTCAACCCACGAAAGCTAGGGCACAAACTGGGATTAGATACCCCACTATGCCTAGCCCTAAATCTAGATACTTCCTCCACCAAAGTATTCGCCCGAGAACTACGAGCACAAACGCTTAAAACTCTAAGGACTTGGCGGTGTCCCAAACCCACCTAGAGGAGCCTGTTCTATAACCGATAACCCACGATGCACCCAACCACCCCTCGCCAACACAGCCTACATACCGCCGTCGCCAGCTCACCTCCCTTGAGAGTCCCACAGTGAGCCCAATAGTCCTCTTTCCACTAGCAAGACAGGTCAAGGTATAGCTCATGGGGTGGAAGAAATGGGCTACATTTCCTAAAATAGAACACACGGAATAGGGGCGTGAAACCGCCCCTAGAAGGAGGATTTAGCAGTAAAACTGAACAATAGAGTCAGCTTTAAACCGGCTCTGGGACACGTACATACCGCCCGTCACCCTCTTCACAGGCCCGCCCGCCCACATAAATAATCAACTCCACAATAAGCCAAAGACGAGGTAAGTCGTAACAAGGTAAGTGTACCGGAAGGTGCACTTAGAACAT
>AY274006 Chauna torquata isolate T1331 tRNA-Phe gene, partial sequence; 12S ribosomal RNA gene, complete sequence; and tRNA-Val gene, partial sequence; mitochondrial
AAAAGACTTAGTCCTAACCTTACAGTTAGTTTATGCCAGACACATACATGCAAGTATCCGCGTACCAGTGAAAATGCCCTTAATACTTGGAACCCGCCAAGTCAAAGGAGCAGGCATCAGGCACACCCAAGTAGTAGCCCAAGACGCCTTGCTAAGCCACACCCCCACGGGTATTCAGCAGTAGTTAACATTAAGCAATAAGTGTAAACTTGACTTAGCCATGGCTACCTTAAGGGTCGGTAAATCTTGTGCCAGCCACCGCGGTCACACAAGAGACCCAAATTAACCGTACTACCGGCGTAAAGAGTGGCAATATGTTATCCCAATGACTAAGATCAAAGTACAACCAAGCTGTCATAAGCCCAAGACGTATCTAAAGCCACCCTCAAGACGATCTTAGCGCCAACGACCAATTTTAACCCACGAAAGCTAGGACACAAACTGGGATTAGATACCCCACTATGCCTAGCCCTAAATCCAGGTACTTACCAAACCCAAGTACCCGCCCGAGAACTACGAGCACAAACGCTTAAAACTCTAAGGACTTGGCGGTGCCCCAAACCCACCTAGAGGAGCCTGTTCTATAATCGATAATCCACGATTAACCCAACCACCCCTTGCCAACACAGCCTACATACCGCCGTCGCCAGCCCACCTCCACTGAGAGTCCAACAGTGAGCTAAATAGTTACCCCACTAGCAAGACAGGTCAAGGTATAGCCCATGGGGTGGAAGAAATGGGCTACATTTTCTACCGCTAGAACAAACTTTACGAAAGGGGGTGTGAAATCACCCCTAGAAGGAGGATTTAGCAGTAAAGCAGGACAATAGGGCCTACTTTAAACCGGCTCTGGGACACGTACATACCGCCCGTCACCCTCCTCATAAGCTAAACAAACCACATAAATAATCTGCCAAACAGCCAAAGATGAGGTAAGTCGTAACAAGGTAAGTGTACCGGAAGGTGCACTTAGAATAC
>ACU83728 Anhima cornuta 12S mitochondrial ribosomal RNA, small subunit, mitochondrial gene
AAAGACTTAGTCCTAACCTTATAGTTAGTTTATGCCAGACACATACATGCAAGTATCCGCGCACCAGTGAAAATGCCCCTAACACCTGGAACTACCCAAGTCAAAGGAGCAGGTATCAGGCACACCCAAGCAGTAGCCCAAGACGCCTTGCTTAGCCACACCCCCACGGGTATTCAGCAGTAGTTAACATTAAGCAATAAGTGTAAACTTGACTTAGCCATGGCAACCAAGGGTCGGTAAATCTTGTGCCAGCCACCGCGGTCACACAAGAGACCCAAATTAACTATACTACCGGCGTAAAGAGTGGTAATATGCTATCCCAACAACTAAGATCAAAGCACAACTGAGCCGTCATAAGCCCAAGATATGTCTAAAACCACCCTCAAGACGATCTTAGCACCCACGACCAATTTAAATCCACGAAAGCTAGGACACAAACTGGGATTAGATACCCCACTATGCCTAGCCCTAAATCAAAGTACTTACCAAACCCAAGTACTCGCCCGAGAACTACGAGCACAAACGCTTAAAACTCTAAGGACTTGGCGGTGCCCCAAACCCACCTAGAGGAGCCTGTTCTATAATCGATAACCCACGATTCACCCAACCACCCCTCGCCAACACAGCCTACATACCGCCGTCGCCAGCTCACCTCCCCTGAGAGCCCAACAGTGAGCTAAGCAGTTACCCCACTAGCAAGACAGGTCAAGGTATAGCCCATGGGGTGGAAGAAATGGGCTACATTTTCTACTACTAGAACAAACTTTACGAAAGGGGATCTGAAACCATCCCTAGAAGGAGGATTTAGCAGTAAAGTAAGACAATAGAGCCTACTTTAAACCGGCTCTGGGACACGTACATACCGCCCGTCACCCTCCTCACAAGCTAAATAGACCATATAAATAATCTGCCAAACAGCCAAAGATGAGGTAAGTCGTAACAAGGTAAGTGTACCGGAAGGTGCACTTAGGATAT
>HM063554 Neochen jubata isolate MDS tRNA-Phe gene, partial sequence; 12S ribosomal RNA gene, complete sequence; and tRNA-Val gene, partial sequence; mitochondrial
AAAGACTTAGTCCTAACCTTACAGTTGGTTTTTGCTAGACATATACATGCAAGTATCCGCGCCCCAGTGTAAATGCCCTCAACAACCTGCCCCTCGCAGGCCTTAAGGAGCGGGTATCAGGCACACCCAAGCAGTAGCCCAAGACGCCTTGCTAAGCCACACCCCCACGGGTATTCAGCAGTAGTTAACATTAAGCAATGAGCGCAAGCTCGACTTAGTCATAGCAAATCTCACCCCAAGGGTCGGTAAATCTTGTGCCAGCCACCGCGGTCACACAAGAGACCCAAATCAACTGTCCCACACGAGCGGCGTAAAGAGTGGTAAAAATGCCTATCCTACTAAACTAAGATCAAAATGCAGCCAAGCTGTCGCAAGCACAGGGTGCACCTAAACACGCCATCAAGATGATCTTAGAAACTAGCGATTAATTTGAGCCCACGAAAGCCAGGGCCCAAACTGGGATTAGATACCCCACTATGCCTGGCCCTAAATCTTGATACTTACTACTACCGAAGTATCCGCCAGAGAACTACGAGCACAAACGCTTAAAACTCTAAGGACTTGGCGGTGCCCTAAACCCACCTAGAGGAGCCTGTTCTGTAATCGATGATCCACGATCAACCCGACCGCCCCTTGCCAAACACAGCCTACATACCGCCGTCGCCAGCCCACCTCGAATGAGAGCACAGCAGTGGGCACAACAGCATCCCCCCGCTAGCAAGACAGGTCAAGGTATAGCCTATGGGACGGAAGAAATGGGCTACATTCCCTGTACACAGGGCAGCACGGAAAGAAGCATGAAACTGCTTCTAGAAGGAGGATTTAGCAGTAAAATGGGATAATAGAGCCCATTTTAAGCCGGCCCTAGGGCACGTACATACCGCCCGTCACCCTCCTCGTAGGCCACACCCCCACATAACTAATACCATTAACATGCCAAAGATGAGGTAAGTCGTAACAAGGTAAGTGTACCGGAAGGTGTACTTAGAATACT
>FJ379296 Dendrocygna javanica mitochondrion, complete genome
AAAGACTTAGTCCTAACCTTACGATTGGTTTTAGCCAAATATATACATGCAAGTATCCGCGCCCCAGTGTAAATGCCCTTAACCGCCTCTCCCCCGGCTCTAAGGAGCGGGCATCAGGCACACCCAAGCAGTAGCCCAAGACGCCTTGCGCAGCCACGCCCCCACGGGTAATCAGCAGTAATTAGTATTAAGCAATGAGTGAAAACTTGACTTAGTTATGGTAACAACCCAAGGGTTGGTAAATCTTGTGCCAGCCACCGCGGTCACACAAGAAACCCAAATCAATCGTCCCCCCACGGCGTAAAGAGTGGTAAGATGTTTATCCTATCTAACTAAGATCAAAATGCAACTAAGCTGTCATAAGCACAAGATGCACTTAAGCACACCATAAAGATGGTCTTAGAACTAACGATTGATTTAAACCCACGAAAGCCAGGGCACAAACTGGGATTAGATACCCCACTATGCCTGGCCCTAAATCTTGATACTTATAATACCCAAGTATCCGCCCGAAAACTACGAGCGCAAACGCTTAAAACTCTAAGGACTTGGCGGTACCCTAAACCCACCTAGAGGAGCCTGTTCTATAATCGATAATCCACGATAAACCCAACCACCCCTTGCCCAACATCAGCCTACATACCGCCGTCCCCAGCCCACCTCGAATGAGAGCACAACAGTGAGCAAAATAGCACCCCCCCGCTAATAAGACAGGTCAAGGTATAGCCCATGGGGTGGGAGAAATGGGCTACATTCTCTAAGATAGAGCACAACGGAAAGAAGCGTGAAACCGCTTCTGGAAGGAGGATTTAGCAGTAAAACAGGAAGATGGAGCCTGTTTTAAGCCGGCCCTGGGGTACGTACATACCGCCCGTCACCCTCCTCACAAGCCATAAAACTCCATAATTAATGCGATCAACACGCTAAAGATGAGGTAAGTCGTAACAAGGTAAGTGTACCGGAAGGTGTACTTAGAATAC
>DBU83737 Dendrocygna bicolor 12S mitochondrial ribosomal RNA, small subunit, mitochondrial gene
AAAGACTTAGTCCTAACCTTACGATTGGTTACAGCCAAATATATACATGCAAGTATCCGCGCTCCAGTGTAGATGCCCTTAATCGCCTCTTTTCCCCCGGCTCTAAGGAGCGGGCATCAGGCACACCCAAGCAGTAGCCCAAGACGCCTTGCGTAGCCACGCCCCCACGGGTATTCAGCAGTAATTAATATTAAGCAATGAGTGAAAACTTGACTTAGTTATGGCAACAATTTAAGGGTTGGTAAATCTTGTGCCAGCCACCGCGGTCACACAAGAAACCCAAATCAATCGTCCCTCCACGGCGTAAAGAGTGGGAAAATGCTTATCCTATCAAACTAAGGCCGAAATGCAACTAAGCCGTCGTAAGCTAAAGATGCACTTAAGAACGCTATAAAGATAACCTTAGAAAATAGCGACCAATTTAAACCCACGAAAGCCAGGGCACAAACTGGGATTAGATACCCCACTATGCCTGGCCCTAAATCTCGATACTTATAATACCCAAGTATCCGCCCGAGAACTACGAGCGCAAACGCTTAAAACTCTAAGGACTTGGCGGTACCCTAAACCCACCTAGAGGAGCCTGTTCTATAATCGATAATCCACGATGAACCCAACCACCCCTTGCCCAACACCAGCCTACATACCGCCGTCCCCAGCCCACCTCGAGATGAGAGCACAACAGTGAGCAAAATAGCGTCTCCCGCTAACAAGACAGGTCAAGGTATAGCCCATGGGGTGGGAGAAATGGGCTACATTCTCTGAGACAGAGCACCACGAAAAGAAGCGTGAAACCGCTTCTGGAAGGAGGATTTAGCAGTAAAATAGGATAATAGAGCCTATTTTAAGCCGGCCCTGGGGTACGTACATACCGCCCGTCACCCTCCTCACAAGCTATAAAACCCAATAATTAATACAACCAACACGCTAAAGATGAGGTAAGTCGTAACAAGGTAAGTGTACCGGAAGGTGTACTTAGAATAC
>AF173717 Dendrocygna autumnalis 12S ribosomal RNA gene, partial sequence; mitochondrial gene for mitochondrial product
GCCTGGCCCTAAATCTCGATACTTACAGTACCCAAGTATCCGCCCGAGAACTACGAGCACAAACGCTTAAAACTCTAAGGACTTGGCGGTGCCCTAAACCCACCTAGAGGAGCCTGTTCTATAATCGATAATCCACGATAAACCCAACCACCCCTTGCCCAAATATCAGCCTACATACCGCCGTCGCCAGCCTACCTCGAATGAGAGCACAACAGTGGGCGAAATAGCACTCCGCTAGTAAGACAGGTCAAGGTATAGCCTATGGGATGGAAGAAATGGGCTACATTCTCTACAATAGAGCATCACGGAAAGAAGTGTGAAACCGCTTCTAGAAGGAGGATTTAGCAGTAAAATAGGATAATAAAGCCTATTTTAAACCGGCCCTGGGGCACGT
>EU755254 Cairina moschata mitochondrion, complete genome
AAAGACTTAGTCCTAACCTTACAGTTGGTTTTTGCTAGACATATACATGCAAGTATCCGCGCCCCAGTGTAAATGCCCTCAACAGCCCACTACCACCAGGCCTTAAGGAGCGGGTATCAGGCACACCCAAGCAGTAGCCCAAGACGCCTTGCCAAGCCACACCCCCACGGGTATTCAGCAGTAGTTAACATTAAGCAATGAGTGCAAACTCGACTTAGTCATAGCAAGTTCCATTTTCCCCAAGGGCCGGTAAATCTTGTGCCAGCCACCGCGGTCATACAAGAGGCCCAAATCAACTGTCCACATAAGCGGCGTAAAGAGTGGTAATAATGCTTATCCTACTTAACTAAGATCAAAATGCGGCTAAGCTGTCGCAAGCACAAGACGCACCTAAACACACCATCAAGATGATCTTAGAAACTAGCGACGGATTTAAACCCACGAAAGCCAGGGCCCAAACTGGGATTAGATACCCCACTATGCCTGGCCCTAAATCTTGATACTTATCCTACCGAAGTATCCGCCAGAGAACTACGAGCACAAACGCTTAAAACTCTAAGGACTTGGCGGTGCCCTAAACCCACCTAGAGGAGCCTGTTCTGTAATCGATAACCCACGATCAACCCAACCACCCCTTGCCAAAACAGCCTACATACCGCCGTCGCCAGCCCACCTCGAATGAGAGCACAACAGTGAGCGCAACAGCACCCCCGCTAATAAGACAGGTCAAGGTATAGCCCATGGGGCGGAAGAAATGGGCTACATTCCCTACACACTAGGGCAGCACGAAAAGAAGCATGAAACTGCTTCTGGAAGGAGGATTTAGCAGTAAAGTGGGACAATAGAGCCTACTTTAAGCCGGCCCTAGGGCACGTACATACCGCCCGTCACCCTCCTCACAAGCCACACCCCCACATAACTAATACCCTAAACATGCCAAAGATGAGGTAAGTCGTAACAAGGTAAGTGTACCGGAAGGTGTACTTAGAATACT
>JF914876 Anas discors voucher UAM:REW 068 D-loop, partial sequence; tRNA-Phe gene, complete sequence; and 12S ribosomal RNA gene, partial sequence; mitochondrial
AAAGACTTAGTCCTAACCTTACAGTTGGTTTTTGCTAGACATATACATGCAAGTATCCGCGCCCCAGTGTAAATGCCCTCAACAGCCTCATTCTCCGGCCTTAAGGAGCGGGTATCAGGCACACCCAAGCAGTAGCCCAAGACGCCTTGCGAAGCCACACCCCCACGGGTATTCAGCAGTAGTTAACATTAAGCAATGAGTGCAAACTCGACTTAGTCATAGCAAGCCTTCACCCAAGGGTC
>EU009397 Anas platyrhynchos mitochondrion, complete genome
AAAGACTTAGTCCTAACCTTACAGTTGGTTTTTGCTAGACATATACATGCAAGTATCCGCGCCCCAGTGTAAATGCCCTCAATAGCCTTCACCCCAGGCCTTAAGGAGCGGGTATCAGGCACACCCAAGCAGTAGCCCAAGACGCCTTGCTAAGCCACGCCCCCACGGGTATTCAGCAGTAGTTAACATTAAGCAATGAGTGCAAACTCGACTTAGTCATAGCAAGCCTCCACCCAAGGGTCGGTAAATCTTGTGCCAGCCACCGCGGTCATACAAGAGACCCAAATCAACTGTCCTACAAGCGGCGTAAAGAGTGGTAAGATGCCTATCCTACCTAACTAAGATCAAAATGCAACTAAGCTGTCGCAAGCACAAGATGCACCTAAACACACCATCAAGATGATCTTAGAAACTAGCGATTAATTTGAACCCACGAAAGCCAGGGCCCAAACTGGGATTAGATACCCCACTATGCCTGGCCCTAAATCTTGATACTTACCCTACCGAAGTATCCGCCAGAGAACTACGAGCACAAACGCTTAAAACTCTAAGGACTTGGCGGTGCCCTAAACCCACCTAGAGGAGCCTGTTCTGTAATCGATGATCCACGATCAACCCAACCGCCCCTTGCCAAGCACAGCCTACATACCGCCGTCGCCAGCCCACCTCGAATGAGAGCGCAACAGTGGGCGCAACAGCACCCCGCTAATAAGACAGGTCAAGGTATAGCCTATGGGACGGAAGAAATGGGCTACATTCCCTATGCATAGGGCAACACGGAAAGAAGTATGAAACTGCTTCTAGAAGGAGGATTTAGCAGTAAAGCGGGACAATAAAGCTCGCTTTAAGCCGGCCCTAGGGCACGTACATACCGCCCGTCACCCTCCTCATAAGCCACACCCCCACATAATTAATACCACGTAAATGCCAAAGATGAGGTAAGTCGTAACAAGGTAAGTGTACCGGAAGGTGTACTTAGAATACT
>AF173690 Anas cyanoptera 12S ribosomal RNA gene, partial sequence; mitochondrial gene for mitochondrial product
GCCTGGCCCTAAATCTTGATACTTACCCTACCGAAGTATCCGCCAGAGAACTACGAGCACAAACGCTTAAAACTCTAAGGACTTGGCGGTGCCCTAAACCCACCTAGAGGAGCCTGTTCTGTAATCGATAATCCACGATCAACCCAACCGCCCCTTGCCAAACACAGCCTACATACCGCCGTCGCCAGCCCACCTCGAATGAGAGCACAACAGTGGGCACAACAGCACCCCGCTAATAAGACAGGTCAAGGTATAGCCTATGAGGCGGAAGAAATGGGCTACATTCCCTATACATAGGGCAATACGGAAAGAAGCATGAAACTGCTTCTAGAAGGAGGATTTAGCAGTAAAGCGGGATAATAGAGCCCGCTTTAAGCCGGCCCTAGGGCACGT
>HM063533 Amazonetta brasiliensis isolate MDS tRNA-Phe gene, partial sequence; 12S ribosomal RNA gene, complete sequence; and tRNA-Val gene, partial sequence; mitochondrial
AAAGACTTAGTCCTAACCTTACAGTTGGTTTTTGCTAGACATATACATGCAAGTATCCGCGCCCCAGTGTAAATGCCCTCAACAGCCACCCCCCCCGGCCTTAAGGAGCGGGTATCAGGCACACCCAAGTAGTAGCCCAAGACGCCTTGCTAAGCCACACCCCCACGGGTATTCAGCAGTAGTTAACATTAAGCAATGAGTGCAAACTCGACTTAGTCATAGCAAGCCTCCACCTAAGGGTCGGTAAATCTTGTGCCAGCCACCGCGGTCATACAAGAGACCCAAATCAACTGTCCTTCATTAAACGGCGTAAAGAGTGGTAAAATGCCTATCCTACCTAACTAAGATCAAAATGCAACTAAGCTGTCGCAAGCACAAGATGCACCCAAACACACCATTAAGATGATCTTAGGAACTAGCGATTGATTTAAACCCACGAAAGCCAGGGCCCAAACTGGGATTAGATACCCCACTATGCCTGGCCCTAAATCTTGATACTTACCCTACCAAAGTATCCGCCAGAGAACTACGAGCACAAACGCTTAAAACTCTAAGGACTTGGCGGTGCCCTAAACCCACCTAGAGGAGCCTGTTCTATAATCGATAATCCACGATCAACCCAACCGCCCCTTGCCAAGCACAGCCTACATACCGCCGTCGCCAGCCCACCTCGAATGAGAGCACAACAGTGAGCACAACAGCACCCCGCTAATAAGACAGGTCAAGGTATAGCCTATGAGGCGGAAGAAATGGGCTACATTCCCTATTCATAGGGCAACACGGAAAGAAGCGTGAAACTGCTTCTAGAAGGAGGATTTAGCAGTAAAGCGGGATAATAGAGCCCACTTTAAGCCGGCCCTAGGGCACGTACATACCGCCCGTCACCCTCCTCGTAGGCCACACCCCCATATAACTAATACCACCTATAATGCCAAAGATGAGGTAAGTCGTAACAAGGTAAGTGTACCGGAAGGTGTACTTAGAATACT
>AF173594 Galbula pastazae 12S ribosomal RNA gene, partial sequence; tRNA-Val gene, complete sequence; 16S ribosomal RNA gene, complete sequence; and tRNA-Leu gene, partial sequence; mitochondrial genes for mitochondrial products
AAAGACTTAGTCCTAACCTTACTGTTAGTTCTTGCTGAACATACACATGCGAGTATCCGCACCCCAGTGAAAATGCCCATAGGCTCCTTACCAAGGCAAAAGGAGTAGGTATCAGGCCCACCCTCTCGTAGCCCAAGACACATTGCCTCGCCACACCCCCACGGGTATTCAGCAGTAATTGACATTGAGCTATGAGCGTAAGCTTGACTTAGTTATAGCAACTCATTAGGGCCGGTAGATCTTGTGCCAGCCACCGTGGTTACACAAGAGGCCCAAACTAGCCGTATCCGGCGTAAAGAGTGGCACCACGCTATCGCCCCAACTAGGATTAAAGCGCAACTAGGCTGTCATAAGCTCACGATGCGTCCAAGATTCACCACTAAAGACGGTCCTAGCCACCACGACCGACCAAGCGCCACGAAAGCCAGGACGCAAACTGGGATTAGATACCCCACTATGCCTGGCCCTAAATCCAGATGTCTCATCCTACCAGACATCCGCCCGAGAACTACGAGCACATACGCTTGAAACTCTAAGGACTTGGCGGCACCCCAAACCCACCTAGAGGAGCCTGTCCTATAATCGATAACCCACGCTACACCCGACCGCTCCTTGTCAAGGCAGCCTACATACCGCCGTCGCCAGCTCACCTCACCTGAGAGACCAGCAGTGAGCACAATAGCAACCCCGCTAGCAAGACAGGTCAAGGTATAGCCTATGGACCGGAAGAGATGGGCTACATTTTCTACCCTAGAAAACCAACGGAAGGGGGAATGAAATTGCCCCCGGAAGGCGGATTTAGCAGTAAAGTGGAATAACAGAGTCCCCTTTAAACAGGCCATGGGGTGCGTACATACCGCCCGTCACCCTCCTCATGAGCTACTGATCTAAAGATCCCTAACACAATCGTAAGCCAAAGATGAGGTAAGTCGTAACAAGGTAAGTGTACCGGAAGGTGCACTTAGCACAC
>EU167035 Malacoptila semicincta 12S ribosomal RNA gene, partial sequence; mitochondrial
AAAGACTTAGTCCTAACCTTACAGTTAGTTCTTGCCAGACATATACATGCAAGCATCCGCATGCCAGTGCAAATGCCCTTGGCCTCTTACCAAGACAAAAGGAGCAGGTATCAGGCTCACCTACACCGTAGCCCAAGACACCTTGCCACCGGCCACACCCCCACGGGTACTCAGCAGTAATAAACCTTAAGCAATGAGTGCAAGCTCGACTTAGCCATGGCAACCCCCAAGGGCTGGTAAACCTTGTGCCAGCCACCGCGGCCATACAAGAAGCCCAAACTAACTGCCCACGGCGTAAAGAGTGGTACAACACTATCCAACTAACTAGGGCTAAAATGCAACCAAGCTGTCATAAGCCTAAGCTGCACACAAACACCCCCTCAAAACGACCCTAGCACCCCGGACCAACCGACCCCACGAAAGCCAGGGTACAAACTGGGATTAGATACCCCACTATGCCTGGCCTTAAATCCAGATGTTCCCTCACCAAACATCCGCCCGAGAACTACGAGCACAAACGCTTAAAACTCTAAGGACTTGGCGGTGCCCCACATCCACCTAGAGGAGCCTGTCCTATAATCGATACCCCACGATGCACCCGACCGCTCCTTGCACGGCAGCCTACATACCGCCGTCGCCAGCTCACCTTACTGAGAGGACAACAGTGAACACAACAGCCCCCAACCACTAACAAGACAGGTCAAGGTATAGCCAATGGACCGGAAGAGATGGGCTACATTTCCTACACCAGGAAACCACGAAAGGGGATATGAAACCATCCCCAGAAGGAGGATTTAGCAGTAAAGCGGGACAATCATGCCCTCTTTAAGTCGGCCCTGGGGCACGTACATACCGCCCGTCACCCTCCTCACAAGCTTCCCCACCTCATTCTTAATCCAACAGCCCGCTAATTCAGACGAGGCAAGTCGTAACAAGGTAAGTGTACCGGAAGGTGTACTTAGCATA
>NC_008548 Micrastur gilvicollis mitochondrion, complete genome
AAAGACTTAGTCCTAACCTTACTATTGATTTATTGCTAAACATATACATGCAAGTATCTGCGACCCAGTGCAAATGCCCTAAAATTCTTACAAAGACAGAAGGAGCGGGCATCAGGCGCGCTCGTTTAACTGCAGCCCAAGACGCCTTGCTTAGCCACACCCCCACGGGTATTCAGCAGTAGTTAGTATTAAGCAATAAGCGTAAGCTTGACTTAGTTATAGCAACCTCTAGGGTTGGTAAATCTTGTGCCAGCCACCGCGGTCATACAAGAAGCCCAAACCAATAGTCATACGGCGTAAAGAGTGGGACAATAGCTATCGTAGCAACTAAGACCAAAATGCAACTGAGCTGTTATAAGCCAATGGTGCCCCTAAGCCCAACCTCAAGACAATCTTAGCCCTCACGATCGACTATCCCCCACGAAAGCTAGGACACAAACTGGGATTAGATACCCCACTATGCCTAGCCTTAAATCTTGGTGCTTGTCCTCTACCAAAGCACCCGCCTGAGAACTACGAGCACAAACGCTTAAAACTCTAAGGACTTGGCGGTACCCCAAACCCTCCTAGAGGAGCCTGTTCTGTAATCGACAACCCACGATACACCCGACCGTTCTTTGCTAAAACAGCCTACATACCGCCGTCGCCAGCTCACCCTAACTGAGGGTACAACAGTGAGCACAACAGCCTACCTCCGCTAACAAGACAGGTCAAGGTATAGCCTATGGAACGGAAGAAATGGGCTACATTTTCTAACATAGAAAACACGAAAGAAGACGTGAAATCGTCCTCAGAAGGCGGATTTAGCAGTAAAGCGAGACAATAATGCTCCCTTTAAATTGGCCCTGGGGTACGTACATACCGCCCGTCACCCTCCTCACAAGCTACAAACTACTAATATCTAATACTCTTATTAGCTGAAGATGAGGTAAGTCGTAACAAGGTAAGTGTACCGGAAGGTGTACTTAGCACAC
>DQ780880 Falco sparverius mitochondrion, complete genome
AAAGACTTAGTCCTAACCTTACAGTTGGCTCCTGCTAGACGTATACATGCAAGTATCTGCGACCCAGTGTAAATGCCCTGAGTCTCTTGCCAAGACCAAAGGAGCAGGCATCAGGCGCACACTACCCAAACCGTAGCCCAAGACGCCTTGCTCAGCCACACCCCCACGGGCACTCAGCAGTAACTAACATTAAGCAATGAGCGCAAGCTCGACTTAGTCACAGCAACCTCAGGGTTGGTAAATCTTGTGCCAGCCACCGCGGTTACACAAGAAACCCAAGCCAACAGTCACACGGCGTAAAGAGTGGATTAAAACCTATCATAATAACTAGGAAAACCGAAACACAACTAAGCTGTCATAAGCCCAAGATACCCCTAAGACCAACCTAAAAACGATCCTAGTAAGCCTGATGGACCAAACCCCACGAAAGCTAGGGCTCAAACTGGGATTAGATACCCCACTATGCCTAGCCCTAAATCCCGATGTACCCAATACTAAAGCACATCCGCCCGAGAATTACGAGCACAAACGCTTGAAACTCTAAGGACTTGGCGGTGCCCCAAACCCACCTAGAGGAGCCTGTTCTGTAAACGACACCCCACGCTACACCCTACCACTCCTCGCCAAAAACAGCCTACATACCGCCGTCGCCAGCTCACCCCAATTGAGGGACTCACAGTGAGCACAATAACCACCCCGTTAGCACGACAGGTCAAGGTATAGCCCACGGAGTGGAAGCAATGGGCTACATTTTCTAAAATAGAACACTTTTAACGGAAGGAGACATGAAATCGTCTCCGGAAGGCGGATTTAGCAGTAAAGCAGGATAACATAAGCCTACTTTAAGCCGGCTCTGAGGCACGTACATACCGCCCGTCACCCTCCTCACAAGCTACCAACCCCAGATAACTAATCCCCCACCATAGCCAAAGATGAGGTAAGTCGTAACAAGGTAAGTGTACCGGAAGGTGTACTTAGCATAC
>NC_008550 Pandion haliaetus mitochondrion, complete genome
AAAGACTTAGTCCTAACCTTACTGTTAGTTCGTGCTAGACATATACATGCAAGTATCCGCACCCCGGTGAAAATGCCCTAACTTCTTACCAAGACAACAGGAGCTGGCATCAGGCACGCCCAAGGCCGCAGCCTAAGACGCCTTGCTTAGCCACACCCCCACGGGCACTCAGCAGTAATTAACATTAAGCAATAAGTGAAAACTTGACTTAGCCATAGCACCTACCAGGGCCGGTAAATCTTGTGCCAGCTACCGCGGTCACACAAGAGGCCCAAATTAACTAGTATTCGGCGTAAAGAGTGGATACCCCCTATCCAAACAACTAGGGTTAAAACGCAACTAAGCTGTCACAAGCTAAGGATGCACTTAAACTCATCCCAAAGATGACCCTAACTATACGATTGACTAACTTCCACGAAAGCCAGGGCACAAACTGGGATTAGATACCCCACTATGCCTGGCCCTAAATCTCAATGCTTGACTAACTAAAGCATTCGCCCGAGAACTACGAGCACAAACGCTTAAAACTCTAAGGACTTGGCGGTGCCTCAAACCCACCTAGAGGAGCCTGTTCTGTAATCGATAACCCACGTTACACCTCACCATCTCTTGCCAAAACAGCCTACATACCGCCGTCGCCAGCTCACCTTCCCTGAGAGACTAACAGTGAGCGCAACAGCTACGCCCGCTAGCAAGACAGGTCGAGGTATAGCTAATGAGATGGTAGAAATGGGCTACATTTTCTAAGATAGAAAACCCAACGAAAGGGGGCATGAAACCTTCCCCCAGAAGGCGGATTTAGCAGTAAAACAGGATAATAAAGCCCAATTTAAGCTGGCCCTGAGGCACGTACATACCGCCCGTCACCCTCCTCACAAGCTACAACCCTCTTAGATAACTAACACACCCAAAAGCTGAAGATGAGGTAAGTCGTAACAAGGTAAGTGTACTGGAAAGTGCACTTAGCACAT
>GQ264695 Rostrhamus sociabilis voucher LSUMZ B49411 12S ribosomal RNA, tRNA-Val, and 16S ribosomal RNA genes, complete sequence; mitochondrial
AAAGACTTAGTCCTAACCTTACTGTTAACCCGTGCTAAACATATACATGCAAGTATCCGCATCCCAGTGTAAATGCCCTCAATTTCTTACTAAGATGACAGGAGCTGGCATCAGGCACACTCACCCATCCGTAGCCCAAGACGCCTTGCTCAGCCACACCCCCACGGGCACTCAGCAGTAATTAACATTAAGCAATAAGTGTAAACTTGACTTAGTTATAGCACACCCCAGGGTTGGTAAATCTTGTGCCAGCCGCCGCGGTCATACAAGAAACCCAAGTTAACAGTATACGGCGTAAAGAGCGGGTACTCACTATCCAAGCAACTAGGGTTAAATCGCAACTGAGCTGTCATAAGCCTAAGATGCGCCTAAAGCCACCCCTAAACGACCCTAGCGCCCACGACTGACTAAGCCCCGCGAAAGCCAGGGCCCAAACTGGGATTAGATACCCCACTATGCCTGGCCCTAAATCTTAATACTTGCTTTACCAAAGTATTCGCCTGAGAACTACGAGCACAAACGCTTAAAACTCTAAGGACTTGGCGGTGCCCCAAACCCACCTAGAGGAGCCTGTTCTATAATCGATAACCCACGCTACACCCCACCACTCCTTGCTCAAACAGCCTACATACCGCCGTCGCCAGCTCACCTCTTCTGAGAGCTTAATAGTGAGCTCAATAGCCCCCCCGCTAAAAAGACAGGTCAAGGTATAGCTCACGAAGTGGCAGAAATGGGCTACATTTTCTAAGCTAGAAAACCATACGGAAAGGGGCATGAAATAACCCCTGGAAGGCGGATTTAGCAGTAAACTGGGATAATAAAGCCCTATTTAAGCTGGCCCTGAGGCACGTACATACCGCCCGTCACCCTCCTCGCAGGCTATAGTCCCTATAACTAATACCCCAGTATGCCAAAGATGAGGTAAGTCGTAACAAGGTAAGTGTACCGGAAGGTGCACTTAGCATAC
>GQ264684 Leucopternis schistaceus voucher ANSP 3270 12S ribosomal RNA, tRNA-Val, and 16S ribosomal RNA genes, complete sequence; mitochondrial
AAAGACTTAGTCCTAACCTTGCTGTTAACTCATGCTAAACATATACATGCAAGTATCCGCGCCCCAGTGTAAATGCCCTTAATTTCTTACAAAGACGACAGGAGCTGGTATCAGGCACACCCACCTAGCCGTAGCCCAAGACACCTTGCTCTGCCACACCCCCACGGGCACTCAGCAGTAATTAACATTAAGCAATAAGTGCAAACTTGACTTAGTTATAGCATACTTCAGGGTTGGTAAATCTTGTGCCAGCCACCGCGGTCATACAAGAGACCCAAGCTAACAGCATTCGGCGTAAAGAGCGGGTACTTACTATCTAAGCAGCTAGGGTTAAATCGCAGCTGAGCTGTCATAAGCCTAAGATGCACCTAAAGCCACCCCCAAAACGACTCTAGCGCCTACGACCGACTAAACCCCGCGAAAGCCAGGGCTCAAACTGGGATTAGATACCCCACTATGCCTGGCCCTAAATCTTGATACTTACTTTACCAAAGTATTCGCCCGAGAACTACGAGCACAAACGCTTAAAACTCTAAGGACTTGGCGGTGCCCCAAACCCACCTAGAGGAGCCTGTTCTATAATCGATAACCCACGCTACACCTCACCACTTCTTGCCCAAACAGCCTACATACCGCCGTCGCCAGCTCACCTCTCCTGAGAGCTTAATAGTGAGCTCAATAGCCCCTCCCGCTAAAAAGACAGGTCAAGGTATAGCTCACGAAGTGGCAGAAATGGGCTACATTTTCTAAAATAGAAAACCATACGGAAAGGAGCATGAAATAGCCCCTGGAAGGCGGATTTAGCAGTAAACTGGGACTATAAAGCCCTATTTAAGCCGGCCCTGAGGCACGTACATACCGCCCGTCACCCTCCTCGCAGGCTATATCCCCCATAACTAATAACCCCCTGTGCCAAAGATGAGGTAAGTCGTAACAAGGTAAGTGTACCGGAAGGTGCACTTAGCATAT
>GQ264661 Ictinia plumbea voucher LGEMA F123 12S ribosomal RNA, tRNA-Val, and 16S ribosomal RNA genes, complete sequence; mitochondrial
AAAGACTTAGTCCTAACCTTACTGTTAACTCATGCTAGACCTATACATGCAAGTATCCGCGCTCCAGTGTAAATGCCCTTAACTTCTTACTAAGATAACAGGAGCTGGCATCAGGCACGCCCACCCAGCCGCAGCCCAAGACGCCTTGCTCAGCCACACCCCCACGGGCACTCAGCAGTAATTAACATTAAGCAATAAGTGTAAACTCGACTTAGTTATAGCATACCTTAGGGTTGGTAAATCTTGTGCCAGCCACCGCGGTCATACAAGAGACCCAAGCTAACAGTATACGGCGTAAAGAGCGGGTACTTACTATCTAAGCAACTAGGGCTAAATCGCAACTGAGCTGTCATAAGCCTAAGATGTGCCTAAAACCACTCTCAAAACGGCCCTAGAACCTACGATCGATTAAACCCCGCGAAAGCCAGGACTCAAACTGGGATTAGATACCCCACTATGCCTGGCCCTAAATCTCGATACTTACCTTACCCAAGTATCCGCCTGAGAACTACGAGCACAAACGCTTAAAACTCTAAGGACTTGGCGGTGCCCCAAACCCACCTAGAGGAGCCTGTTCTATAATCGATAACCCACGCTACACCCCACCACTTCTTGCCTAAACAGCCTACATACCGCCGTCGCCAGCTCACCTCTCCTGAGAGCATAACAGTGAGCTAAATAGCTCCTCCCGCTAAAAAGACAGGTCAAGGTATAGCTCACGAAGTGGAAGAAATGGGCTACATTTTCTAAAGTAGAAAACCACACGGAAGGGGATATGAAACAACCCCCGGAAGGCGGATTTAGCAGTAAACTGGGATAATAGAGCCCTATTTAAGCTGGCCCTGAGGCACGTACATACCGCCCGTCACCCTCCTCGTAGGCTATCTCCCCTATAATTAATAACCCAACATGCCAAAGATGAGGTAAGTCGTAACAAGGTAAGTGTACCGGAAGGTGCACTTAGCATAC
>GQ264650 Geranospiza caerulescens voucher LSUMZ B4226 12S ribosomal RNA, tRNA-Val, and 16S ribosomal RNA genes, complete sequence; mitochondrial
AAAGACTTAGTCCTAACCTTACTGTTAACTCGTGCTAAACATATACATGCAAGTATCTGCGCCCCAGTGTAAATGCCCTCAACTTCTTACTAAGATAACAGGAGCTGGCATCAGGCACACCTACCCCACCGTAGCCCAAGACGCCTTGCTCAGCCACACCCCCACGGGTACTCAGCAGTAATTAACATTAAGCAATAAGCGCAAGCTTGACTTAGTTATGGCATATCCCAGGGTTGGTAAATCTTGTGCCAGCCGCCGCGGTCATACAAGAGACCCAAGTTAACAGCATTCGGCGTAAAGAGCGGGTACTTACTATCTTAAGCGACTAGGACTAAATCGTGACTGAGCTGTCATAAGCCTAAGACGCGCCTAAAGCCGACCCCAAAATGACCCTAGCGTCTACGATCGACTAAGCCCCGCGAAAGCCAGGGCTCAAACTGGGATTAGATACCCCACTATGCCTGGCCCTAAATCTTGATACTTACTTTACCAAAGTATCCGCCTGAGAACTACGAGCACAAACGCTTAAAACTCTAAGGACTTGGCGGTGCCCCAAACCCACCTAGAGGAGCCTGTTCTATAATCGATAACCCACGCTACACCCTACCACTCCTTGCCCAAATCAGCCTACATACCGCCGTCGCCAGCTCACCTCCCCTGAGAGCCCAATAGTGAGCCCAATAGTCCCTCCCACTAAAAAGACAGGTCAAGGTATAGCTCACGAAGTGGCAGAAATGGGCTACATTTTCTAAAATAGAAAACCATACGGAAAGGGGCATGAAATATCCCCTAGAAGGTGGATTTAGCAGTAAACCGGGATGATAAAGCCCTATTTAAACTGGCTCTGAGGCACGTACATACCGCCCGTCACCCTCCTCGCAGGCTGCAAGCCCTATACCTAATAACCCAAAATGCCGAAGATGAGGTAAGTCGTAACAAGGTAAGTGTACCGGAAGGTGCACTTAGCATAC
>GQ264647 Buteogallus urubitinga voucher LSUMZ B2176 12S ribosomal RNA, tRNA-Val, and 16S ribosomal RNA genes, complete sequence; mitochondrial
AAAGACTTAGTCCTAACCTTGCTGTTAACTCATGCTAAACATATACATGCAAGTATCCGCGCCCCAGTGTAAATGCCCTTAATCCCTTACAAAGACAACAGGAGCTGGCATCAGGCACACCCCCCCTCCAACCGTAGCCCAAGACGCCTTGCTCTGCCACACCCCCACGGGCACTCAGCAGTAATTAACATTAAGCAATAAGTGCAAACTTGACTTAGTTATAGCATACCCCAGGGTTGGTAAATCTTGTGCCAGCCACCGCGGTCATACAAGAGACCCAAGCTAACAGCATTCGGCGTAAAGAGCGGGTACTTACTATCTAAGCAGCTAGGGCTAAATCGCAGCTGAGCTGTCATAAGCCTAAGATGCACCTAAAGCCGCCCCCAAAACGACCCTAGCGCCTACGACCGACTAAACCCCGCGAAAGCCAGGGCTCAAACTGGGATTAGATACCCCACTATGCCTGGCCCTAAATCTTGATACTTACTTTACCAAAGTATTCGCCTGAGAACTACGAGCACAAACGCTTAAAACTCTAAGGACTTGGCGGTGCCCCAAACCCACCTAGAGGAGCCTGTTCTATAATCGATAACCCACGCTACACCTCACCACTCCTTGCCCAAGCAGCCTACATACCGCCGTCGCCAGCTCACCTCTTCTGAGAGCTTAGTAGTGAGCTCAATAGCCCCTCCCGCTAAAAAGACAGGTCAAGGTATAGCTCACGAAGTGGTAGAAATGGGCTACATTTTCTAAAGTAGAAAACCATACGGAAAGGGGCATGAAATAGCCCCTGGAAGGTGGATTTAGCAGTAAACTGGGACAATAAAGCCCTGTTTAAGCCGGCCCTGAGGCACGTACATACCGCCCGTCACCCTCCTCGCAGGCTATACCCCCCATAGCTAATAACCTACTACGCCAAAGATGAGGTAAGTCGTAACAAGGTAAGTGTACCGGAAGGTGCACTTAGCATAC
>GQ264627 Buteogallus meridionalis voucher LSUMZ B48561 12S ribosomal RNA, tRNA-Val, and 16S ribosomal RNA genes, complete sequence; mitochondrial
AAAGACTTAGTCCTAACCTTGCTGTTAACTCATGCTAAACATATACATGCAAGTATCCGCGCCCCAGTGTAAATGCCCTTAATTTCTTACGAAGACGACAGGAGCTGGTATCAGGCACACCCACCTAGCCGTAGCCCAAGACACCTTGCTCTGCCACACCCCCACGGGCACTCAGCAGTAATTAACATTAAGCAATAAGTGCAAACTTGACTTAGTTATAGCATACCTCAGGGTTGGTAAATCTTGTGCCAGCCACCGCGGTCATACAAGAGACCCAAGCTAACAGCATTCGGCGTAAAGAGCGGGTACTTACTATCTAAGCAGCTAGGGGTAAATCGCAGCTGAGCTGTCATAAGCCTAAGATGCACCTAAAGCCGCCCCCAAAACGACCCTAGCGCCTACGACCGACTAAACCCCGCGAAAGCCAGGGCTCAAACTGGGATTAGATACCCCACTATGCCTGGCCCTAAATCTTGATACTTACTTTACCAAAGTATTCGCCTGAGAACTACGAGCACAAACGCTTAAAACTCTAAGGACTTGGCGGTGCCCCAAACCCACCTAGAGGAGCCTGTTCTATAATCGATAACCCACGCTACACCTCACCACTTCTTGCCCAAACAGCCTACATACCGCCGTCGCCAGCTCACCTCTTCTGAGAGCCTAATAGTGAGCTCAATAGCCCCTCCCGCTAGAAAGACAGGTCAAGGTATAGCTCACGAAGTGGTAGAAATGGGCTACATTTTCTAAAATAGAAAACCATACGGAAAGGAGCATGAAATAGCCCCTGGAAGGCGGATTTAGCAGTAAACTAGGACAATAAAGCCCTATTTAAGCTGGCCCTGAGGCACGTACATACCGCCCGTCACCCTCCTCGCAGGCTATACCCCCCATAGCTAATAACCCACTGTGCCAAAGATGAGGTAAGTCGTAACAAGGTAAGTGTACCGGAAGGTGCACTTAGCATAC
>GQ264604 Buteogallus anthracinus voucher LSUMZ B28574 12S ribosomal RNA, tRNA-Val, and 16S ribosomal RNA genes, complete sequence; mitochondrial
AAAGACTTAGTCCTAACCTTGCTGTTAACTCATGCTAAACATATACATGCAAGTATCCGCGCCCCAGTGTAAATGCCCTTAATTTCTTACAAAGACGACAGGAGCTGGTATCAGGCACACCTACCTAGACGTAGCCCAAGACGCCTTGCTCTGCCACACCCACACGGGCACTCAGCAGTAATTAACATTAAGCAATAAGTGCAAGCTTGACTTAGTTATAGCATACCTCAGGGTTGGTAAATCTTGTGCCAGCCACCGCGGTCATACAAGAGACCCAAGCTAACAGCATTCGGCGTAAAGAGCGGGTACTTACTATCTAAGCTGCTAGGGTTAAATCGCAGCTGAGCTGTCATAAGCCTAAGATGCATCTAAAGCCACCCCAAAACGACCCTAGCGCCTACGACCGACTAAACCCCGCGAAAGCCAGGGCTCAAACTGGGATTAGATACCCCACTATGCCTGGCCCTAAATCTTGATACTTACTTTACCAAAGTATTCGCCTGAGAACTACGAGCACAAACGCTTAAAACTCTAAGGACTTGGCGGTGCCCCAAACCCACCTAGAGGAGCCTGTTCTATAATCGATAACCCACGCTACACCTCACCACTTCTTGCCCAAACAGCCTACATACCGCCGTCGTCAGCTCACCTCTTCTGAGAGCTTAATAGTGAGCTCAATAGCCTCTCCCGCTAAAAAGACAGGTCAAGGTATAGCTCACGAAGTGGTAGAAATGGGCTACATTTTCTAAAATAGAAAACCATACGAAAAGGGGCATGAAATAACCCCTGGAAGGCGGATTTAGCAGTAAACTGGGACAATAAAGCCCTATTTAAGCCGGCCCTGAGGCACGTACATACCGCCCGTCACCCTCCTCGCAGGCTATATCCCCCATAGCTAATAACCCACTGTGCCAAAGATGAGGTAAGTCGTAACAAGGTAAGTGTACCGGAAGGTGCACTTAGCATAC
>GQ264632 Buteo platypterus voucher LSUMZ B48900 12S ribosomal RNA, tRNA-Val, and 16S ribosomal RNA genes, complete sequence; mitochondrial
AAAGACTTAGTCCTAACCTTGCTGTTAACTCTTGCTAAACATATACATGCAAGTATCCGCGCCCCAGTGTAAATGCCCTTAATTTCTTACTAAGATAGCAGGAGCTGGTATCAGGCACACCCACCCGACTGTAGCCCAAGACACCTTGCTATGCCACACCCCCACGGGCACTCAGCAGTAATTAACATTAAGCAATAAGTGTAAACTTGACTTAGTTATAGCATATCTCAGGGTTGGTAAATCTTGTGCCAGCCACCGCGGTCATACAAGAGACCCAAGCTAACAGCATCCGGCGTAAAGAGCGGGTACTCACTATCTAAGCAACTAGGATTAAATCGCAACTGAGCTGTCATAAGCCCAAGATGTGCCTAAAGCCACCCCCAAAACGACCCTAGCGCCCACGATTGACTAAACCCCGCGAAAGCCAGGGCTCAAACTGGGATTAGATACCCCACTATGCCTGGCCCTAAATCTTGATACTTACCCTACCAAAGTATCCGCCCGAGAACTACGAGCACAAACGCTTAAAACTCTAAGGACTTGGCGGTGCCCCAAACCCACCTAGAGGAGCCTGTTCTATAATCGATAACCCACGCTACACCCCACCACTCCTTGCCCAAACAGCCTACATACCGCCGTCTCCAGCTCACCTTTCCTGAGAGCTTAATAGTGAGCCCAATAGCCCCTCCCGCTAAAAAGACAGGTCAAGGTATAGCTCACGGAGTGGCAGAAATGGGCTACATTTTCTAGAATAGAGAACCACACGAAAAGGGGTGTGAAATAACCCCTAGAAGGCGGATTTAGCAGTAAACTGGGACAATAAAGCCCTGTTTAAGCTGGCCCTGAGGCACGTACATACCGCCCGTCACCCTCCTCGCAGGCTATACCCCCCATAACTAATAACCTACTATGCCAAAGATGAGGTAAGTCGTAACAAGGTAAGTGTACCGGAAGGTGCACTTAGCATAC
>GQ264629 Buteo nitidus voucher LSUMZ B8817 12S ribosomal RNA, tRNA-Val, and 16S ribosomal RNA genes, complete sequence; mitochondrial
AAAGACTTAGTCCTAACCTTGCTGTTAACTCCTGCTAAACATATACATGCAAGTATCCGCGCCCCAGTGTAAATGCCCTTAATTTCTTACTAAGATAACAGGAGCTGGTATCAGGCACACCGCCCGGCTGTAGCCCAAGACACCTTGCTCTGCCACACCCCCACGGGCACTCAGCAGTAATTAACATTAAGCAATAAGTGTAAACTTGACTTAGTTATAGCATATCTCAGGGTTGGTAAATCTTGTGCCAGCCGCCGCGGTCATACAAGAGACCCAAGCTAACAGCATCCGGCGTAAAGAGCGGGTACTCACTATCTAAGCAACTAGGATTAAATCGCAACTGAGCTGTCATAAGCCCAAGATGCGCCTAAAGCCATCCCTAAGACGACCCTAGCGCACACGATTGACCAAACCCCGCGAAAGCCAGGGCTCAAACTGGGATTAGATACCCCACTATGCCTGGCCCTAAATCTTGATACTTACCTTACCAAAGTATCCGCCCGAGAACTACGAGCACAAACGCTTAAAACTCTAAGGACTTGGCGGTGCCCCAAACCCACCTAGAGGAGCCTGTTCTATAATCGATAACCCACGCTACACCTCACCACTCCTTGCCCAAACAGCCTACATACCGCCGTCTCCAGCTCACCTCTCCTGAGAGCTCAGCAGTGAGCCCAATAGCCCCTCCCGCTAAAAAGACAGGTCAAGGTATAGCTCATGGAGTGGTAGAAATGGGCTACATTCTCTAGAATAGAGAACCATACGGAAAGGGGTGTGAAATAACCCCTGGAAGGCGGATTTAGCAGTAAACTGGGACAATAAAGCCCTACTTAAGCTGGCCCTGAGGCACGTACATACCGCCCGTCACCCTCCTCGCAGGCTATAACCCCCATAACTAATAATCCACTATGCCAAAGATGAGGTAAGTCGTAACAAGGTAAGTGTACCGGAAGGTGCACTTAGCATAC
>GQ264625 Buteo magnirostris voucher LSUMZ B42274 12S ribosomal RNA, tRNA-Val, and 16S ribosomal RNA genes, complete sequence; mitochondrial
AAAGACTTAGTCCTAACCTTGCTGTTAACTCATGCTAGATATATACATGCAAGTATCCGCGCCCCAGTGTAAATGCCCTTAATTTCTTACTAAGATGACAGGAGCTGGCATCAGGCGCACCCGCCCAGCTGTAGCCCAAGACGCCTTGCTCTGCCACACCCCCACGGGCACTCAGCAGTAATTAACATTAAGCAATAAGTGCAAACTTGACTTAGTTATAGCATACCTCAGGGTTGGTAAATCTTGTGCCAGCCGCCGCGGTCATACAAGAGACCCAAGCTAACAGCATTCGGCGTAAAGAGCGGGTACTTACTATCTAGGCAACTAGGGTTAAATCGCAACTGAGCTGTCATAAGCCTAAGATGTGCCTAAAGCCACCCCAAAACGACCCTAGCGCCTACGACCGACTAAACCCCGCGAAAGCCAGGGCTCAAACTGGGATTAGATACCCCACTATGCCTGGCCCTAAATCTTGATACTTACCTTACCAAAGTATCCGCCCGAGAACTACGAGCACAAACGCTTAAAACTCTAAGGACTTGGCGGTGCCCCAAACCCACCTAGAGGAGCCTGTTCTATAATCGATAACCCACGCTACACCCCACCACTCCTTGCCCAGGCAGCCTACATACCGCCGTCGCCAGCTCACCTCTTCTGAGAGCTTAATAGTGAGCTCAATAGCCCCTCCCGCTAAAAAGACAGGTCAAGGTATAGCCCACGAAGTGGTAGAAATGGGCTACATTTTCTAGAATAGAAAACCATACGGAAAGGGGTGTGAAATAACCCCTGGAAGGCGGATTTAGCAGTAAACTGGGACAATAGAGCCCTATTTAAGCTGGCTCTGAGGCACGTACATACCGCCCGTCACCCTCCTCGCAGGCTATAACCCCCATAACTAATAATCCACTATGCCAAAGATGAGGTAAGTCGTAACAAGGTAAGTGTACCGGAAGGTGCACTTAGCATAT
>GQ264609 Buteo brachyurus voucher ANSP 1691 12S ribosomal RNA, tRNA-Val, and 16S ribosomal RNA genes, complete sequence; mitochondrial
AAAGACTTAGTCCTAACCTTGCTGTTAACTCTTGCTAAACATATACATGCAAGTATCCGCGCCCCAGTGTAAATGCCCTTAATTTCTTACTAAGATAACAGGAGCTGGTATCAGGCACACCCACCCAACTGTAGCCCAAGACACCTTGCTCTGCCACACCCCCACGGGCACTCAGCAGTAATTAACATTAAGCAATAAGTGTAAACTTGACTTAGTTATAGCATATCTCAGGGTTGGTAAATCTTGTGCCAGCCACCGCGGTCATACAAGAGACCCAAGCTAACAGCATCCGGCGTAAAGAGCGGGTACTCACTATCTAAGCAACTAGGATTAAATCGCAACTGAGCTGTCATAAGCCCAAGATGCGCCTAAAGCCATCCCCAAGACGACCCTAGCGCCCACGATTGACTAACCCCCGCGAAAGCCAGGGCTCAAACTGGGATTAGATACCCCACTATGCCTGGCCCTAAATCTTGATACTTACCTTACCAAAGTATCCGCCCGAGAACTACGAGCACAAACGCTTAAAACTCTAAGGACTTGGCGGTGCCCCAAACCCACCTAGAGGAGCCTGTTCTATAATCGATAACCCACGCTACACCCCACCACTCCTTGCCCCAACAGCCTACATACCGCCGTCTCCAGCCCACCTCTTCTGAGAGCTTAATAGTGAGCCCAATAGCCCCTCCCGCTAAAAAGACAGGTCAAGGTATAGCTCACGGAGTGGCAGAAATGGGCTACATTTTCTAGAATAGAGAACCAACCACGGAAGGGGGTGTGAAATAACCCCTGGAAGGCGGATTTAGCAGTAAACTGGGACAATAAAGCCCTATTTAAGCTGGCCCTGAGGCACGTACATACCGCCCGTCACCCTCCTCGCAGGCTATAACCCCACATAGCTAATAATCCACTATGCCAAAGATGAGGTAAGTCGTAACAAGGTAAGTGTACCGGAAGGTGCACTTAGCATAC
>GQ264602 Buteo albonotatus voucher LSUMZ B28410 12S ribosomal RNA, tRNA-Val, and 16S ribosomal RNA genes, complete sequence; mitochondrial
AAAGACTTAGTCCTAACCTTGCTGTTAACTCTTGCTAAACATATACATGCAAGTATCCGCGCCCCAGTGTAAATGCCCTTAATTTCTTACTAAGATAACAGGAGCTGGTATCAGGCACACCCATCCAGCTGTAGCCTAAGACACCTTGCTCTGCCACACCCCCACGGGCACTCAGCAGTAATTAACCTTAAGCAATAAGTGTAAACTTGACTTAGTTATAGCATATCCCAGGGTTGGTAAATCTTGTGCCAGCCACCGCGGTCATACAAGAGACCCAAGCTAACAGCACCCGGCGTAAAGAGCGGGTACTTACTATCTAAGCAGCTAGGATTAAATCGCAACTGAGCTGTCATAAGCCCAAGATACGCCTAAAGCCACCCCCAAGACGACCCTAGTACCCCCGATTGACTAACCCCCGCGAAAGCCAGGGCTCAAACTGGGATTAGATACCCCACTATGCCTGGCCCTAAATCTTGATACTTATCTTACCAAAGTATCCGCCCGAGAACTACGAGCACAAACGCTTAAAACTCTAAGGACTTGGCGGTGCCCCAAACCCACCTAGAGGAGCCTGTTCTATAATCGATAACCCACGCTACACCCCACCACTCCTTGCCCCAACAGCCTACATACCGCCGTCTCCAGCTCACCTCTTCTGAGAGCTTAATAGTGAGCCCAATAGCCCCTCCCGCTAAAAAGACAGGTCAAGGTATAGCTCACGGAGTGGCAGAAATGGGCTACATTTTCTAGAATAGAAAACCAATTACGGAAGGGGGTGTGAAATAACCCCTGGAAGGCGGATTTAGCAGTAAACTGGGACAATAAAGCCCTATTTAAGTTGGCCCTGAGGCACGTACATACCGCCCGTCACCCTCCTCGCAGGCTATAATCCCACATAGCTAATAACCCACTATGCCAAAGATGAGGTAAGTCGTAACAAGGTAAGTGTACCGGAAGGTGCACTTAGCATAC
>GQ264649 Busarellus nigricollis voucher LGEMA F119 12S ribosomal RNA, tRNA-Val, and 16S ribosomal RNA genes, complete sequence; mitochondrial
AAAGACTTAGTCCTAACCTTACTGTTAACTCGTGCTAAACATATACATGCAAGTATCCGCGCCCCAGTGTGAATGCCCTCAATTTCTTGCTAAGATGACAGGAGCTGGCATCAGGTACACCTACCCAACCGTAGCCCAAGACGCCTTGCTCAGCCACACCCCCACGGGCACTCAGCAGTAATTAACATTAAGCAATAAGTGTAAACTTGACTTAGTTATAGCATAATTCAGGGTTGGTAAATCTTGTGCCAGCCACCGCGGTCATACAAGAAACCCAAGCTAACAGCATCCGGCGTAAAGAGCGGGTCCTTATTATCTAAGCGATTAGGATTAAATCGCAACTGAGCTGTCATAAGCCTAAGATGCACCTAAAGCCACCCCAAAACGACCCTAACGCCCATGACTAACTAACCCCCGCGAAAGCCAGGGCTCAAACTGGGATTAGATACCCCACTATGCCTGGCCCTAAATCTTGATACTTACTTTACCAAAGTATTCGCCTGAGAACTACGAGCACAAACGCTTAAAACTCTAAGGACTTGGCGGTGCCCCAAACCCACCTAGAGGAGCCTGTTCTATAATCGATAACCCACGCTACACCCCACCACTCCTTGCCCTAGCAGCCTACATACCGCCGTCGCCAGCTCACCTCTTCTGAGAGCCTAATAGTGAGCCCAATAGCCCATCCCGCTAAAAAGACAGGTCAAGGTATAGCTTACGAAGTGGTAGAAATGGGCTACATTTTCTAGAATAGAAAACCATACGGAAAGGGACATGAAAACCCCCTGGAAGGCGGATTTAGCAGTAAACTGGGATAATAAAGCCCTATTTAAGCTGGCCCTGAGGCACGTACATACCGCCCGTCACCCTCCTCGCAGGCTATAACCCCCATAGCTAAGAACCTAACACGCCAAAGATGAGGTAAGTCGTAACAAGGTAAGTGTACCGGAAGGTGCACTTAGTATAT
>AP010797 Accipiter gentilis mitochondrial DNA, complete genome
AAAGACTTAGTCCTAACCTTGCTGTTAACTAGTGCTAAACATATACATGCAAGTATCCGCGCCCCAGTGTAAATGCCCTTAATTTCTTACCAAGATGACAGGAGCAGGCATCAGGCACACTTACTCAATGTAGCCCAAGACGCCTTGCTTAGCCACACCCCCACGGGTACTCAGCAGTAATTAACATTAAGCAATGAGTGTAAACTTGACTTAGCTATAGCACTCACCCAGGGTTGGTAAATCTTGTGCCAGCCACCGCGGTCATACAAGAAACCCAAGCTAACAGCACACGGCGTAAAGAGCGGGTTCTTACCTATCTAAATAATTAGGATTAAATCGCAACTAAGCTGTCATACGCCCAAGATGCGTCTAAATCTACCCTTAAAATGATCCTAACCCTCCCGATCAACTAACCCCCGCGAAAGCCAGGGCTCAAACTGGGATTAGATACCCCACTATGCCTGGCCCTAAATCTTGATACTTACTTTACAAAAGTATCCGCCCGAGAACTACGAGCACAAACGCTTAAAACTCTAAGGACTTGGCGGTGCCCCAAACCCACCTAGAGGAGCCTGTTCTATAATCGATAATCCACGCTACACCCAACCACCCCTCGCCCAAGCAGCCTACATACCGCCGTCGCCAGCCCACCTCCTCTGAGAGCTCAACAGTGGGCCCAATAGCCTCACCCGCTAAAAAGACAGGTCAAGGTATAGCCTACGGAGTGGAAGAAATGGGCTACATTTTCTAAGATAGAAAATCTATACGAAAGAAGGCATGAAATAGCCTCCGGAAGGCGGATTTAGCAGTAAAATGGGATAATAAAGCCCTATTTAAGCTGGCCCTGAGGCACGTACATACCGCCCGTCACCCTCCTCGTAGGCCATAAACCCCATAACTAATAGCCTATACTGCCAAAGATGAGGTAAGTCGTAACAAGGTAAGTGTACCGGAAGGTGCACTTAGCATAC
>X87859 C.major mitochondrial gene for 12S ribosomal RNA
CCCTAAATCTTGATACTACATCCTACTGAGGTATCCGCCCGAGAACTACGAGCACAAACGCTTAAAACTCTAAGGACTTGGCGGTGTCCCAAACCCACCTAGAGGAGCCTGTTCTATAACCGATACCCCACGCTACACCCAACCGTCTCTAGCCCCAAATCAGCCTACATACCGCCGTCGCCAGCTCACCTCCCCTGAGAGAGCAACAGTGAGCATAATAGTCCCACCCTACTAACAAGACAGGTCAAGGTATAGCTTATGAGCCGGAAGCAATGGGCTACATTTTCTAACACTAGAAAACACGAAAAGGGGCATGAAACTACCCCTAGAAGGCGGATTTAGCAGTAAAGAAAGACAATAAAGCTCTC
>HM746794 Crotophaga ani mitochondrion, partial genome
AAAAGACTTAGTCCTAACCTTACCGTTAGTTCTTGCTAAATATATACATGCAAGTATCCGCGCCCCAGTGTAAATGCCCTTACCATCTTATCAAGATGACAGGAGCAGGTATCAGGCACACCTCAATCAACCTAGTGGTAGCCCAAAACACCTTGCTTAGCCACACCCCCACGGGCATTCAGCAGTAATCAATATTAAGCAATAAGTGCAAACTTGACTTAGTTATAGCAACTCCTAGGGTCGGTAAATCTTGTGCCAGCCACCGCGGTCACACAAGAGACCCAAATTAACCATACACGGCGTAAAGAGTGGTACACTACAATATCGAACCATCTAAGATCAAAGTACAACTAAGCTGTCATAAGCCCAAGTTGCATCTAAACCCCACAACGATCTTAGATTTCCCCCGACAGACTAGATCCACGAAAGCCAGGACACAAACTGGGATTAGATACCCCACTATGCCTGGCCCTAAATCTCGATACTACCCCCTACCAAAGTATCCGCCCGAGAATTACGAGCACAAACGCTTAAAACTCTAAGGACTTGGCGGTGTCCCAAACCCACCTAGAGGAGCCTGTTCTATAACCGATACCCCACGCTACACCCAACCGTCTCTAGCCCCTAACCAGCCTATATACCGCCGTCGCCAGCTCACCTTCCCTGAGAGCACAACAGTGAGCATAATAGTCCCACCCTACTAGCAAGACAGGTCAAGGTATAGCTCATGAGCCGGAAGTAATGGGCTACATTTTCTAACACTAGAAAACACGAAAGGGGACATGAAACTGTCCCCAGAAGGCGGATTTAGCAGTAAAGAAAGACAATAAAGCTCTCTTTAAATTGGCTCTGGGACACGTACATACCGCCCGTCACCCTCCTCACAAGCCAAATCCCCAATAAATAATACTCTCAACAAGCTAAAGATGAGGTAAGTCGTAACAAGGTAAGTGTACCGGAAGGTGTACTTAGCACAT
>X87855 C.americanus mitochondrial gene for 12S ribosomal RNA
CCCTAAATCTTGGTACTTAACCCCACCAAAGTACCCGCCCGAGAACTACGAGCACAAACGCTTAAAACTCTAAGGACTTGGCGGTGCCCCAAACCCACCTAGAGGAGCCTGTTCTATAATCGATAACCCACGCTACACCCAACCGCCTCTAGCCCAAAGCAGCCTACATACCGCCGTCGCCAGCTCACCTCCNCTGAGAGAGCAACAGTGAGCACAACAGCCCTTCCCGCTAGCAAGACAGGTCAAGGTATAGCTTATGGGGCGGAAGAAATGGGCTACATTTTCTACTGGTAGAAGACACGGAAAGAGATATGAAATTATCTCTAGAAGGCGGATTTAGCAGTAAAGAGAGATAATAAAACCCCC
>MMU89221 Momotus momota 12S ribosomal RNA, mitochondrial gene
AGAGACTTAGTCCTAACCTTACCGTTAGTTTTTGCTAAATACATACATGCAAGTATCCGCACGCCAGTGTAAATGCCCTTGGTCCCCTTAATAAGATAAAAGGAGCAGGTATCAGGCACGCCACAACTGTAGCCTAAGACACCTTGCTTAGCCACACCCCCACGGGTATTCAGCAGTAGTTGACCTTAAGCAATGAGTGAAAACTCGACTTAGTTATAGCAACCTAAGGGCCGGTAAATCTTGTGCCAGCCACCGCGGTCACACAAGAGGCCCAAATTAACTGTACACGGCGTAAAGAGTGGTCTACACCCCTATCATGCCGACTAAGACCAAACTGCGACCAAGCTGTCATAAGCCCAGAGCGCATATAAGCCCCACCTTAAAACGATCTTAGCGCTACGATTAACATACACCACGAAAGCTAGGGTACAAACTGGGATTAGATACCCCACTATGCCTAGCCCTAAATTTAGACGCTTACCCTACTGAAGCCTCCGCCTGAGTATTACGAGCACAAACGCTTAAAACTCTAAGGACTTGGCGGTGTCTCAGACCCACCTAGAGGAGCCTGTCCTATAATCGATAACCCACGATGCACCCGACCACTCCTAGCCAGAGCAGCCTACATACCGCCGTCGCCAGCTCACCTCCACTGAGAGCACAATAGTGAGCACAACAGTCAAAATCCGCTAATAAGACAGGTCAAGGTATAGCCAATGGATTGGAAGAGATGGGCTACATTTTCTAAAATAGAACAACACAGAAAGGGACCTGAAACAATCCCTAGAAGGTGGATTTAGCAGTAAAGAGGGATTAAAGAGCCCCCTTTAAGCTGGCCCTGGGGCACGTACATACCGCCCGTCACCCTCCTCACAAGCCCTAATACCCTGTAAACCTTATACACTCCTTCGACCAAAGATGAGGC
>EU167058 Momotus momota 12S ribosomal RNA gene, partial sequence; mitochondrial
AGAGACTTAGTCCTAACCTTACCGTTAGTTTTTGCTAAATACATACATGCAAGTATCCGCACGCCAGTGTAAATGCCCTTGGTCCCCTTAATAAGATAAAAGGAGCAGGTATCAGGCACGCCACAACTGTAGCCTAAGACACCTTGCTTAGCCACACCCCCACGGGTATTCAGCAGTAGTTGACCTTAAGCAATGAGTGAAAACTCGACTTAGTTATAGCAACCTAAGGGCCGGTAAATCTTGTGCCAGCCACCGCGGTCACACAAGAGGCCCAAATTAACTGTACACGGCGTAAAGAGTGGTCTACACCCCTATCATGCCGACTAAGACCAAACTGCGACCAAGCTGTCATAAGCCCAGAGCGCATATAAGCCCCACCTTAAAACGATCTTAGCGCTACGATTAACATACACCACGAAAGCTAGGGTACAAACTGGGATTAGATACCCCACTATGCCTAGCCCTAAATTTAGACGCTTACCCTACTGAAGCCTCCGCCTGAGTATTACGAGCACAAACGCTTAAAACTCTAAGGACTTGGCGGTGTCTCAGACCCACCTAGAGGAGCCTGTCCTATAATCGATAACCCACGATGCACCCGACCACTCCTAGCCAGAGCAGCCTACATACCGCCGTCGCCAGCTCACCTCCACTGAGAGCACAATAGTGAGCACAACAGTCAAAATCCGCTAATAAGACAGGTCAAGGTATAGCCAATGGATTGGAAGAGATGGGCTACATTTTCTAAAATAGAACAACACAGAAAGGGACCTGAAACAATCCCTAGAAGGTGGATTTAGCAGTAAAGAGGGATTAAAGAGCCCCCTTTAAGCTGGCCCTGGGGCACGTACATACCGCCCGTCACCCTCCTCACAAGCCCTAATACCCTGTAAACCTTATACACTCCTTCGACCAAAGATGAGGC
>CAU89220 Chloroceryle americana 12S ribosomal RNA, mitochondrial gene
AAAGACTTAGTCCTAACCTTACTGTTAGTTCTTACCAGATATATACATGCAAGTATCCGCACCCCAGTGTAAATGCCCTTAGCCTCTTATAAAGACGAAAGGAGCCGGCATCAGGCTCACCAACTACTATCGCCCAAGACGCCTTGCTTAGCCACACCCCCACGGGCATTCAGCAGTAATTAACATTAAGCAATGAGTGTAAACTCGACTTAGTCATGGTAACATTAAGGGTTGGTAAATCTTGTGCCAGCCACCGCGGTCATACAAGAAACCCAAATTAACCGTCACACGGCGTAAAGCGTGGCCCACACTCATATCACAATAACTAGGGTAAAAATGCAACTAAGCTGTCATAAGCCAAAGATTCACATAACCCCCCTATTAAAACAACCCTAGCACTATCAAGACTCACCCTCGCCACGAAAGCCAGGGTACAAACTGGGATTAGATACCCCACTATGCCTGGCCCTAAATCTAGATGTTCACCACCCACCAAAACATCCGCCAGAGAATTACGAGCACAAACGCTTGAAACTCTAAGGACTTGGCGGTACCCCAAACCCACCTAGAGGAGCCTGTCCTATAATCGATAACCCACGATACACCCGACCACCCCTAGCCCGAGCAGCCTACATACCGCCGTCACCAGCCCACCTCATTGAAAGACCTACAGTGAGCACAACAGCCCCTCGCTAACAAGACAGGTCAAGGTATAGCCAACGGGGTGGAAGAGATGGGCTACATTTTCTAAAATAGAAAACCACGAAAGGAGGCATGAAACTGTCACCGGAAGGCGGATTTAGCAGTAAAATGGGACAAGAATGCCCCCTTTAAGCCGGCTCTGGGGTACGTACATACCGCCCGTCACCCTCCTCACAAGCTACCCATAGCATAACTAATACCCAACCTAACTGAAGACGAGGT
>NC_015203 Zenaida auriculata mitochondrion, complete genome
AAAAGACTTAGTCCTAACCTTACCGTTGGTTGTTGCTAGGTTTATACATGCGAGTATCCGCGCCCCAGTGTAAATGCCCTTGATCTCTACGCCATAGGTAAGAGGAGCTGGCATCAGGCACGCCCATTGCAGCCCAAGACGCCTTGCTCAGCCACACCCTCACGGGTACTCAGCAGTAATTAACATTAGGCAATAAGTGTAAACTTGACTTAGTCATAGCAACCTCCAGGGTTGGTAAATCTTGTGCCAGCCACCGCGGTCACACAAGAAACCCAAGCCAATCGTTTACGGCGTAAAGAGTGGACCCATGCCTATCACAGCATTTAAGGTCGAAACGTAACTAAGCTGTCATAAGCTTAAGATACGCCTAAAGCCTCCCTAAACATGGCCTTAATTGATACGATTTATTAAACTCCACGAAAGCCAGGGCACAAACTGGGATTAGATACCCCACTATGCCTGGCCCTAAATCTAGATGCTTATGCTACCAAAGCATCCGCCCGAGGACTACGAGCACAAACGCTTAAAACTCTAAGGACTTGGCGGTGCCCCAAACCCACCTAGAGGAGCCTGTTCTATAATCGATAACCCACGATGCACCCGACCACTTCTTGCCAAACACAGCCTACATACCGCCGTCGCCAGCTCACCTCTCCTGAAAGCACAACAGTGAGCACAATAGCCCCAACCTCGCTAACAAGACAGGTCAAGGTATAGCTCATGAAGTGGAAGAAATGGGCTACATTTTCTAACCTAGAACATCCCACGGAAGGGGGCATGAAACAGCCCCCAGAAGGCGGATTTAGCAGTAAAGCGGGATAACAAAGCCCTCTTTAAACTGGCCCTGAGGCACGTACATACCGCCCGTCACCCTCCTCACAAGCTTTAAACCTACGCAATAAATAATACACTCACCCGCTAAAGATGAGGTAAGTCGTAACAAGGTAAGTGTACCGGAAGGTGCACTTAGCACAC
>KX902240 Patagioenas fasciata monilis mitochondrion, complete genome
AAAGACTTAGTCCTAACCTTACCATTAGTTCTCGCTAGATATATACATGCAAGTATCCGCATCCCAGTGTAAATGCCCTTGACTCCTACACCGTAGGTAAAAGGAGCTGGCATCAGGTACGCCCGTAAGCAGCCCAAGACGCCTTGCTCAGCCACACCCCCACGGGTACTCAGCAGTAATTAACATTAAGCAATAAGTGTAAACTTGACTTAGTTATAGCAACTCAGGGTTGGTAAATCTTGTGCCAGCCACCGCGGTCACACAAGAGACCCAAATTAATCGTTCGCGGCGTAAAGAGTGGACCCATGCTTATCATACTAATTAGGGTTAAAACGTAGCTGAGCTGTCATAAGCCTAAGGTATGCTCAAAACCACCCTAAAGACGACCCTAAACCACATGACTGACTAAACTCCACGAAAGCCGGGGTACAAACTGGGATTAGATACCCCACTATGCCTGGCCCTAAATCTTGATGCTTACATAACCAAAGCATCCGCCTGAGGACTACGAGCACAAACGCTTAAAACTCTAAGGACTTGGCGGTGCCCCAAACCCACCTAGAGGAGCCTGTTCTATAATCGATAACCCACGATACACCCGACCACTTCTTGCCAAAACAGCCTACATACCGCCGTCACCAGCTCACCTCTCCTGAGAGTCCCACAGTGAGCGCAACTGCCCTAACCCCGCTAGCAAGACAGGTCAAGGTATAGCTTATGAAGTGGAAGAAATGGGCTACATTTTCTAACTTAGAAAACTACGAAAGGGGGCATGAAACAGCCCCTCGAAGGCGGATTTAGCAGTAAAGCGGGATAACATAAGCCCCCTTTAAGTCGGCCCTGAGGCACGTACATACCGCCCGTCACCCTCCTCACAAGCTCCAAACCACTAATAACTAATACAACCACTCGCTAAAGATGAGGTAAGTCGTAACAAGGTAAGTGTACCGGAAGGTGCACTTAGCACAC
>EF373313 Patagioenas speciosa voucher Cospe3 12S ribosomal RNA gene, partial sequence; mitochondrial
TCACACAAGAGACCCAAATTAATTGTTCGCGGCGTAAAGAGTGGACCCATGCTTATCACATTAATTAGGGTTAAAACATGGCTGAGCTGTCATAAGCCTAAGGCATGCCCAAAACATCCTAAAGACGGCCCTAATCTACACGATCAACTAAACTCCACGAAAGCCAGGACACAAACTGGGATTAGATACCCCACTATGCCTGGCCCTAAATCTTGATGCTTACATAACTAAAGCATCCGCCCGAGGACTACGAGCACAAACGCTTAAAACTCTAAGGACTTGGCGGTGCCCCAAACCCACCTAGAGGAGCCTGTTCTGTAATCGATAACCCACGATACACCCGACCACTTCTTGCCAAAATACAGCCTACATACCGCCGTCGCCAGCTCACCTTTCCTGAGAGCGCCACAGTGAGCACAATTGCCCTAACCCCGCCAGCAAGACAGGTCAAGGTATAGCCTATGAAGTGGAAGAAATGGGCTACATTTTCTAGCCTAGAAAACTTACGAAAGGGGGCATGAAACAGCCCCTCGAAGGCGGATTTAGCAGTAAAGCGGGATAACATAAGCCCACTTTAAGTCGGCCCTGAGGCACGTACATACCGCCCGTCACCCTCCTCACAAGCCCTAAGCCATTGATAACTAATACAACCACTCGCTAAAGATGAGGTAAGTCGTAACAAGGTAAGTGTACCGG
>HM640214 Leptotila verreauxi mitochondrion, complete genome
GTGTGCTAAGTGCACCTTCCGGTACACTTACCTTGTTACGACTTACCTCATCTTTAGCGGAAGAGTGAATTATTTATGAGTTGCTTAGCTTGTGAGGAGGGTGACGGGCGGTATGTACGTGCCTCAGAGCCGGCTTAAAGAGGGCTTTATTATCCCGCTTTACTGCTAAATCCGCCTTTTGGAGGTTGTTTCACACCTCCTTCCGTGAATTTTCTAGGTTAGAAAATGTAGCCCATTTCTTCCACTCCATGGGCTATACCTTGACCTGTCTTATTAGCGGGGTTAGGGCGATTGTGCTCACTGTAGTACTCTCAGAGGAGGTGAGCTGGCGACGGCGGTATGTAGGCTGTTTTAGCAAGGAGTGGTCGGGTCCATCGTGGGTTATCGATTATAGAACAGGCTCCTCTAGGTGGGTTTGGGGCACCGCCAAGTCCTTAGAGTTTTAAGCGTTTGTGCTCGTAGTCCCCAGGCGGATGCTTTAGTAGTGGAAGCATCTAGATTTAGGGCCAGGCATAGTGGGGTATCTAATCCCAGTTTGTGCCCTGGCTTTAGTGGAGTTTAATAGATCGTGAAAATTAAGGTCACCTTTAGGGTGGTTTTAAATGTACCTTAAGCTTATGACAGCTCAGCCACACTTTGACCTTAAATACTGCGATAGGCATGGGTCCACTCTTTACGCCGTGAACAATTAATTTGGGTCCCTTGTGTGACCGCGGTGGCTGGCACAAGATTTACCAACCCTGGGGGCTGCTATGACTAAGTCAAGTTTACACTTATTGCCTAATGTTAACTACTGCTGAGTACCCGTGGGGGCGTGGCTGGGCTAGGCGTCTTGGGCTGCAATGGGCGTGCCTGATGCCGGCTCCTTTTACCTATAGCGTAGTGATTGAGGGCATTTACACTGGAGCGCGGATACTTGCATGTATATGTCTAGCAGGAACTAATTGTAAGGTTAGGACTAAGTCTTTT
>EF373306 Leptotila rufaxilla voucher Leruf6 12S ribosomal RNA gene, partial sequence; mitochondrial
TCACACAAGAGACCAAGTTAATTGTTCACGGCGTAAAGAGTGGACCCACACCTATCGCAATATTTAAGGTCAAAGTGTAACTGAGCTGTCATAAGCTTAAGGCACATTTAAAGCCGCCCTAAAAACGACCTTAATCCTCACGATTTACCAAACTCCACGAAAGCCAGGGCACAAACTGGGATTAGATACCCCACTATGCCTGGCCCTAAATCTAGATGCTTTCACTACTAAAGCATCCGCCTGGGGACTACGAGCGCAAACGCTTAAAACTCTAAGGACTTGGCGGTGCCCCAAACCCACCTAGAGGAGCCTGTTCTGTAATCGATAACCCACGATACACCCGACCACTCCTTGCCAAGAACAGCCTACATACCGCCGTCGCCAGCTCACCTCCTCTGAGAGCATAGCAGTGAGCACAATCGCCCTAACCCCGCTAATAAGACAGGTCAAGGTATAGCTCATGGAGTGGAAGAAATGGGCTACATTTTCTAACCTAGAAAACTCACGGAAGGGGGCATGAAACAGCCCCCAAAAGGCGGATTTAGCAGTAAAGCGGGATAATAAAGCCCCCTTTAAGCCGGCTCTGAGGCACGTACATACCGCCCGTCACCCTCCTCACAAGCTTAAAATCACCAATAAATAATTCACCCTCCCGCTAAAGATGAGGTAAGTCGTAACAAGGTAAGTGTACCGG
>AF483281 Columbina cruziana 12S ribosomal RNA gene, partial sequence; mitochondrial gene for mitochondrial product
GGCCCTAAATCTTGATGCTTACCTTACCAAAGCATCCGCCCGAGAACTACGAGCACAAACGCTTAAAACTCTAAGGACTTGGCGGTGCCCCAAACCCACCTAGAGGAGCCTGTCCTATAATCGACAACCCACGATACACCCGACCACTTCTTGCCAAAAACAGCCTACATACCGCCGTCGTCAGCCCACCTTCACTGAAAGAACAATAGTGAGCCTAATCGCCCTCACCCCGCCAACAAGACAGGTCAAGGTATAGCCCATGAAGTGGAAGAGATGGGCTACATTTTCTACACTAGAAAACCCCTATAAACGGAAGGGGGCATGAAACTTGCCCCCCAAAGGCGGATTTAGCAGTAAAGCAGGACAATAAAGCCCTCTTTAAACAGGCTCTGAGGCAC
>EF373294 Claravis pretiosa voucher Clpre3 12S ribosomal RNA gene, partial sequence; mitochondrial
TCACACAAGAAACCCAAATTAATCGTATACGGCGTAAAGAGTGGACCCATGATTATCAGAGCAATTAAGGCCAAAATGCAGCTAGGCTGTCATAAGCTTAAGGTGCACCTAAAACCACCCTAAAAATGACCTTAACATAAGCGATAAATTAAACTCCACGAAAGCCAGGGCACAAACTGGGATTAGATACCCCACTATGCCTGGCCCTAAATCTTGATGCCCACACTACCAAAGCATCCGCCCGAGAACTACGAGCACAAACGCTTAAAACTCTAAGGACTTGGCGGTGCCCCAAACCCACCTAGAGGAGCCTGTTCTATAATCGACAACCCACGATACACCCGACCACTTCTTGCCAAAAACAGCCTACATACCGCCGTCGCCAGCCCACCTTAACTGAGAGAACAGTAGTGAGCTCAATTGCCCTTACCCCGCCAATAAGACAGGTCAAGGTATAGCCCATGAAGTGGGAGAAATGGGCTACATTTTCTATATTAGAAAACCCTACGGAAGGGGACATGAAACCTTCCCCCGAAGGTGGATTTAGCAGTAAAGCGGGACAATAAAGCCCTCTTTAAATTGGCTCTGAGGCACGTACATACCGCCCGTCACCCTCCTCACAAGCCCAAAACCCCCATAAATAATGCGCCCTCTCGCTAAAGATGAGGCAAGTCGTAACAAGGTAAGTGTACCGG
>DQ485797 Mycteria americana 12S ribosomal RNA and tRNA-Val genes, complete sequence; mitochondrial
AAAGACTTAGTCCTAACCTTACCGTTAACTCTCGCTAAACATATACATGCAAGTATCCGCATCCCAGTGTAAATGCCCCAGATTTCTTACCCTAGATGAAGGGAGCAGGTATCAGGCACACCCACTGTTGTAGCCCAAGACACCTTGCTCAGCCACACCCCCACGGGTACTCAGCAGTAATTAACATTAAGCAATAAGTGTAAACTTGACTTAGTTATAGCGACACCCCAGGGTTGGTAAATCTTGTGCCAGCCACCGCGGTCATACAAGAAACCCAAGTTAACTGCAACACGGCGTAAAGAGTGGTACCATGCTGTCACAACAACTAGGATTAAAGTGCACCTAAGCTGTCATAAGCCCAAGATGCACCTAAAGCCACCCTCAAGACGATCCTAGCACCTACGACGGATTAGGCCCCCACGAAAGCTAAGGCCCAAACTGGGATTAGATACCCCACTATGCTTAGCCCTAAATCTCGGTACTTACCCTACCAAAGTACCCGCCCGAGAACTACGAGCACAAACGCTTAAAACTCTAAGGACTTGGCGGTGCCCCAAACCCACCTAGAGGAGCCTGTTCTGTAATCGATAACCCACGATACACCCAACCGTCCCTTGCCAGTGCAGCCTACATACCGCCGTCGCCAGCTCACCTCTCCTGAGAGCCCAGCAGTGAGCACAACAGCCACACCCGCTAACAAGACAGGTCAAGGTATAGCCTATGGGCCGGAAGAAATGGGCTACATTTTCTAATAATAGAAAATCTACGAAAAGGGGTGTGAAACCACCTCTAGAAGGCGGATTTAGCAGTAAAGGGGGATAATAAAGCCCCCTTTAAACTTGGCCCTGGGGCACGTACATACCGCCCGTCACCCTCCTCATAAGCTACTAAACTACTATAACTAATATCTTCCCCAGCCAAAGATGAGGTAAGTCGTAACAAGGTAAGTGTACCGGAAGGTGCACTTAGCACATA
>DQ485798 Ciconia maguari 12S ribosomal RNA and tRNA-Val genes, complete sequence; mitochondrial
AAAGACTTAGTCCTAACCTTACCGTTAACTCCTGCTAAACATATACATGCAAGTATCCGCACCCCAGTGTAAATGCCCCAGACTTCTTTTTCTAGGTAAAGGGAGCGGGTATCAGGCACACCCACTGTTGTAGCCCAAGACGCCTTGCTTAGCCACACCCCCACGGGCACTCAGCAGTAATTAACATTAAGCAATAAGTGAAAACTTGACTTAGTTATAGCAACATTCAGGGTTGGTAAATCTTGTGCCAGCCACCGCGGTCACACAAGAAACCCAAGTTAACCGCAATCCGGCGTAAAGAGTGGTACCACATTGTCACAACAACTAGGATTAAAGTACAACTGAGCTGTTATAAGCCCAAGATGTACCTAAAGCCACCCTTAAGACGATCCTAGCAACTATGACTAATTAAACCCCACGAAAGCCAAGGCACAAACTGGGATTAGATACCCCACTATGCTTGGCCCTAAATCTTGGTACTTACCCTACTAAAGTACCCGCCCGAGAACTACGAGCACAAACGCTTAAAACTCTAAGGACTTGGCGGTGCCCCAAACCCACCTAGAGGAGCCTGTTCTGTAATCGATAACCCACGATACACCCAACCGCCCCTTGCCAAAGCAGCCTACATACCGCCGTCGCCAGCTCACCTCACTTGAGAGCCCAACAGTGAGCACAACAGCTACCCCCGCTAGCAAGACAGGTCAAGGTATAGCCTATGGGTCGGAAGAAATGGGCTACATTTTCTAAAATAGAAAACTTACGAAAAGGGGCATGAAACAGCCCCTAGAAGGCGGATTTAGCAGTAAAGGGGGATAATAAAGCCCCCTTTAAACTGGCCCTGAGGCACGTACATACCGCCCGTCACCCTCCTCACAAGCTACCAAACCATCATAACTAATACCCCCACCAGCCGAAGATGAGGTAAGTCGTAACAAGGTAAGTGTACCGGAAGGTGCACTTAGCACATA
>AY426746 Coragyps atratus cytochrome B gene, partial cds; tRNA-Thr and tRNA-Pro genes, complete sequence; NADH dehydrogenase subunit 6 gene, complete cds; tRNA-Glu gene, D-loop, and tRNA-Phe gene, complete sequence; and 12S ribosomal RNA gene, partial sequence; mitochondrial
AAAAGACTTAGTCCTAACCTTACCGTTAACTCTTGCTAAACATATACATGCAAGTATCCGCGCTCCAGTGTAAATGCCCCGAATCTCTTACTAAGACAAAAGGAGCGGGTATCAGGCACACCCATGACTAGTAGCCCAAGACACCTTGCTCAGCCACACCCCCACGGGTCCTCAGCAGTAATTAACATTAAGCAATAAGTGTAAACTTGACTTAGTTATAGCAACATCCAGGGTTGGTAAATCTTGTGCCAGCCACCGCGGTCATACAAGAGACCCAAGTTAACTGCACACGGCGTAAAGAGTGGTATTAATTCTATCATAACAACTAAGATCAAAGTGCAACTAAGCTGTCATAAGCCCAAGATGTACCTAAGACCACCCTTAAGATGATCTTAGCGCCTCACGATTAATTAAACCCCACGAAAGCTCGGACACAAACTGGGATTAGATACCCCACTATGCCTAGCCCTAAATCTTGGTGCTTGACTCACCAAAGCATCCGCCCGAGAACTACGAGCACAAACGCTTAAAACTCTAAGGACTTGGCGGTGC
>NC_007628 Cathartes aura mitochondrion, complete genome
AAAGACTTAGTCCTAACCTTACCGTTAATTCTTGCTAAACATATACATGCAAGTATCCGCGTCCCAGTGTAAATGCCCCTAATCTCTTACCAAGACAAAAGGAGCGGGTATCAGGCACACCCACGACTAGTAGCCCAAGACACCTTGCCCAGCCACACCCCCACGGGTACTCAGCAGTAATTAACATTAAGCGATAAGTGTAAACTTGACTTAGTTATAGCAATTATTCAGGGTTGGTAAATCTTGTGCCAGCCGCCGCGGTCATACAAGAGACCCAAATTAACCGTACACGGCGTAAAGAGTGGGATTAGTACTATCACAGCAACTAAGATCAAAGCGCAACTAAGCCGTCATAAGCCCAAGATGCACCTAAGACCATCCTTAAGATGATCTTAGCGCCTCACGATTAATCAAACCCCACGAAAGCTTGGACACAAACTGGGATTAGATACCCCACTATGCCTGGCCCTAAATCTCGATGCTTAGCTCACCAAAGCATCCGCCTGAGAACTACGAGCACAAACGCTTAAAACTCTAAGGACTTGGCGGTGCCCCAAACCCACCTAGAGGAGCCTGTTCTATAATCGATAATCCACGATACACCCGACCGTTCCTTGCCAAAGCAGCCTACATACCGCCGTCGCCAGCTCACCTTTCCTGAAAGCACAACAGTGGGCACAATAGCATTAACCTCGCTAACAAGACAGGTCAAGGTATAGCCCATGGGGCGGAAGAAATGGGCTACATTTTCTAAGTTAGAAAACTCCACGAAAAGAGGTGTGAAACCACCCCTAAAAGGCGGATTTAGTAGTAAAGTGGGATAATAGAGCCCCCTTTAAACTGGCCCTGGGGTACGTACATACCGCCCGTCACCCTCCTCACAAGCTCCAACTTCTTATAACTAATCCACCTATTAGCTGAAGATGAGGTAAGTCGTAACAAGGTAAGTGTACCGGAAGGTGCACTTAGTACA
>DQ674580 Tringa melanoleuca 12S ribosomal RNA and tRNA-Val genes, complete sequence; mitochondrial
AAAGACTTAGTCCTAACCTTACCGTTAATTTTTGCTAAATATATACATGCAAGTATCCGCGTCCCAGTGTAAATGCCCTTGATCTCTTATTAAGAAAAAAGGAGCGGGTATCAGGCACACCTTAATTGTAGCCCAAGACACCTTGCTCAGCCACACCCCCACGGGTACTCAGCAGTAATTAACATTAAGCAATAAGTGAAAACTTGACTTAGTTATAGCAACTCTAGGGTTGGTAAATCTTGTGCCAGCCACCGCGGTCACACAAGAGACCCAAGTTAACTGTATACGGCGTAAAGAGTGGTATCATGTTATCATAATAACTAAGACCAAAGTACAACTAAGCTGTCATAAGCCAAAGTTGTACCTAAGACCACCTTATAGACGATCTTAGCACTTTAGATTAATTTAACCCCACGAAAGCTAAGGCACAAACTGGGATTAGATACCCCACTATGCTTAGCCCTAAATCTTGATGCTATCTCGTACTGAAGCATCCGCCCGAGAACTACGAGCACAAACGCTTAAAACTCTAAGGACTTGGCGGTGCCCTAAACCCACCTAGAGGAGCCTGTTCTGTAATCGATAATCCACGTTACACCCGACCGCCTCTTGCCAAAGCAGCCTACATACCGCCGTCGCCAGCTCACCTCCCCTGAGAGTTCAATAGTGAGCACAATAGCTAAACCCGCTAATAAGACAGGTCGAGGTATAGCCTACGGGGCGGAAGAAATGGGCTACATTTTCTAAAATAGAAAACCCACGGAAGGAGGCGTGAAACCGCCTCCCGAAGGCGGATTTAGCAGTAAAGAGGGACAATACAAGCCCCCTTTAAACCGGCCCTGGGGCACGTACATACCGCCCGTCACCCTCCTCATAAGCTCCAACTCCACAATACCTAATGCAATTTATAGCTGAAGATGAGGTAAGTCGTAACAAGGTAAGTGTACCGGAAGGTGCACTTAGCATAC
>AY894150 Tringa solitaria 12S ribosomal RNA gene, partial sequence; mitochondrial
ATGATATCACAGTAACTAAGACCAAAATGCAACTAAGCTGTCATAAGCCAAAGATGCATCTAAGACCTCCCTAAAAACGATCTTAGCACCTTAGACTAATTTAACCCCACGAAAGCTAAGACACAAACTGGGATTAGATACCCCACTATGCTTAGCCCTAAATCTTGATGCTACCCTACACTAAAGCATCCGCCCGAGAACTACGAGCACAAACGCTTAAAACTCTAAGGACTTGGCGGTGCCTAAACCCACCTAGAGGAGCCTGTTCTATAATCGATAACCCACGTTACACCCGACCGCCTCTCGCCGAAGCAGCCTACATACCGCCGTCGCCAGCTCACCTCCTCTGAGAGTACAACAGTGAGCACAATAGCTAAACCCGCTAATAAGACAGGTCGAGGTATAGCCCATGGGGCGGAAGAAATGGGCTACATTTTCTAAAATAGAAAACCTACGGAAGGGGACGTGAAACCGTCCCCCGAAGGCGGATTTAGTAGTAAAGAGGGATAATACAAGCCCCCTTTAAATCGGCCCTGGGCACGTACATACCGCCCG
>AY894142 Tringa flavipes 12S ribosomal RNA gene, partial sequence; mitochondrial
ATGTTATCATAATAACTAAGACCAAAGTGCAACTAAGCTGTCATAAGCCAAAGATGTACCTAAGACCTCCCATATACACGATCTTAGCGCCTTAGATTAATTTAACTCCACGAAAGCTAAGACACAAACTGGGATTAGATACCCCACTATGCTTAGCCCTAAATCTTGATGCTATTTCATACTAAAGCATCCGCCTGAGAACTACGAGCACAAACGCTTAAAACTCTAAGGACTTGGCGGTGCCCTAAACCCACCTAGAGGAGCCTGTTCTATAATCGATAACCCACGTTACACCCGACCGCCTCTTGCCAACGCAGCCTACATACCGCCGTCGCCAGCTCACCTCCCCTGAGAGTTCAATAGTGAGCACAATAGCCAAACCCGCTAATAAGACAGGTCGAGGTATAGCCCACGGGGCGGAAGAAATGGGCTACATTTTCTAAAATAGAAAACCCACGGAAGGAGGTGTGAAACCACCTCCCGAAGGCGGATTTAGCAGTAAAAGGGACAATATAAGCCCCTTTTAAACCGGCCCTGGGCACGTACATACCGCCCG
>KY056596 Gallinago stenura mitochondrion, complete genome
AAAGACTTAGTCCTAACCTTACCGTTAATTTTTGCTAAATATATACATGCAAGTATCCGCGCCCCAGTGTAAATGCCCTTGAATCTCCCATTAAGGAAAAAAGGAGCAGGTATCAGGCACACCAATTGTAGCCCAAGACGCCTTGCTTAGCCACACCCCCACGGGTACTCAGCAGTAATTAACATTAAGCAATAAGTGAAAACTTGACTTAGTTATAGCAATTTAAGGGTTGGTAAATCTTGTGCCAGCCACCGCGGTCACACAAGAGACCCAAATTAACCTCATGCGGCGTAAAGAGTGGCATCATGCTATCACAACAACTAAGACCGAAGTGCAGTTAAGCTGTCATAAGCTCAAAATGTACCTAAGACCTTCCTCGATCTTAGTGACCCTGATTAATTTAATCCCACGAAAGCTAAGACACAAACTGGGATTAGATACCCCACTATGCTTAGCCCTAAATCTCGATGCTTTTCCTAATACTAAAGCATCCGCCCGAGAACTACGAGCACAAACGCTTAAAACTCTAAGGACTTGGCGGTGCTCTAAACCCACCTAGAGGAGCCTGTTCTATAATCGATAACCCACGTTAACACCCGACCGTCCCTTGCCATAAAACAGCCTACATACCGCCGTCGCCAGCTCACCTCCTCTGAGAGTTCAACAGCGAGCACAATAGCCCAAACCCGCTAATAAGACAGGTCGAGGTATAGCCCACGGGACGGAAGAAATGGGCTACATTTTCTAACAGTAGACAAATTCACGGAAGGGGGCATGAAACTGCCCCCCGAAGGCGGATTTAGCAGTAAAGGGGGACAATATATGCCCCCTTTAAACTGGCCCTGGAGCACGTACATACCGCCCGTCACCCTCCTCACAAGCTACATTATTCATAATACTTTAATATTAATCCTGAGCTGAAGATGAGGTAAGTCGTAACAAGGTAAGTGTACCGGAAGGTGTACTTAGCATAC
>FJ603668 Gallinago paraguaiae voucher L50137 12S ribosomal RNA gene, partial sequence; mitochondrial
CCGCGGTCATACAAGAGACCCAAATTAACTGCATGCGGCGTAAAGAGTGGTATCATGTTATCACAACAACTAAGACCGAAATGCAACCAAGCCGTCATAAGCTCAAGATGTACCTAAGACCTCCATCGACCTTAGTGACTCTGATTAATTTAATCCCACGAAAGCTAAGACACAAACTGGGATTAGATACCCCACTATGCTTAGCCCTAAATCTAGATGCTTTTCCACATACTAAAGCATCCGCCCGAGAACTACGAGCACAAACGCTTAAAACTCTAAGGACTTGGCGGTGCCCTAAACCCACCTAGAGGAGCCTGTTCTATAATCGATAATCCACGTTAACACCCGACCGTCCCTTGCCACAAAACAGCCTACATACCGCCGTCGCCAGCTCACCTCCTCTGAGAGTTCAACAGCGAACACAATAGCCCAAACCCGCTAATAAGACAGGTCGAGGTATAGCCCACGGGACGGAAGAAATGGGCTACATTTTCTAACAATAGACAAATTCACGGAAGGGGGTATGAAACCGCCCCCCGAAGGCGGATTTAGCAGTAAAGCGGGACAATATATGCCCTCTTTAAACTGGCCCTGGGGCACGTACATACCGCCCGTCACCCTCCTCACAAGCTACATTATTCATAATACTTTAATATTAATCCTGAGCTGAAGATGA
>FJ603663 Gallinago delicata voucher 1B-3698 12S ribosomal RNA gene, partial sequence; mitochondrial
CCGCGGTCATACAAGAGACCCAAATTAACTGCATGCGGCGTAAAGAGTGGTATCATGTTATCATAACAACTAAGACCGAAGTGCAACCAAGCTGTCATAAGCTCAAGATGTACCTAAGACCTTCATAGACCTTAGTGACCCTGATTAATTTAATCCCACGAAAGCTAAGACACAAACTGGGATTAGATACCCCACTATGCTTAGCCCTAAATCTCGATGCTTTCTATATACTAAAGCATCCGCCCGAGAACTACGAGCACAAACGCTTAAAACTCTAAGGACTTGGCGGTGCCCTAAACCCACCTAGAGGAGCCTGTTCTGTAATCGATAACCCACGTTAACACCCGACCGTCCCTTGCCATAAAACAGCCTACATACCGCCGTCGCCAGCTCACCTCCTCTGAGAGTTCAACAGCGAACACAATAGCCTAAACCCGCTAATAAGACAGGTCGAGGTATAGCCCACGGGACGGAAGAAATGGGCTACATTTTCTAACAATAGACAAATTCACGGAAGGGGGTATGAAACCGCCCCCCGAAGGCGGATTTAGCAGTAAAGCGGGACAATATATGCCCTCTTTAAACTGGCCCTGGGGCACGTACATACCGCCCGTCACCCTCCTCACAAGCTACATTATTCATAATATTTTAATACTAATCCTAAGCTGAAGATGA
>KF041191 Calidris melanotos 12S ribosomal RNA gene, partial sequence; mitochondrial
CACAAGAGACCCAAATTAACTGTATACGGCGTAAAGAGTGGTATCATGTTATCTCAACAACTAAGACCAAAGTGCAACTAAGCTGTCATAAGCCCAAGATGCATCTAAGACCTTANNNNNAACGATCTTAGCGNNNNTGATTAATTTAATTCCACGAAAGCTAAGGCACAAACTGGGATTAGATACCCCACTATGCTTAGCCCTAAATCTTGATGCTNNNNNNNNNNNNAAGATCCGCCCGAGAACTACGAGCACAAACGCTTAAAACTCTAAGGACTTGGCGGTGCCCTAAACCCACCTAGAGGAGCCTGTTCTATAATCGATAACCCANCGTTACACCGACCGTCCCTTGCNNNNGCAGCCTACATACCGCCGTCGCCAGCTCACCTCTCCTGAGAGTTCAACAGTGAGCACAATAGNNNNNAAACGCTAATAAGACAGGTCGAGGTATAGCCCACGGGGCGGAAGAAATGGGCTACATTTTCTAGAATAGNNNNNNNNNGGAGGAGGCATGAAACTNNNCCCCCCGAAGGCGGATTTAGTAGTAAAGTGGGATAATANNNNNNGCCTTTAAGTCGGCCCTNGGGCACGTACATACCGCCCGTCACCCTCCTCACAAGCTAC
>EF373069 Bartramia longicauda voucher 1B-249 12S ribosomal RNA gene, partial sequence; mitochondrial
TACGACCAAAATGTAACTAAGCTGTCATAAGCCCAAGATACACCTAAGACCTCTCTCAAAAACGATCTTAGTACCCCTGATCAATTTAACTCCACGAAAGCTAAGGCACAAACTGGGATTAGATACCCCACTATGCTTAGCCCTAAATCTTGATATTCAACCCTACTAGAATATCCGCCTGAGGACTACGAGCACAAACGCTTAAAACTCTAAGGACTTGGCGGTGCCCCAAACCCACCTAGAGGAGCCTGTTCTATAATCGATAACCCACGTTACACCCAACCGCTCCTTGCCAAAAACAGCCTACATACCGCCGTCGTCAGCTCACCTCTCCTGAGAGTCCAACAGTGAGCACAATAGTTCAAACCCACTAGCAAGACAGGTCGAGGTATAGCCTATGGAGCGGAAGAAATGGGCTACATTTCCTAAAATAGGAAACCACGGAGAAAGGTGTGAAACCAGCCCTTTGAAGGCGGATTTAGCAGTAAAGCGGATAATATAAGCCCTCTTTAAGCCGGCCCTGGACACGTACATACCGCCCGTCACCCTCC
>DQ674579 Actitis macularius 12S ribosomal RNA and tRNA-Val genes, complete sequence; mitochondrial
AAAGACTTAGTCCTAACCTTACCGTTAATTTTTGCTAAATATATACATGCAAGTATCCGCGACCCAGTGTAAATGCCCTTGACCTCTTATTAAGAAAAAAGGAGCAGGCATCAGGCACACCTAAACTGTAGCCCAAGACGCCTTGCTTAGCCACGCCCCCACGGGTACTCAGCAGTAATTAACATTAAGCAATAAGTGTAAACTTGACTTAGTTATAGCAAATCCTAGGGTTGGTAAATCTTGTGCCAGCCACCGCGGTCACACAAGAGACCCAAATTAACTGTACACGGCGTAAAGAGTGGTATCATGTTATCACAACAACTAAGACCAAAGTGCAACTAAGCTGTCATAAGCCTAAGATGTACCTAAAACCTTTCTTAAAACAATCTTAGCATTTTTGATTAATTTAATTCCACGAAAGCTAAGACACAAACTGGGATTAGATACCCCACTATGCTTAGCCCTAAATCTTGATGCTTTTCATACTAAAGTATCCGCCTGAGAACTACGAGCACAAACGCTTAAAACTCTAAGGACTTGGCGGTGCCCTAAACCCACCTAGAGGAGCCTGTTCTATAATCGATAACCCACGTTACACCCGACCACCTCTCGCTAAAAGCAGCCTACATACCGCCGTCGCCAGCTCACCTTTCCTGAGAGTTTAACAGTGAGCACAATAGCCTAAACCCGCTAACAAGACAGGTCGAGGTATAGCCCATGAGGTGGAAGAAATGGGCTACATTTTCTAAAATAGAATACTCACGGAAGGGGGTGTGAAACCACCCCCCGAAGGCGGATTTAGCAGTAAAGAGGGACAATATAAGCCCCCTTTAAGCCGGCCCTGGGGCACGTACATACCGCCCGTCACCCTCCTCATAAGCTTCAATCTTACAATACCTAATATAACCCCCAGCTGAAGATGAGGTAAGTCGTAACAAGGTAAGTGTACCGGAAGGTGTACTTAGCATAC
>DQ674564 Himantopus mexicanus 12S ribosomal RNA and tRNA-Val genes, complete sequence; mitochondrial
AAAGACTTAGTCCTAACCTTACCGTTAATTCTCGCTAAACATATACATGCAAGTATCTGCGTTCCAGTGTAAATGCCCTTACTCTCTTAATAAGACAAAAGGAGCGGGTATCAGGCGCACTCAGTTGTAGCCCAAGACGCCTTGCTCAGCCACACCCCCACGGGTACTCAGCAGTAATTAACATTAAGCAATAAGTGTAAACTTGACTTAGTTATAGCGATTTTTCCCCAGGGTTGGTAAATCTTGTGCCAGCCACCGCGGTCACACAAGAGACCCAAATTAACCGTACACGGCGTAAAGAGTGGTTAGATATTATCACAGAGACTAAGATCAAAATGTAGCTGAGCTGTCATAAGCCCAAGACACACCTAAGACCACCCCTAAGGCGATCTTAGCGCCTCGTGATCTATTAAACTCCACGAAAGCTAAGGCCCAAACTGGGATTAGATACCCCACTATGCCTAGCCCTAAATCCTAATGCTTACCCTACCAAAGCATTCGCCTGGGAACTACGAGCACAAACGCTTAAAACCCTAAGGACTTGGCGGTGCCCCAAACCCACCTAGAGGAGCCTGTTCTATAATCGATACCCCACGATACACCCGACCACTCCTTGCCAAGGCAGCCTACATACCGCCGTCGCCAGCTCACCTCCATTGAAAGCACAATAGTGAGCACAATAGTCCAAACCCACTAACAAGACAGGTCGAGGTATAGCCTATGGAGCGGAAGAAATGGGCTACATTTTCTAATATAGAAAACATACGGAAGGGGGTGTGAAACCACCCCCAGAAGGCGGATTTAGCAGTAAAACGGGACAATGAAGCCCGCTTTAAGTCGGCCCTGGGGCACGTACATACCGCCCGTCACCCTCCTCATAAGCTACAAGCCCCCATTAATTTAATACACCACTAAGCTGAAGATGAGGTAAGTCGTAACAAGGTAAGTGTACCGGAAGGTGCACTTAGCATAC
>KT350612 Sternula albifrons mitochondrion, complete genome
AAAGACTTAGTCCTAACCTTACCGTTAATTTTTGCTAGACATATACATGCAAGTATCTGCGCCCCAGTGTAAATGCCCTCAATCCCCTTACTAAGGAAAGAGGGGCGGGTATCAGGCACACCCATAGCTGTAGCCCAAGACGCCTTGCTCTGCCACACCCCCACGGGTACTCAGCAGTAGTTAACATTAAGCAATAAGTGTAAACTTGACTTAGTCATGGCAAATTTAGGGTTGGTAAATCTTGTGCCAGCCACCGCGGTCACACAAGAGACCCAAGTTAACCGTATTCGGCGTAAAGAGTGGAACTATGATATCACAGCAACTAGGATCGAAATACAGCTAAGCTGTCATAAGCTTAAGGTGTACATAAGCCCACTATTAAGATGATCCTAGCATTTTTGATTAATTTAGCCCCACGAAAGCTAGGGCCCAAACTGGGATTAGATACCCCATTATGCCTAGCCCTAAATCTTGATGTTTGCCACACCAAAGCATCCGCCTGAGAACTACGAGCACAAACGCTTAAAACTCTAAGGACTTGGCGGTACCCCAAACCCACCTAGAGGAGCCTGTTCTGTAATCGATAACCCACGATATACCCAACCACTCCTTGCTAAGGCAGCCTACATACCGCCGTCGCCAGCTCACCTTCACTGAGAGTTAAACAGTGAGCACAATAGCCTAACTCGCTAGTAAGACAGGTCAAGGTATAGCCTATGGGGTGGAAGAAATGGGCTACATTTTCTATTATAGAAAACCTACGAAAGGAGGTATGAAACAACCTCCGGAAGGCGGATTTAGCAGTAAAGTGGGACAATAGAGCCCTCTTTAAGTTGGCCCTGGGATACGTACATACCGCCCGTCACCCTCCTCATAAGCCACCAATCACCATAACTAATAACCTTCGCGGCTAAAGATGAGGTAAGTCGTAACAAGGTAAGTGTACCGGAAGGTGTACTTAGCATAC
>AY631352 Sterna supercilliaris 12S ribosomal RNA gene, partial sequence; mitochondrial
TCCGGTACACTTACCTTGTTACGACTTACCTCATCTTCAGCCGCGAAGGTTATTAGTTATGGTGATTGGTGGCTTATGAGGAGGGTGACGGGCGGTATGTACGTACCCCAGGGCCAACTTAAAGAGGGCTCTATTGTCCCACTTTACTGCTAAATCCACCTTCCGGAGGCTGTTTCATACCTCCTTTCGTAGGTTTTCTATAATAGAAAATGTAGCCCATTACTTCCACCCCATAGGCTATACCTTGACCTGTCTTACTAGCGAGCTAGGCTATTGTGCTCACTGTTTAACTCTCAGTGAAGGTGAGCTGGCGACGGCGGTATATAGGCTGCCTTAGCAAGGAGTGGTTGGGTAGATCGTGGGTTATCGATTACAGAACAGGCTCCTCTAGGTGGGTTTGGGGTACCGCCAAGTCCTTAGAGTTTTAAGCGTTTGTGCTCGTAGTTCTCAGGCGGATGCTTTGGTGCGGCAAACATCAAGATTTAGGGCTAGGCATAATGGGGTATCTAATCCCAGTTTGGGCCCTAGCTTTCGTGGAGTCAAATTAATCAAAATTGCTAGGATCATCTTAATAGTGAGCTTATGTACATCTTAAGCTTATGACAGCTTAGCTGTATTTCGATCCTAGTTGGTATGATATCATAGTTCCACTCTTTACGCCGAATACCGTTAATTTGGGTCTCTTGTGTGACCGCGGTGGCT
>AY631329 Phaetusa simplex 12S ribosomal RNA gene, partial sequence; mitochondrial
CACTTACCTTGTTACGACTTTCCTCATCTTCAGCCATAAGGGTTATTAGTTATGATAGTTAGTGGCTTGTGAGGAGGGTGACGGGCGGTATGTACGTGCTCCAGGGCCAACTTAAAGAGGGCTCTATTGTCCCACTTTACTGCTAAATCCACCTTCCGGGGGCTGTTTCATACCCCCTTTCGTGGGTTTCTATTATAGAAAATGTAGCCCATTTCTTCCACTCCATAGGCTATACCTTGACCTGTCTTGCTAGCGAGTTAGGCTATTGTGCTCACTGTTTAGCTCTCAGTGAAGGTGAGCTGGCGACGGCGGTATGTAGGCTGCTTTGGCAAGGAGTGGTTGGGTGAATCGTGGGTTATCGATTACAGAACAGGCTCCTCTAGGTGGGTTTGGAGCACCGCCAAGTCCTTAGAGTTTTAAGCGTTTGTGCTCGTAGTTCTCAGGCGGATGCTTTGGTACGGCAAACATCAAGATTTAGGGCTAGGCATAATGGGGTATCTAATCCCAGTTTGTGTCCTAGCTTTCGTGGAGTAAAATTAATCAAGAATACTAGGATCATCTTAATGGGGATCTTAAGTACATCTTGGGCTTATGACGGCTTAGCTGTATTTCGATCCTAGCTGCTACGATATCATAGTTCCACTCTTTACGCCGCATACAGTTAATTTGGGTCTCTTGTGTGACCGCGGTGGCTGGCACAA
>KJ631049 Jacana jacana mitochondrion, complete genome
AGAGACTTAGTCCTAACCTTATCGTTAATTTTTGCTAGAAGTATACATGCAAGTATCCGCGTACCAGTGTAAATGCCCTCAGCCCTTTACCAAAGAAAAAGGAGCGGACATCAGGCACACAAATCGTAGCCCAAGACGTCTTGCTCAGCCACACCCCCACGGGTATTCAGCAGTAACTAACATTAAGCAATAAGTGAAAACTTGACTTAGCCATGGCAAACCTAGGGTTGGTAAATCTTGTGCCAGCCACCGCGGTCATACAAGAAACCCAAATTAACGGTCCACGGCGTAAAGAGTGGTACCACACATATCAAATGGCAACTAAGACCAAAATGCAACTAAGCTGTCATAAGCCTACGATGCACATAAGACCGCCCTCAATACGATCTTAGCCCTATGATCAACCCAACTCCACGAAAGCCAAGACACAAACTGGGATTAGATACCCCACTATGCTTGGCCTTAAATCTAGATGTTTCTCCTACCAAAACATCCGCCTGGGAACTACGAGCACAAACGCTTAAAACTCTAAGGACTTGGCGGTGCCCCAAACCCACCTAGAGGAGCCTGTTCTATAATCGATAACCCACGTTACACCCGGCCGCTCCTTGCCAAACACAGCCTATATACCGCCGTCGCCAGCTCACCTCTGCTGAGAGTATTAGAGTGAGCTTAATAGCCCTCACCCGCTAACAAGACAGGTCGAGGTATAGCCTACGGAGAGGAAGAAATGGGCTACATTTTCTAAAATAGAACACTCACGAAAGGGGGTGTGAAATCACCCCTAGAAGGCGGATTTAGCAGTAAAGCGAGACAATAATGCCCGCTTTAAGTCGGCTCTGGGGCACGTACATACCGCCCGTCACCCTCCTCAAAAAGCTCTAAATCTCTATAAATTAATAAGCCCATCAGCTGAAGATGAGGTAAGTCGTAACAAGGTAAGTGTACCGGAAGGTGTACTTAGCACAT
>KM873665 Vanellus cinereus mitochondrion, complete genome
AAAGACTTAGTCCTAACCTTACCGTTAATTTTCGCTAAACATATACATGCAAGTATCCGCACCCCAGTGTAAATGCCCTTAACCTCTTAATAAGACAAAAGGAGCGGGCATCAGGCACACCCAGTCGTAGCTCAAGACGCCTTGCTTAGCCACACCCCCACGGGTATTCAGCAGTAATTAACATTAAGCAATAAGTGAAAACTTGACTTAGTTATAGCGACCCCCTAGGGTTGGTAAATCTTGTGCCAGCCACCGCGGTCACACAAGGAACCCAAATTAACTGATTATACGGCGTAAAGCGTGGCATTATATTATCACGGAAACTAAGATCAAAATGCAACCGAGCTGTCATAAGCACATGATGCACTTAGGACCTCCCTTAAGACGATCTCAGTACCCCATGGCTTACTACATCCACGAAAGCTAAGACCCAAACTGGGATTAGATACCCCACTATGCTTAGCCCTAAATCCCGATGCTTACCCCACCAAAGCATCCGCCTGAGAACTACGAGCACAAACGCTTAAAACTCTAAGGACTTGGCGGTGCCCCAAACCCACCTAGAGGAGCCTGTTCTATAATCGATAACCCACGATACACCCGACCATTCCTTGCCAAGGCAGCCTACATACCGCCGTCGCCAGCTCACCTCCTTTGAGAGCAAAACAGTGAGCACAATAGCCCACTAAGCTCGCTAGCAAGACAGGTCAAGGTATAGCCCATGGAATGGAAGAAATGGGCTACATTTTCTAGCATAGAAAACACGGAAGGAAGCGTGAAACCCCTTCCAGAAGGCGGATTTAGCAGTAAAGCAGAACAATGAAGTCTACTTTAAGCTGGCTCTGAGGCACGTACATACCGCCCGTCACCCTCCTCACAAGCTACAACCCTCTATAACTCAATACACCACCCCAGCTGAAGATGAGGTAAGTCGTAACAAGGTAAGTGTACCGGAAGGTGTACTTAGCATACCAAGAC
>KY419888 Charadrius placidus mitochondrion, complete genome
AAAGACTTAGTCCTAACCTTACCGTTAATTCTCGCTAAACATATACATGCAAGTATCCGCACACCAGTGTAAATGCCCTTAACATCTTAACAAGATAAAAGGAGCAGGCATCAGGCACACACCAGTAGCCCAAGACGCCTTGCTTAGCCACACCCCCACGGGTATTCAGCAGTAATTAACATTAAGCAATAAGTGTAAACTTGACTTAGTTATAGCGACTATAACTTAGGGTTGGTAAATCTTGTGCCAGCCACCGCGGTCATACAAGAAGCCCAAATTAACCGTACGCGGCGTAAAGCGTGGTGTCATGCTATCGCGGAAGCTAAGATCAAAGTGCAACTGAGCTGTCATAAGCACAAGATGCACCTAAAACCACCCTTAAGACGATCTCAGCACTCCCTCCAACGACCCATTAAACTCCACGAAAGCTAAGGCCCAAACTGGGATTAGATACCCCACTATGCTTAGCCCTAAATCTTGATGCTTACTCAACTAAAGCATCCGCCCGAGAACTACGAGCACAAACGCTTAAAACTCTAAGGACTTGGCGGTGCCCCAAACCCACCTAGAGGAGCCTGTTCTATAATCGATAACCCACGATACACCCGACCACTCCTTGCTAAGGCAGCCTATATACCGCCGTCGCCAGCTCACCTCCCCTGAAAGTACAACAGTGAGCATAATAGCCTATTGAGCCCGCTAATAAGACAGGTCGAGGTATAGCCCATGAAGTGGAAGAAATGGGCTACATTTTCTAACATAGAAAACCCACGGAAGGGGGTATGAAACAACCCCCAGAAGGCGGATTTAGCAGTAAAGTGAGACAATAGAGCTCGCTTTAAGTCGGCCCTGAGGCACGTACATACCGCCCGTCACCCTCCTCACAAGCTATAGACCCCCCAAATAATTCAATACGCAACCTAGCTAAAGATGAGGTAAGTCGTAACAAGGTAAGTGTACCGGAAGGTGCACTTAGCATAT
>DQ674587 Burhinus bistriatus 12S ribosomal RNA and tRNA-Val genes, complete sequence; mitochondrial
AAAGACTTAGTCCTAACCTTACCGTTAATTCTTGCCAAACATATACATGCAAGTATCTGCGACCCAGTGTAAATGCCCTCAACTTCTTACCAGGACAAGAGGAGCGGGCATCAGGCTCACCCGCCGACCGTAGCCCAAGACGCCTTGCTTAGCCACACCCCCACGGGTATTCAGCAGTAATTAACATTAAGCAATAAGTGCAAACTTGACTTAGTTATGGCAATACTCAGGGTTGGTCAATCTTGTGCCAGCCACCGCGGTCATACAAGAGACCCAAATTAACTGTCTATACGGCGTAAAGAGTGGTACCCCACTATCATAGCAACTAGGATTAAAACGCAGCTGAGCCGTCATAAGCCCAAGGTGCATCTAAATCCATCACTCAAAATGATCCTAGCACCCGCGATCGATTATACCCCACGAAAGCTAAGACCCAAACTGGGATTAGATACCCCACTATGCTTAGCCCTAAATCTTGATGCTTACCTTTACCAAAGCATCCGCCTGAGAACTACGAGCACAAACGCTTAAAACTCTAAGGACTTGGCGGTGCCCCAAACCCACCTAGAGGAGCCTGTTCTATAATCGATAACCCACGATACACCCGACCGCTCCTCGCCAGAACAGCCTACATACCGCCGTCGCCAGCTCACCTCACCTGAGAGCACCCCAGTGAGCGTAATAGCCCAAACCCGCTAATAAGACAGGTCAAGGTATAGCCCATGGAGCGGAAGAAATGGGCTACATTTTCTAGATTAGAAAACCTCCACGAAAGGGAGTGTGAAACCACACCCGGAAGGCGGATTTAGCAGTAAAGCGGGACAATAAAGCCCTCTTTAAATCGGCCCTGGGGCACGTACATACCGCCCGTCACCCTCCTCACAAGCTACCAACTTATATAACTAATACACCACATAGCTGAAGACGAGGTAAGTCGTAACAAGGTAAGTGTACCGGAAGGTGTACTTAGCATAC
>HM746792 Nyctibius griseus mitochondrion, partial genome
GGCATATACATGCAAGTATCCGCGTCCCAGTGTAAATGCCCCTCTCACCCTATTAGAGTAGAGGGAGCAGGTATCAGGCACACCCTCAATGGTAGCCCAAAACACCTTGCTCGGCCACACCCCCACGGGTATTCAGCAGTAATTAATCTTAAGCAATGAGTGTAAACTTGACTTAGCTATAGCATCCTAGGGTCGGTAAATCTTGTGCCAGCCACCGCGGTCACACAAGAGACCCAAATTAACTGCAAACACGGCGTAAAGAGTGGTATCATGTTATCTCAACACCTATGACCGAAATGCAACTGAGCTGTCATAAGCCTAAGGTGCACATAAGGCCACCATAAAGACGGTCCTAGTCCATACGATCAAAGTAAACTCCACGAAAGCTAAGGCACAAACTGGGATTAGATACCCCACTATGCTTAGCCCTGAATCCTGATACTTACATTACCAAAGTATCCGCCTGAGAACTACGAGCACAAACGCTTAAAACTCTAAGGACTTGGCGGTGCCCCAAACCCACCTAGAGGAGCCTGTTCTATAATCGATGACCCACGATACACCCAACCTCCCCTCGCCAGGGCCAGCCTACATACCGCCGTCGCCAGCTCACCTCCCCTGATAGCACAACAGTGAGCATAATAGTCCTAACCCCACTAGTACGACAGGTCAAGGTATAGCCTATGGGAAGGAAAGAAATGGGCTACATTTTCTAACATAGAAAACCAACGGAAAGGGATTATGAAACTCTCCCTGGAAGGCGGATTTAGCAGTAAAGCAGGACAATAGAGCCTTCTTTAAACCGGCTCTGGGGTACGTACATACCGCCCGTCACCCTCCTCATAAGCCACCACCCACAATAACTTAATACCCCCTACCAGCTAGAGATGAGGTAAGTCGTAACAAGGTAAGTGTACCGGAAGGTGCACTTAGCATAA
>EU344977 Nyctibius grandis mitochondrion, partial genome
ATAGATACCCCACTATGCTTAGCCCTAAATCTTGACACTTACCTCACCGAAGTGTCCGCCTGAGAACTACGAGCACAAACGCTTAAAACTCTAAGGACTTGGCGGTGCTCCAAACCCACCTAGAGGAGCCTGTTCTATAATCGATGATCCACGATACACCCGGCCTCCCCTTGCCATGGACAGCCTACATACCGCCGTCGCCAGCCCACCTCTACTGAAAGAACAGTAGTGAGCATAGTAGCCCTAATCCCGCTAACAAGACAGGTCAAGGTATAGCCCATGGGGAGGAAAGAAATGGGCTACATTTTCTAGAATAGAAAACCAACGAAAAGGGTCTATGAAACTACCCCTAGAAGGCGGATTTAGCAGTAAAGCAGGGCAATAATACCTTCTTTAAGTTGGCTCTAGAGCACGTACATACCGCCCGTCACCCTCCTCATAAACAACTACCCCAAATAACTAATACACCCCACCAGTCAAAGACGAGGTAAGTCGTAACAAGGTAAGTGTACCGGAAGGTGCACTTAGCACAACAAGACGTA
>CMU59669 Chordeiles minor 12S mitochondrial ribosomal RNA gene
AAAGACTTAGTCCTAACCTTACCGTTAATTCTTGCTAGACATATACATGCAGTATCCGCACTCCAGTGATAAATGCCCTAGAACTCTTAATAAGAGGCAAAAGGAGCAGGCATCAGGCGCACTCAAAACTGTAGCCCAAGACGCCTTGCTTAGCCACACCCCCACGGGTATTCAGCAGTAATTAACATTAAGCAATAAGTGCAAACTTGACTTAGTTATAGCAACACATAGGGTCGGTAAATTTTGTGCCAGCCACCGCGGTCATACAAGAGACCCAAATTAACCGTAACACGGCGTAAAGAGTGGTATCATGATATCACAACAACTAAGATCAAAACACAGTTGAGCTGTCATAAGCTTAAAATGTGTCTAAGACCACCCTCAANACGACCTTAGTACCAATGACTAATTTNACAGCCACGAAAGCCAGGANACANANTGGGATTAGATACCCCACTATGCCTGGCCCTAAATCCTGATACTTACTTAACCAAAGTATCCGCCTGAGAACTACGAGCACAAACGCTTAAAACTCTAAGGACTTGGCGGTGTCCCAAACCCACCTAGAGGAGCCTGTTCTATAATCGATAACCCACGATATACCCAACCGCCCCTTGCCAAAGCAGCCTACATACCGCCGTCGCCAGCCCACCTCATTGAGAGTATAACAGTGAGCCAAATAGCCCCCCACCGCTAACAAGACAGGTCAAGGTATAGCCCATGGGGCGGAAGAAATGGGCTACATTTTCTAACCTAGAAAACCNACGGAAAGGGACATGAAACTGCCCCTGGAAGCGGATTTAGCAGTAAAGCGGGACAATCAAGCCCCCTTTAAGACGGCACTGGGACACGTACATACCGCCCGTCACCCTCCTCAACAAAGCTGCCTAAGCCCCATAATTCAATACACCAACTAGCCAGAGATGAGGTAAGTCGTAACAAGGTAAGTGTACCGGAAGGTGCACTTAGCATAT
>AY275845 Streptoprocne zonaris 12S ribosomal RNA gene, partial sequence; mitochondrial gene for mitochondrial product
GCCTAGCCTTAAATCTGGATACTTCCCCCACCAAAGTATTCGCCCGAGAACTACGAGCACAAACGCTTAAAACTCTAAGGACTGGGGGGTGTCCCAAACCCACCTAGAGGAGCCTGTTCTATAATCGATAACCCACGATACACCCAACCACTCCTTGCCAGAGCAGCCTACATACCGCCGTCGCCAGTTCACCTTCCCTGAGAAGAATAACAGTGAACACAATACCCTTCATCCCGCTAGCAAGACAGGTCAAGGTATAGCCTATGAAAGTGGAAGAAATGGGCTACATTTTCTATAATAAAAAACCACAAAAAGAAGTGTGAAATAACTTCTAGAAGGGGGATTTAGCAGTAAAGCAGGACAATTGAACCTCCTTTAAACTGGCCCTGGGACACGTTCATACCGCCCGTCACCCTCCTCAA
>NC_028545 Chaetura pelagica mitochondrion, complete genome
AAAGACTTAGTCCTAACCTTACCGTTAATTTTTGCTAAACATATACATGCAAGTATCCGCGCCCCAGTGTAAATGCCCTTACCGTCTTACCAAGACCCAAGGAGCAGGTATCAGGCACACCCACCGTAGCCCAAGACGCCTTGCTCAGCCACACCCCCACGGGTACTCAGCAGTAATTAACATTAAGCAATAAGTGTAAACTTGACTTAGTTATAGCAATCCTCAAGGGTTGGTCAATCTTGTGCCAGCCACCGCGGTCATACAAGAAACCCAAATTAACCGTACACCGGCGTAAAGCGTGATACTATGCTATCATACCAACTAAGATCAAAATGCAACCAAGCTGTCATAAGCACACGGTGCACCTAAAACCAACCTAAAGACGATCTTAGCCCCCAACGATTAATTGACCATCACGAAAGCTAGGGTACAAACTGGGATTAGATACCCCACTATGCCTAGCCCTAAATCTTGATACTTTCCCTACTAAAGTATTCGCCTGAGAACTACGAGCACAAACGCTTAAAACTCTAAGGACTTGGCGGTGCCCCAAACCCACCTAGAGGAGCCTGTTCTATAATCGATAACCCACGATACACCCGACCACTTCTTGCCAAGGCAGCCTACATACCGCCGTCGCCAGCTCACCTTCCCTGAAAGAACAACAGTGAGCACAATAGCCCCTCGCTAACAAGACAGGTCAAGGTATAGCCCATGGAGTGGAAGAAATGGGCTACATTTTCTATAATAGAAAACCACGGAAAGAGGCATGAAACCACCTCTGGAAGGCGGATTTAGCAGTAAAGAAGGATTATAAAGCCACCTTTAAACCGGCCCTGGGGCACGTACATACCGCCCGTCACCCTCCTCAAAAAGCTTTAATTTACTATACTTAATGCCCCAATCAGCTAAAGATGAGGTAAGTCGTAACAAGGTAAGTGTACCGGAAGGTGCACTTAGC
>CCU83762 Chaetura cinereiventris 12S mitochondrial ribosomal RNA, small subunit, mitochondrial gene
AAAGAGTTAGTCCTAGCCTTACCGGTGATTCTTGTTAAACATATACATGCAAGTATCCGTGCCCCAGTGTAAATGCCCTAATCGTCTTACTAAGACCCCAGGAGCAGGCATCAGGCACACCCACTGCCGTAGCCCAAGACGCCTTGCCCAGCCACACCCCCACGGGTACTCAGCAGTAATTAACATTAAGCAATAAGTGTAAACTTGACTTAGTTATAGCAATTTCTTTAGGGGTTGGTCAATCTTGTGCCAGCCACCGCGGTCATACAAGAAACCCAAATTAACCGTGCATACGGCGTAAAGCGTGATATTATGCTATCGCTTCAACTAAGATCAAAATGCAACCGAGCTGTCATAAGCACATGATGCACCCAAACCCAACCTAAAGACGATCTTAGCCCCAATGATTAATTAACCATCACGAAAGCTAGAACACAAACTGGGATTAGATACCCCACTATGCCTAGCCCTAAATCCTGATACTTCCCCTACTAAAGTATTCGCCCGAGAACTACGAGCACAAACGCTTAAAACTCTAAGGACTTGGGGGTGCCCCAAACCCACCTAGAGGAGCCTGTTCTATAATCGATAACCCACGATACACCCGACCACTCCTTGCCAAGGCAGCCTACATACCGCCGTCGCCAGTTCACCTCCCCTGAGAGAACAACAGTGAACACAATAGCCCCCCGTTAACAAGACAGGTCAAGGTATAGCCCATGGAGTGGAAGAAATGGGCTACATTTTCTACACTAGAAAACCACGAAAAGAGGCATGAAATCACCTCTGGAAGGCGGATTTAGCAGTAAAGAGAGGATAATAAAGCCACCTTTAAGCCGGCCCTGGAGCACGTACATACCGCCCGTCACCCTCCTCAAAAAGCTTCAACTCACCATACCTAATACCCTAGCTAGCTAAAGATGAGGTAAGTCGTAACAAGGTAAGTGTACCGGAAGGTGCACTTAGCATAC
>HM636895 Crocodylus intermedius mitochondrion, complete genome
CAAAGGTTTAGTCCTGACCTTATTATTAGCTACTGCTCAACTTACACATGCGAGCATCAACGCCCCAGTGAGAACACCCTAAATAGCCCAACTAGTGGACACGGAGGCGGCATCAGGCACATTAACACTATAGCCCACGACGCCTAGCCTATGGCCACACCCCCACGGGATACAGCAGTGATTAACATTAAACCATGAGCGAAAGCTTGATTTAGTTAGAGCATAAAGGGGCGGCCAATCTCCGTGCCAGCAGCCGCGGTTACACAGCTACAGCCCCAAGTTAATAAAAGCGGCGTAAATTGTGGCTAAGATTAAATCTACTAAGTTAAGGCGAAAAGCTTGTCAAGCCGTGAAAAGCTAAAAACCTGCCAAGAACACCAATATCAACATAGCCTTAACCAACAAGACACACCCGAACCCACGAAAGCTGGGGTACAAACTAGGATTAGATACCCTACTATGCCCAGCCCTCAACAAAGGTGTACTAACTACACACTACACTCGCCAGGGGATTACGAGCAATTTGCTTAAAACCCAAAGGACTTGACGGTATTTCGAACCCACCTAGAGGAGCCTGTCCTATAATCGACAATACACGATCCACCCAACCACCTTTTGCCCTAAGCAGCCTGTATACCGCCGTCGCAAGCTTAGCCCATGAGGGACAAGAACCTAGCACAATAACTCACTTCTGAGCTAGTACGTCAGGTCAAGGTGCAGCCAATAAGTTGGTAGAGATGGGCTACATTTTCTACATCATAGAAATTGGTCACGGAGAGGCCTGTGAAACCAGGACTGTCAAAGACGGATTTAGCAGTAAATTAAGAGAAGAGTGCCTAATTGAAGATGGCCCCGGAATATGTACACACCGCCCGTCACCCTCCTCGAATTTAACCCAACTTTTGCTACATAACGCACATAGAATTCAATGAGATGAGGAAAGTCGTAACAAGGTAAGCGTACCGGAAGGTGTGCTTGGAACAT
>NC_009732 Paleosuchus trigonatus mitochondrion, complete genome
ACATTAAAGACTTAGTCCTGGTCTTTTTATTAGCTATCACCCAACTTATACATGCAAGCATCTGCGAACCCGTGAGAACGCCCTACACAGTCCCACAGACAAATGGAGCCGGCATCAGGCACATCAACTAATAGCCCACGACGCCTAGCCAAGCCACACCCCCAAGGGCCACAGCAGTAATTAACCTTAAACCATAAGCGAAAGCTTGATTTAGTTAGAATGAAATAGAGGTGGTCAAAATTCGTGCCAGCAGCCGCGGTTAAACGGAGGCCTCAAGTTAATAAGCCAACGGCGTAAATTGTGGCTAGGTCTAATATCTCCACCATTAAGGCAGATGTGGCCCCATAGCAGTAACAAGCCCCACAATGCCACAAACATCAACACAAAACGACCTTAATCCCTGAGACATACCTGACCCCACGAAAGCTAAGAAACAAACTGGGATTAGATACCCCACTATGCTTAGCCCTTAACAAAGGTGTACCCCCACACAATTACACCCGCCAGAAGATTACGAGCCCAGCTTAAAACTCAAAGGACTTGACGGTACTTTAAACCCACCTAGAGGAGCCTGTCCTATAATTGAAGATAGACGATCCACCTAACCCCTCCTAGCCTCTCAGTCTGTATACCGCCGTCGCAAAATCTTCCCCCTGAAGGAAACAAAACGAGTACAACAGCCTCCCAGGCTAATACGTCAGGTCAAGGTGCAACTAACGGAGCGGAAGAGATGTGCTACATTTTCTAAAATAGAAATACGTAACAGAACGCCCTATGAAAACAGGGCTGTCAAAGTAGAATCTAGCAGTAAGTCAGGAAAGAGCACCTAACTGAAGAAGGCCCCAAAGTACGTACACACCGCCCGTCACCCTCTTCAAACCCAACAAATATATACCATAATGCCCTATGATAAACACCACATACGTGAGACGAGGTAAGTCGTAACAAGGTAAGCGTACCGGAAGGTGCTCTTGGAACAT
>NC_002744 Caiman crocodilus mitochondrion, complete genome
CAACTAAAGGCTTAGTCCTGGTCTTCCTATTAGCTGTTACCCGATTTATACATGCAAGTATCTGCGAACCCGTGAGACCACCCTACATAGTCCGACAGACAAATGGAGCCGGCATCAGGCACATCAACCAATAGCCCAAGACGCCTAGCACAAGCCACACCCCCAAGGGCCGCAGCAGTGATTAACTTTAAAACCTAAGCGAAAGCTTGATTTAGTTAGGGTAAGACAGAGGCGGCCAAATTCCCGTGCCAGCAGCCGCGGTTAGACAGAGACCTCAAGTTAACAGGCCCCGGCGTAAATTGTGGCTAGGTCCAATATCTCCCCCATTAAGGCGAAGGTGGCCCAACAGCAGTCATAAGCCTACTATGCCACAAATACCAACACAAAAGTGGCCTTAGTCTAAAAGACGTATCCGACCCCACGAAAGCTAAGAAACAAACTGGGATCAGATACCCCACTATGCTTAGCCCTTAACAAAGGTGTACCCCACACATCCTACACCCGCCAGATGATTACGAGCCAAGCTTAAAATTCAAAGGACTTGACAGCACTTCAAATCCACCTAGAGGAGCCTGTCCTATAATCGAAAGTACACGATTCACCTAACCACCCTTAGTTATCCAGTTTGCATACCGCCGTCGCAAGCTTGTCTCGCTGAGAGAAAAAAAATGAGAAAAATAACCCCCCCCCCGCTAAAACGTCAGGTCAACGCGCAGCTAATGGGGTGGAAAGGATGTGCTACATTTTCTAACACATAGAAATACGTGACGGAACGTCCCGTGAAACCGGGACTGTTTAAAGCAGAATCTAGTAGTAAGTCAGGAAAAGAACGCCTAGCTGAAAAAGGCCCTGAAGTGTGTACATACCGCCCGTCCCCTCTTCGAGCCCAACAGTAAACGCCACTACACCTTAGTAACAGGCGCTAAATACCGGTAAGATGGGGTAAGTCGTAACAAGGTAAGCGTACCGGAAGGTGCTCTTGGAACAT
>NC_007911 Siphonops annulatus mitochondrion, complete genome
TTAAAAGTTTGGTCCTAGCTTTAACCTCAACTATAATTAATATTACACATGCAAGTTTCCACACACCAGTGATTACGCCCTAATAACCACAAAAGGAGCTGATATCCGGCACAACAATCGTTAGCCTAACATCTAGATTTACCACACCCACAAGGGCCTGCAGCAGTGATTAACATTGAACATAAGTCTAGCTTGACTCAGACATAATTATAAGAGTTGGCCTATCTTGTGCCAGCCGCCGCGGTTATACAAGAAACTCAAGTTGATATAAACGGTGTAAAGTGTGAAAAAAAGAATAGATTACCCAATTTAAGACTTAAAACATAACCAAGTCGTCATACACTAGTTAATAATAAATCCATAATACGAAAGAAATCTTAATACAAAAATAACTCTATTTCACGACAGCTAAGACACAAACTGGGATTAGATACCCCACTATGCCTAGCTACTAAACTTGAACATTTACATAAACACTCCACCAGAGTACTACGAGCCACAGCTTAAAACTCAAAGGACTTGGCGGTGCCCCAAATCCACCCAGAGGAGCCTGTTCTATAATCGATAACCCACGCTAAACCTCACCCCCTTTTGCCTATCAGCTTATATACCACCGTCACCAGTTTACCCTGTGAAAGAATTAAAGTAAACGAAATTGTCTACTCAAATACGTCAGGTCAAGGTGTAGCACATAAGGCGGGAAGAAATGGGCTACATTTTCTTAAAAAGAATATTTACGAATTATTTATGAAAACCCATCTGAAGGAGGATTTGATAGTAAGAGTAGACAATGTATGCTACCCTTAAACTGGCCCTGGGGCGCGCACACACCGCCCGTCACCCTCATTATTTAAACCATACAAATAAATAAATCACCTAACATTATACTCAAATGAGGAAAGTCGTAACATGGTAAGCGCACTGGAAAGTGCTCTTGGATTAT
>AY779211 Rana palmipes voucher KU 202896 12S ribosomal RNA gene, partial sequence; tRNA-Val gene, complete sequence; and 16S ribosomal RNA gene, partial sequence; mitochondrial
ACCGTAAACAATTGATTTACACCTACAAACGCCAGGGAATTACGAGCAATGCTTAAAACCCAAAGGACTTGACGGTGTCCCACCCAACTAGAGGAGCCTGTTCTATAATCGATGATCCCCGCTACACCCGACCATTCCTTGCTCATCAGTCTGTATACCTCCGTCGAAAGCTTACCATGTGAACGTCTGCAGTAAGCTCAATGACTCACACGTCAACACGTCAGGTCAAGGTGCAACTCAAGGACTGGGAAGTAATGGGCTACAATTTCTAATTTAGAACAAACGGAAGACTATGTGAAATCTTAGTCATGAAGGTGGATTTAGCAGTAAAAAGAAAATAGAGTGTTCTTTTTAACTTGGCTCTGGGATGCGTACACACCGCCCGTCACCCTCTTCAATAGTATACTATTAGTTCTTAACCCATAATCACGTTTTAGAAGAGGCAAGTCGTAACATGGTAAGTGTACTGGAAAGTGCACTTGGTAAACA
>KF049927 Rana catesbeiana mitochondrion, complete genome
CAAAGGTTTGGTCCTAGCCTTATTATCAACTGTTTCTCAACTTACACATGCAAGTATCAGCACACCCGTGAGAACGCCCTTTAAATCTTACCCAGATAAAGGAGCTGGTATCAGGCACAAACCCACCGCCCACAACACCTAGTCTCACCACACCCTCAAGGGTAATCAGCAGTGATTAATTTTGCGTATGAGCGTCAGCTTGACTCAGTTAGAGAAAAGAGGGCCGGCTAACCCGGTGCCAGCCGCCGCGGCTACACCGTGGGGCTCGAGTTGATAGTCATCGGCGTTAAGCGTGATTAAAGTTATTACAAATTAAGGTTAAATTAATACTTAGTAGTTTTATGCTTGTTATTAAGAAATCCACAAACGAAAGTTACCCTAATTATTATGCTTGAATACACGACAGCTAGGAAAACAAACTGGGATTAGATACCCCACTATGCCTAGCCGTAAACAATTAATTTACACCAATAAGCGCCAGGGAATTACGAGCAATGCTTAAAACCCAAAGGATTTGACGGTGTCCCACCCCACTAGAGGASCCTGTTCTATAATCGATGATCCCCGATATACCCGACCATTTCTCGCTTATCAGTCTGTATACCTCCGTCGAAAGCTTACCATGTGAACGCTTSCAKTAGGCTTAATGACCTAACACGTCAATACGTCAGGTCAAGGTGCAGCTTAAGAAATGGGAAGTAATGGGCTACAATTTCTAATCTAGAACAAACGAAAGACTATATGAAATTATAATCATGAAGGTGGATTTAGTAGTAAAAAGAAAATAGAGTGTTCTTTTTAACCCGGCTCTGGGACGCGTACACACCGCCCGTCACCCTCTTCGATAGTATCTCACCCCGTTCCTAACCCCCTATTACATTTTAGAAGAGGCAAGTCGTAACCTGGTAAGTGTACTGGAAAGTGCCCTTGGTTTATA
>KP222281 Rana sylvatica mitochondrion, complete genome
TAAAGGTTTGGTCCTGGCCTTATTATCAGTTATTTCTCGACTTACACATGCAAGTCTCAGCACACCAGTGAGAACGCCCTTTTAACCTACACCAGGTAAAGGAGCTGGTATCAGGCACAAATTCTACCGCCCACAACACCTAGTCTCACCACACCCCCAAGGGTAGTCAGCAGTGATTAATTTTGTGTATAAGCGTAAGCTTGACTCAGTAAGAGAAAAGAGGGCCGGCTAACCCGGTGCCAGCCGCCGCGGCTACACCGTGGGGCTCAAGTTGATAGTCGTCGGCGTTAAGCGTGATTAAAGTTAATACAAATTAGGGTTAAATTAATACTTAGTAGTTTTATGCTTGCTATTAAGAAACCCATAAACGAAAGTTACCCTAATAAATACTTGAATACACGACAGCTAGGAAAACAAACTGGGATTAGATACCCCACTATGCCTAGCCGTAAACAATTAATTTACACCCATCAGCGCCAGGGAATTACGAGCAATGCTTAAAACCCAAAGGATTTGACGGTGTCCCACCCCACTAGAGGAGCCTGTTCTATAATCGATGATCCCCGCTTCACCCGACCACTCCTTGCTACCAGTCTGTATACCTCCGTCGAAAGCTTACCATGTGAACGCTCAAAGTAGGCTTAATGACCTTACCGTCAACACGTCAGGTCAAGGTGCAGCTTAAGGAGTGGGAAGTAATGGGCTACAATTTCTAATCTAGAATAAACGAAAGACTATGTGAAATACTAGTCATGAAGGTGGATTTAGTAGTAAAAAGAAAGTAGAGTGTTCTTTTTAACTCGGCTCTGGGACGCGTACACACCGCCCGTCACCCTCTTCGATAGTTACTTATCCCGTTTCTAACCCACTACTACGTTTTAGAAGAGGCAAGTCGTAACATGGTAAGTGTACTGGAAAGTGCACTTGGAATACA
>KC822478 Elachistocleis ovalis voucher DCC3301 12S ribosomal RNA and tRNA-Val genes, complete sequence; and 16S ribosomal RNA gene, partial sequence; mitochondrial
AAAAGCTCTGCAGGCACAAAGGTTTGGTCCTAGCCTTTTTATCAACTTTTTCTTACCTTACACATGCAAGTATCAGCACACCCGTGAGAACGCCCTCTACCCCTCTTTCAGGACGAGGAGCTGGTATCAGGCACTTTTGCCCATGACACCTAGCTTTGCCACACCCACAAGGGTCATCAGCAGTGATAAACATTGTTCATAAGCGACAGCTTGAACCAGTTAAAGTTAATAGAGCCGGCAAATCCGGTGCCAGCCGCCGCGGCTACACCGTCGGGCTCAAGTTGATAAACACTCGGCGTTAAGCGTGATTAAAGTGAAAAACAAATTAGAGTTAAATTATCACCAAGTTGTGACACACTTGTCCTGAGGAAACCCATAAACGAAAGTTACTCTAACCAACCCACTTGACACCACGATAGCTAGGGAACAAACTGGGATTAGGTACCCCACTATGCCTAGCCATAAAATATTTACTCACACTTAAAACCGCCAGGGAATTACGAGCTCAAGCTTAAAACCCAAAGGACTTGACGGTGTCCCACCCATCTAGAGGAGCCTGTTCTATAATCGATTCTCCCCGATACACCTCACCCCTTCTCGCCTCTCAGTCTGTATACCTCCGTCGCAAGCTTACCATGTGAACGAGACAGTGAGCTTAAAGATCCTCCACCCACACGTCAGGTCAAGGTGCAGCTAACGAAGGGGGAAGAAATGGGCTACAATTTCTAACCTAGAACAAACGAAAGACCACATGAAAATCAGTCATGAAGGCGGATTTAGTAGTAAAAAGAAAATAAAATGTTCTTTTTAATAAGGCCATGGGACGCGTACACACCGCCCGTCACCCTCTTCAATATGCCTCTACCTGTTTTTAACATCTCCCTAGCACGCCAGAAGAGGTAAGTCGTAACACGGTAAGCGTACTGGAAAGTGCGCTTGGATTA
>EF493389 Pristimantis versicolor voucher KU218096 tRNA-Phe (trnF) gene, partial sequence; 12S ribosomal RNA, tRNA-Val (trnV), and 16S ribosomal RNA genes, complete sequence; and tRNA-Leu (trnL) gene, partial sequence; mitochondrial
CATACAGGTCTGGTCCCAGCCTTCAAATCAATTTCTTCTTAGCTTACACATGCAAGTCTCCGCACACCCGTGAAAACGCCCTTCCACCCACCTAGGAACAAGGAGCCGATATCAGGCACAAACCACCCATGACATCTAGCCACGCCACACCCACAAGGGACCTCAGCAGTGATTAACATTAAAAATAAACGTCAGTTTGACTTAGCCAATGATAATAGAGCCGGCCAATCTGGTGCCAGCCGCCGCGGTTACACCACAGGCTCAAATTGATTTTAACGCGGCGTAAAGCGTGATTAAAGAAAAATAAAATTCTGGGGTCAAACTTTGACTAAACTGTAATACGCCTGTCTCTTAGAAGCCCTATCTCGAAAGATACCCCAACTCATCAACTTGAACTCACAACAACTAGAACACAAACTGGGATTAGATACCCCACTATGCCTAGTCGCAAACTTTAACTTACTTCCCCATCGCCAGGGAACTACGAGCAAAGCTTAAAACCCAAAGGACTTGACGGTACCCCACATCCTTCTAGAGGAGCCTGTCCTGTAACCGATACCCCTCGTTCAACCTCACCATTTTTAGTCTATCAGCCTGTATACTTCCGTCGTCAGCCTACCGCGTGAGCGAATAGTAAGCTTAATGTCACCCACCAATACGTCAGGTCAAAGTGCAGCAAATAAAATGGCAAGAGATGGGCTACACTTTCTACTATAGAAAACACGAAAAACTATGTGAAACCATACTTAGAAGGTGGATTTAGCAGTAAGGGCGGAATAGAATACCCCCCTTAACCCGGCACTGGGGTGTGTACACACCGCCCGTCACCCTCTTCAACAAACTTCACCAAGTATTTAACACCATCTACTAAATAGAAGAGGTAAGTCGTAACATGGTAAGTATACCGGAAGGTGTGCTTGGAAA
>KM091484 Leptodactylus macrosternum voucher USNM 287016 12S ribosomal RNA gene, partial sequence; mitochondrial
GTTTGGTCCTGACCTTAAAATCAATTTTTACTTAACTTACACATGCAAGTCTCAGCACCCCTGTGAGAACGCCCTTTAACTCCCGTTAGGAACAAGGAGCCGGTATCAGGCACAATCTTTAGCCCAAGACACCTAGCTACGCCACACCCACAAGGGAATTCAGCAGTGATTAACATTGAATATAAGCGCCAGCTTGATTCAGTTAAAGTAAAAAGAGCCGGCTAATCTGGTGCCAGCCGCCGCGGTTACACCACGTGGCTCAAATTGATTTTGCTCGGCGTAAAGCGTGATTTAAGAGACCAATTCATGGTGTCAAAAAAGCACTAAGCTGTGACACGCTTGTGCCTCAGAAGCCCAGAAACGAAAGCTACACCAATACTACCCACTTGAACTCACGACAGCTTGGAAACAAACTGGGATTAGATACCCCACTATGCCTAGCCGTAAACTTTAATTTACACCTCAATCGCCAGGGAACTACGAGCAAAGCTTAAAACCCAAAGGACTTGACGGTACCCCAAATCCATCTAGAGGAGCCTGTCCTATAATCGATAACCCCCGTTTAACCCTCCACCACTTTTTGCCTATCAGCCTGTATACCTCCGTCGTCAGCTTACCACGTGAGCGCTATTGAGTGAGCTTAATGCCCCTACGCCAACACGTCAGGTCAAGGTGCAGCTAATGAAGTGGGAAGAGATGGGCTACACTTTCTATTTTAGAAGAAACGAAAGACTACATATGAAATCTAGTCAGAAGGAGGATTTAGTAGTAAAAAGAAAACAGAGAGTTCTTTTTAACCCGGCA
>KM091469 Leptodactylus fragilis voucher USNM 535962 12S ribosomal RNA gene, partial sequence; mitochondrial
GTTTGGTCCTGACCTTAAAGTCAATTCTTACTTAATTTACACATGCAAGTCTCCGCACCCCTGTGAAAACGCCCTTAAACCCCTCAAAGGGACAAGGAGCTGGTATCAGGCACAAACCTTAGCCCAAGACACCTAGCTACGCCACACCCACAAGGGAACTCAGCAGTGATCAACATTGAATATAAGCGACAGCTTGATTCAGTTAAAGTAAATAGAGCCGGCTAATCTGGTGCCAGCCGCCGCGGTTACACCACGTGGCTCAAATTGACCTTTTTCGGCGTAAAGCGTGATTTAAGAGAACTCCCCTTTGGTGTTAAAAAAGTACTGAGCTGTGACACGCTTGTTCTTAAGAAGACCAAAAACGAAAGTTACACCAATCTAATCAACTTGAACTCACGACAGTTAGGGTACAAACTGGGATTAGATACCCCACTATGCCTAACCGTAAACTTTCACTTACAATTTAATCGCCCGGGAACTACGAGCCAAGCTTAAAACCCAAAGGACTTGACGGTACCCCATATCCACCTAGAGGAGCCTGTCCTATAATCGATAATCCCCGTTTAACCTCACCATTTTTAGCCTATCAGCCTGTATACCTCCGTCGTCAGCTTACCTCGTGAGCGCAACTCAGTGAGCTCAATGTCCTTACATCAACACGTCAGGTCAAGGTGCAGTAAATGAAATGGGAAGAGATGGGCTACACTATCTAACTTAGATAAAACGAATGACTATTTATGAAACCTAGTCGGAAGGCGGATTTAGTAGTAAAAAGAGATAAGAGAGCTCTTTTTAACTCGGCA
>KM091463 Leptodactylus colombiensis voucher MVJ 1618 12S ribosomal RNA gene, partial sequence; mitochondrial
GTTTGGTCCTGACCTTAAGATCAACTATCACTTAACTTACACATGCAAGTATCAGCACCCCTGTGAGAACGCCCTTCAACTCCTATAAGGGGAAAGGAGCTGGTATCGGGCGCACACACCCTAGCCCAAGACACCTAGCTATGCCACACCCACAAGGGAACTCAGCAGTGATTAACATTAAACATAAGCGACAGCTTGATTCAGTTAAAGTAAAAAGAGCCGGCTAATCTGGTGCCAGCCGCCGCGTTACACCACGTGGCTCAAGTTGATTTTATTCGGCGTAAAGCGTGATTTAAGAGATCTGCACATGGTGTTAAAAAGGTACTAAGCTGTGACACGCTTGTTCTTAAGAAACCCAAAAACGAAAGTTACACCAACCGCACTAACTTGAACCCACGACAGCTTGGAAACAAACTGGGATTAGATACCCCACTATGCCTAGCCGTAAACTTTTATTTACATCCAAATCNCCCGGGAACTACGAGCAAAGCTTAAAACCCAAAGGACTTGACGGTATCCCAAATCCACCTAGAGGAGCCTGTCCTACAATCGATAACCCCCGCTTAACCTCACCTCTTTTTGCCTTTCAGCCTGTATACCTCCGTCGTCAGCTTACCACGTGAGTGCCACTGAGTGAGCCCAATGTCCACACGTCAACACGTCAGGTCAAGGTGCAGCTAATGAAGAGGGAAGAGATGGGCTACACTCTCTACTTTAGAGAAAACAAAAAACTATTTATGAAATCTAGTTAGAAGGAGGATTTAGTAGTAAAAAGAAAATAGAGTGTTCTTTTTAACCCGGCA
>JX564873 Leptodactylus melanonotus mitochondrion, partial genome
CAAAGGTTTGGTCCTGACCTTAAAATCAACTTTTACTTAATTTACACATGCAAGTCTCAGCATTCCTGTGAAAACGCCCTTCCCCTCCTTTACGGAACAAGGAGCTGGTATCAGGCACAAATATTAGCCCAAGACACCTAGCTATGCCACACCCACAAGGGATCTCAGCAGTGATTAACATTGAACATAAGCGACAGCTTGACTCAGTTAAAGTAAAAAGAGCCGGCAAATCTGGTGCCAGCCGCCGCGGTTACACCACGTGGCTCTAGTTGACTTTACTCGGCGTAAAGCGTGATTTAAGAGACTGCTTATGATGCCAAAAAAACATTAAGCTGTGACACGCTTATGCTCTAGAAGCTCAAAGACGAAAGTTGCATCAATTAATCAACTTGAATTCACGACAGCTTGGAAACAAACTGGGATTAGATACCCCACTATGCCTAGCCGTAAACTTTAACTTACATTTTAATCGCCAGGGAACTACGAGCAAAGCTTAAAACCCAAAGGACTTGACGGTACCCCAAATCCATCTAGAGGAGCCTGTCCTATAATCGATAACCCCCGTTAAACCTCACCACTTATTGCCTTTCAGCCTGTATACCTCCGTCGTCAGCTTACCACGTGAGCGTCACCAAGTGAGCTTAATGCCTGTGCGCCAACACGTCAGGTCAAGGTGCAGCTAATAAAGTGGGAAGAGATGGGCTACACTTTCTAATCTAGAAAACACGAAAGGCTATCTATGAAACCTAGCCGGAAGGAGGATTTAGTAGTAAAAAGAAAACAGAGCGTTCTTTTAAACCCGGCACTGGGGTGTGTACACACCGCCCGTCACCCTCTTCAAAGCCCAATTCAAGTATTTAACTAACTTTTATTATGTAGAAGAGGCAAGTCGTAACATGGTAAGTATACCGGAAGGTGTGCTTGGAAA
>AY948952 Leptodactylus mystaceus voucher USNM 534008 12S ribosomal RNA gene, partial sequence; mitochondrial
CCCTAAAAAGTCCTTTAAATACAAAGGTTTGGTCCTGACCTTAAAATCAATTTTTACTTAACTTACACATGCAAGTCTCAGCACCCCTGTGAGAACGCCCTTTAACTCCCGTTAGGAACAAGGAGCTGGTATCAGGCACAACCTTTAGCCCAAGACACCTAGCTACGCCACACCCACAAGGGAATTCAGCAGTGATTAACATTGAATATAAGCGCCAGCTTGATTCAGTTAAAGTAAAAAGAGCCGGCTAATCTGGTGCCAGCCGCCGCGGTTACACCACGTGGCTCAAATTGATTTTGCTCGGCGTAAAGCGTGATTTAAGAGATCAATTCATGGTGTCAAAAAAGCACTAAGCTGTGACACGCTTGTGCCTCAGAAGCCCAGAAACGAAAGCTACACCAATATTACCCACTTGAACTCACGACAGCTTGGAAACAAACTGGGATTAGATACCCCACTATGCCTAGCCGTAAACTTTAAATTACACCTCAAATCGCCTGGGAACTACGAGCCAAGCTTAAAACCCAAAGGACTTGACGGTACCCCAAATCCACCTAGAGGAGCCTGTCCTATAATCGATAATCCCCGTTGAACCTCACCACTTCTTGTTTATCAGCCTGTATACCTCCGTCGCCAGCTTACCGCGTGAGCGCCACTAAGTGAGCTTAATGCCCACTCCGTCGCCAGCTTACCGCGTGCGCGCCATAAGTGAGCCTAACGCCCTTACGCCAATACGTCAGGTCAAGGTGCAGCTAATGAAGTGGAAAGAGATGGTACGCCCACACGTCAGGTCAAGGTGCAGCTAATGGAGTGGGNAGAGATGGGCTACACTTTCTACTATAGAAAAAACGGAAGACTACCCATGAAATCTAGTCAGAAG
>AY905695 Leptodactylus fuscus voucher MZUSP 67073 tRNA-Phe and 12S ribosomal RNA genes, partial sequence; mitochondrial
AAAGGTTTGGTCCTGACCTTAAAATCAATTTTTACTTAATTTACACATGCAAGTCTCCGCACCCCTGTGAGAACGCCCTCAAACCCCTAAAAGGGACGAGGAGCTGGTATCAGGCACAAACATTAGCCCAAGACACCTAGCCATGCCACACCCACAAGGGAAATCAGCAGTGATTAACATTGAATATAAGCGACAGCTTGATTCAGTTAAAGTAAGAAGAGCCGGCTAATCTGGTGCCAGCCGCCGCGGTTACACCACGTGGCTCTAATTGATTCTGATCGGCGTAAAGCGTGATTTAAGAGATTCCTCCTTTGGTGTCAAAAAGATACTAAGCCGTGACACGCTTGTATTCAAGAAGATCAGAAACGAAAGTTACACCAACTTAATCAACTTGAGCTCACGACAGTTAGGAAACAAACTGGGATTAGATACCCCACTATGCCTAACCGTAAACTTTAATTTACACCTTTTATCGCCCGGGAACTACGAGCCAAGCTTAAAACCCAAAGGACTTGACGGTACCCCAAATCCACCTAGAGGAGCCTGTCCTATAATCGATAACCCCCGTTCAACCTCACCACTTCTTGTCTATCAGCCTGTATACCTCCGTCGCCAGCTTACCGCATGAGCGTTCTTAAGTGAGCCCAATGCCCATACGCCAACACGTCAGGTCAAGGTGCAGCTAATGAAGTGGGAAGAGATGGGCTACACTTTCTACCCTAGAAAAAAACGAAAGACTACCTATGAAATCTAGTCAGAAGGAGGATTTAGTAGTAAAAAGAAATCAGAGCGTTCTTTTTAATCTGGCACTGGGGTGTGTACACACCGCCCG
>KJ147049 Pseudopaludicola boliviana voucher MLP-DB5186 12S ribosomal RNA gene, partial sequence; tRNA-Val gene, complete sequence; and 16S ribosomal RNA gene, partial sequence; mitochondrial
TGGTCCTAGCCTTGTAATCAGTTATTACTTAATATACACATGCAAGTATCCGCACCCCTGTGAAAACGCCCTTAAATCCCCAGTAGGGATAAGGAGCTGGTATCAGGCCCTATGCCCAAGACACCTAGCTTTGCCACACCCACAAGGGAATTCAGCAGTGATTAACATTGATCATAAGCGTCAGCTTGACTCAGTTAAAGTAAAGAGAGCCGGCTAATCTGGTGCCAGCCGCCGCGGTTACACCAAGTGGCTCAAACTGATGTTTATCGGCGTAAAGCGTGATTAAAGTTCATTAGCCTATTTGAGTTAAATTTAAACTAAGCTGTGACACGCTTGTTTTTCAGAAACCCTAAATCGAAAGATACTCCAATTTTCCAACTTGAATTCACGACAGCTAAGACACAAACTGGGATTAGATACCCCACTATGCCTAGCCGTAAACTTTAATTTACACCACAATCGCCTGGGAACTACGAGCAAAGCTTAAAACCCAAAGGACTTGACGGTACCCCATATCCACCTAGAGGAGCCTGTCCTATAATCGATAATCCCCGTTTAACCTCACCCCTTCTAGCCCATCAGCCTGTATACCTCCGTCGTCAGCTTACCACGTGAGCGCAAACTAGTGAGCCTAATGCCCATACGCCAAAACGTCAGGTCAAGGTGCAGTAAATGAGGGGGGAAGAGATGGGCTACACTCTCTAATGTAGAATATACGAATGACTATCTATGAAACCTAGTCGAAAGGCGGATTTAGAAGTAAAGAGAAACAATTGTGTTCTTTTTAACTTGGCACTGGGGTGTGTACACACCGCCCGTCACCCTCTTCAAAGCCTTGAACTAGTCTTTAACAAATATAAGCACCACAGAAGAGGCAAGTCGTAACATGGTAAGTATACCGGAAGGTGTGCTTGGAAA
>KJ147049 Pseudopaludicola boliviana voucher MLP-DB5186 12S ribosomal RNA gene, partial sequence; tRNA-Val gene, complete sequence; and 16S ribosomal RNA gene, partial sequence; mitochondrial
TGGTCCTAGCCTTGTAATCAGTTATTACTTAATATACACATGCAAGTATCCGCACCCCTGTGAAAACGCCCTTAAATCCCCAGTAGGGATAAGGAGCTGGTATCAGGCCCTATGCCCAAGACACCTAGCTTTGCCACACCCACAAGGGAATTCAGCAGTGATTAACATTGATCATAAGCGTCAGCTTGACTCAGTTAAAGTAAAGAGAGCCGGCTAATCTGGTGCCAGCCGCCGCGGTTACACCAAGTGGCTCAAACTGATGTTTATCGGCGTAAAGCGTGATTAAAGTTCATTAGCCTATTTGAGTTAAATTTAAACTAAGCTGTGACACGCTTGTTTTTCAGAAACCCTAAATCGAAAGATACTCCAATTTTCCAACTTGAATTCACGACAGCTAAGACACAAACTGGGATTAGATACCCCACTATGCCTAGCCGTAAACTTTAATTTACACCACAATCGCCTGGGAACTACGAGCAAAGCTTAAAACCCAAAGGACTTGACGGTACCCCATATCCACCTAGAGGAGCCTGTCCTATAATCGATAATCCCCGTTTAACCTCACCCCTTCTAGCCCATCAGCCTGTATACCTCCGTCGTCAGCTTACCACGTGAGCGCAAACTAGTGAGCCTAATGCCCATACGCCAAAACGTCAGGTCAAGGTGCAGTAAATGAGGGGGGAAGAGATGGGCTACACTCTCTAATGTAGAATATACGAATGACTATCTATGAAACCTAGTCGAAAGGCGGATTTAGAAGTAAAGAGAAACAATTGTGTTCTTTTTAACTTGGCACTGGGGTGTGTACACACCGCCCGTCACCCTCTTCAAAGCCTTGAACTAGTCTTTAACAAATATAAGCACCACAGAAGAGGCAAGTCGTAACATGGTAAGTATACCGGAAGGTGTGCTTGGAAACAAAATGTAGCTTAATATTAAAGCATCTCGCTTACACCGAAACTATGCTCGTGAAAGTCGAGTCATTTTGAGCCTCCATTTTAGCCCTAACATGTCGAATGAAACTCACTCTCTCTCTCTCTTCCTCACACACTAAACCATTCTAAAGATTTAGTAAAGGCGATTGAAAAATTTTTTTAGAGCTATAAGTAAAGTACCGCAAGGGAAAAATGAAATATTAGTGAAATAAACCAAAGCATAAAAAAGTAGAGTCTTACTCTCGTACCTTTTGCATCATGATTTAACGAGTCCAATCGAGCAAAAAGATTTCTAGTTCGACTTCCCGAAACTAAGTGAGCTACTTAAGGACAGCTTTCTGAGCAAACTCGTCTCTGTGGCAAAAGAGTGAGAAGATCTTTAAGTAGAGGTGACAGACCTACCGAACTTAGTAATAGCTGGTTGCTTAAGAAAAGGATTTTAGTCCCGCCTAAATTTACATCAATATCATTTTATAGGTACTTAAATTTAGAGTAATTCAAATAAGGTACAGCCTATTTGAAACAGGATACAACCTTACCTAATGGGTTAAGACATTAGTTAATAACAAAGTGGGCCTAAAAGCAGCCATCTTTAAAACAGCGTCAAAGCTTTCTTACTTAACTTAAAAATTTCATAAACTATCCTAAACCCTTATTTAGTATTAAGCAATTCTATACTCATATAGAAAATTTTATGTTAAAACTAGTAACAAGAATTTGAAATTCTCTCAGACACAAGTGTAAGTCAGAACTGGACCGACCACTGACAATTAACATATTTAGCAACTTTAGTACCAACGCACCAAGAGAAACGTTCTTTGAACTATGTTAACCTAACACTAGAGCGTCACAAGAAAGATTAAAAGAAAAAGAAGGAACTCGGCAAAATTTAACCCCGCCTGTTTACCAAAAACATCGCCTCTTGAATCGTTATAGGAGGTCCAGCCTGCCCAGTGACTTTGTTCAACGGCCGCGGTATCCTAACCGTGCGAAGGTAGCGTAATCACTTGTTCTTTAAATAAGGACTTGTATGAATGGCATCACGAAGGTTATACTGTCTCCTTTTTCTAATCAGTGAAACTAATCTTCCCGTGAAGAAGCGGGAATTAAAATATAAGACGAGAAGACCCTATGGAGCTTTAAACTAACTAACATTTACTTCAATTTATCTAAACTTCAGAGCTACAAAGAACACCCGAGTAAAATGATTACTAGTTTTGGGTTGGGGTGACCTTGGAGTAAAACATAACCTCCACGTCGAAAATTGTAACAGTTTAAGCCAAGAGTTACAACTCTAAGTATCAAGACCTTGACGTCAATTGACCCAATATTTGATCAACGAACCAAGTTACCCTAGGGATAACAGCGCAATCCACTTCAAGAGCTCCTATCGACAAGTGGGTTTACGACCTCGATGTTGGATCAGGGTATCCCAGTGGTGCAGCCGCTACTAATGGTTCGTTTGTTCAACGATTAAAACCCT
>KC692081 Physalaemus atlanticus voucher CFBH-T 5699 12S ribosomal RNA and tRNA-Val genes, complete sequence; and 16S ribosomal RNA gene, partial sequence; mitochondrial
AAAGGTCTGGTCCTGGCCTTGAGATCAATTATTACTTAATATACACATGCAAGTCTCCGCACCCCTGTGAAAACGCCCTTCAATCCCTTCAGGGATAAGGAGCTGGTATCAGGCCCGAAACTCTGCCCAAGACACCTAGCTATGCCACACCCACAAGGGAACTCAGCAGTGATTAACATTGAGCATAAGCGACAGCTTGACTCAGTTAAAGTTCAAAGAGCCGGCGAATCTGGTGCCAGCCGCCGCGGGTACACCATTAGGCTCAAATTGACTCCGATCGGCGTAAAGCGTGATTTAAGACACTAAAAATTGAAGTTAAACTAAAACTGAGCTGTGACACGCTTGTTCTTAAGAAAACCTGACACGAAAGTTACTTCAATTAACACAACTTGAATTCACGACAGTTAGGACACAAACTGGGATTAGATACCCCACTATGCCCGACCGTAAACTTTAAATTACACCCCCCATCGCCTGGGAACTACGAGCAAAGCTTAAAACCCAAAGGACTTGACGGTACCCCAAACCCACCTAGAGGAGCCTGTCCTATAATCGATAATCCCCGTTCAACCTCACCACCTCTAGCTCTTCAGCCTGTATACCTCCGTCGTCAGCTTACCACGTGAGCGTACATTAGTGAGCTTAATGCCAGTATACATATACGCCAATACGTCAGGTCAAGGTGCAGCATATGAGGCGGAAAGAGATGGGCTACACTCTCTAACTTAGAATATACAAAAGACTACCTATGAAACCTGGTCTGAAGGCGGATTTAGAAGTAAAAAGAAACAAGAATGTTCTCTTTAACAAGGCACTGGGGTATGTACACACCGCCCGTCACCCTCTTCAAGGCTTATAAAAAGTTCTTAACCAACCCATGCCACATAGAAGAGGCAAGTCGTAACATGGTAAGTTTACCGGAAGGTGTGCTTGGAAA
>DQ337236 Engystomops pustulosus voucher vial code CARU 12S ribosomal RNA gene, partial sequence; tRNA-Val gene, complete sequence; and 16S ribosomal RNA gene, partial sequence; mitochondrial
GGTTTGGTCCTGACCTTAAAGTCAATTATTTCTTTATATATACATGCAAGTCTCAGCCCCCCTGTGAAAACGCCCTTAAATCCCCTCTAGGGATAAGGAGCTGGTATCAGGCACGAAATTCTGCCCAAAACACCTAGCTATGCCACACCCACAAGGGAATTCAGCAGTAATTAACATTGAATATAAGCGCCAGCTTGATTCAGTTAAAGAAAATAGGGCCGGCTAATCTGGTGCCAGCCGCCGCGGTTACACCACGTGACTCAAATTGATTTTATTCGGCGTAAAGCGTGATTTAAGCACTAAAAAAATTTAAGTTAAACTTAAACTAAGCTGTGACACGCTTGTTTTTAAGAAATCCTAATACGAAAGTTACTTTAACTATAACCACTTGAACTCACGACAATTAGAACACAAACTGGGATTAGATACCCCACTATGTCTAATCGTAAACTTTAATTTACACCTTCATCGCCCGGGAACTACGAGCAAAGCTTAAAACCCAAAGGACTTGACGGTACCCCAAATCCACCTAGAGGAGCCTGTCCTATAATCGATAACCCCCGTTTAACCTCACCACCTCTAGTTACTCAGCCTGTATACCTCCGTCGTCAGCTTACCACGTGAGCGAGCTATAGTGAGCTTAATGTCATTACATCAATACGTCAGGTCAAGGTGCAGCATATGAGGTGGGAAGAGATGGGCTACACTTTCTATACTAGAATACACGAAAAATTATATATGAAAATAAATTTGAAGGCGGATTTAGAAGTAAAGAGAGATAAGAATGCTCTCTTAAACAAGGCACTGGGGTGTGTACACACCGCCCGTCACCCTCTTCAAAGCTAACTTATAGTATATAACCACATCTGCTACTCAGAGGAGGCAAGTCGTAACATGGTAAGTATACCGGAAGGTGTGCTTGGAA
>KC520766 Phyllomedusa aff. hypochondrialis DPB-2013 voucher ZUEC16221 12S ribosomal RNA gene, partial sequence; mitochondrial
ATTTACACATGCAAGTCTCAGCACCCCCGTGAGAACGCCCTAAACCCCCTGTTCGGGGCAAGGAGCTGGTATCAGGCACATATTTAACCCATGACACCTAGCTATGCCACATCCTCAAGGAATTTCAGCAGTGATCAATATTGAAAATACGCGTCAGCAAGATTCAGTTAAAGTACAGAGAGCCGGCAAAATTGGTGCCAGCCGCCGCGGTTAAACCAATAGACTCAAATTGATTATATCGGCGTAAAGCGTGATTAAAGTTCCCCCCCCCCCCAATCAAAGATAGAACCCTCACTAAGCTGACACGCTTGTGCCTGAGAAAATCAAAAACGTAAGTTATTTTTGTTAACCCCACTTGAATTCACGACAGTTAAGACACAAACTGGGATTAGATACCCCACTATGCTTAACCGTAAACTTTAAATTACATCATAAACGCCAGAGAACTACGAGCAAAGCTTAAAACTCAAAGGACTTGACGGTACCCCATATCCACCTAGAGGAGCCTGTCCTATAATCGATAACCCCCGCTTTACCTCACCATTTTTAGTCGTCAGCCTGTATACCTCCGTCGTCAGCTTACCACGTGAGCGAACCACAGTGAGCCTAATGTCTACACGTCAACACGTCAGGTCAAGGTGCAGCTAACAAAATGTGGAAGAGATGGGCTACACTCTCTTATTTAGAAGATACGAAAAACTTTATGAAACCTAGTTAGAAGGCGGATTTAGCAGTAAAAAGAAACTAGAGAGTTCTTTTTAATATGGCACTGGGGTGTGTACACACCGCCCGTCACCCTCTTCAAAATCTCATTTTTCAGTATCTAACTAATTTTTTACTGCAAGAAGAGATAAGTCGTAACATG
>JX564887 Phyllomedusa tomopterna mitochondrion, partial genome
[truncated: 284,359 more chars]
