# Supplementary material for: Generalist host species drive Trypanosoma cruzi vector infection in oil palm plantations in the Orinoco region, Colombia
Source: Parasit Vectors. 2019 May 28;12:274. doi: 10.1186/s13071-019-3519-3 (PMC6540391; doi:10.1186/s13071-019-3519-3)
Supplement: Supplementary file 3 — Additional file 3. 12S DNA taxonomy file of vertebrate species from GenBank. [file 13071_2019_3519_MOESM3_ESM.txt]

AY325994	Amphibia;Anura;Bufonidae;Rhinella;marina
KP685211	Amphibia;Anura;Bufonidae;Rhinella;humboldti
EU663368	Amphibia;Anura;Centrolenidae;Centroleninae;Cochranellini;Rulyrana;flavopunctata
JF266568	Amphibia;Anura;Centrolenidae;Hyalinobatrachinae;Hyalinobatrachium;munozorum
KJ940454	Amphibia;Anura;Dendrobatidae;Aromobatinae;Allobates;humilis
KT279521	Amphibia;Anura;Hylidae;Cophomantini;Hyloscirtus;phyllognathus
AY326054	Amphibia;Anura;Hylidae;Cophomantini;Hypsiboas;lanciformis
AY549353	Amphibia;Anura;Hylidae;Cophomantini;Hypsiboas;punctatus
AY843610	Amphibia;Anura;Hylidae;Cophomantini;Hypsiboas;boans
AY843621	Amphibia;Anura;Hylidae;Cophomantini;Hypsiboas;crepitans
AY843628	Amphibia;Anura;Hylidae;Cophomantini;Hypsiboas;geographicus
AY326055	Amphibia;Anura;Hylidae;Cophomantini;Hypsiboas;picturatus
AY326032	Amphibia;Anura;Hylidae;Dendropsophini;Pseudis;paradoxa
AY326032	Amphibia;Anura;Hylidae;Dendropsophini;Pseudis;paradoxa
AY326034	Amphibia;Anura;Hylidae;Dendropsophini;Scinax;ruber
AY326034	Amphibia;Anura;Hylidae;Dendropsophini;Scinax;ruber
EF217436	Amphibia;Anura;Hylidae;Dendropsophini;Scinax;x-signatus
EF376039	Amphibia;Anura;Hylidae;Dendropsophini;Scinax;rostratus
JX564881	Amphibia;Anura;Hylidae;Lophiohylini;Osteocephalus;taurinus
KF002033	Amphibia;Anura;Hylidae;Lophiohylini;Osteocephalus;carri
JX847093	Amphibia;Anura;Hylidae;Lophiohylini;Trachycephalus;typhonius
KY013390	Amphibia;Anura;Hylidae;Lophiohylini;Trachycephalus;cunauaru
JX564887	Amphibia;Anura;Hylidae;Phyllomedusinae;Phyllomedusa;tomopterna
DQ337236	Amphibia;Anura;Leptodactylidae;Leiuperinae;Engystomops;pustulosus
KC692081	Amphibia;Anura;Leptodactylidae;Leiuperinae;Physalaemus;atlanticus
KJ147049	Amphibia;Anura;Leptodactylidae;Leiuperinae;Pseudopaludicola;boliviana
KJ147049	Amphibia;Anura;Leptodactylidae;Leiuperinae;Pseudopaludicola;boliviana
AY905695	Amphibia;Anura;Leptodactylidae;Leptodactylinae;Leptodactylus;fuscus
AY948952	Amphibia;Anura;Leptodactylidae;Leptodactylinae;Leptodactylus;mystaceus
JX564873	Amphibia;Anura;Leptodactylidae;Leptodactylinae;Leptodactylus;melanonotus
JX564873	Amphibia;Anura;Leptodactylidae;Leptodactylinae;Leptodactylus;melanonotus
KM091463	Amphibia;Anura;Leptodactylidae;Leptodactylinae;Leptodactylus;colombiensis
KM091469	Amphibia;Anura;Leptodactylidae;Leptodactylinae;Leptodactylus;fragilis
KM091484	Amphibia;Anura;Leptodactylidae;Leptodactylinae;Leptodactylus;macrosternum
EF493389	Amphibia;Anura;Strabomantidae;Pristimantis;versicolor
KC822478	Amphibia;Anura;Microhylidae;Gastrophryninae;Elachistocleis;ovalis
KP222281	Amphibia;Anura;NeoRanoidea;Ranidae;Rana;sylvatica
KF049927	Amphibia;Anura;NeoRanoidea;Ranidae;Rana;Aquarana;catesbeiana
AY779211	Amphibia;Anura;NeoRanoidea;Ranidae;Rana;Lithobates;palmipes
NC_007911	Amphibia;Gymnophiona;Siphonopidae;Siphonops;annulatus
NC_002744	Archosauria;Crocodylia;Alligatoridae;Caimaninae;Caiman;crocodilus
NC_009732	Archosauria;Crocodylia;Alligatoridae;Caimaninae;Paleosuchus;trigonatus
HM636895	Archosauria;Crocodylia;Longirostres;Crocodylidae;Crocodylus;intermedius
CCU83762	Aves;Apodiformes;Apodidae;Chaetura;cinereiventris
NC_028545	Aves;Apodiformes;Apodidae;Chaetura;pelagica
AY275845	Aves;Apodiformes;Apodidae;Streptoprocne;zonaris
CMU59669	Aves;Caprimulgiformes;Caprimulgidae;Chordeilinae;Chordeiles;minor
EU344977	Aves;Caprimulgiformes;Nyctibiidae;Nyctibius;grandis
HM746792	Aves;Caprimulgiformes;Nyctibiidae;Nyctibius;griseus
DQ674587	Aves;Charadriiformes;Burhinidae;Burhinus;bistriatus
KY419888	Aves;Charadriiformes;Charadriidae;Charadrius;placidus
KM873665	Aves;Charadriiformes;Charadriidae;Vanellus;cinereus
KJ631049	Aves;Charadriiformes;Jacanidae;Jacana;jacana
AY631329	Aves;Charadriiformes;Laridae;Phaetusa;simplex
AY631352	Aves;Charadriiformes;Laridae;Sternula;superciliaris
KT350612	Aves;Charadriiformes;Laridae;Sternula;albifrons
DQ674564	Aves;Charadriiformes;Recurvirostridae;Himantopus;mexicanus
DQ674579	Aves;Charadriiformes;Scolopacidae;Actitis;macularia
EF373069	Aves;Charadriiformes;Scolopacidae;Bartramia;longicauda
KF041191	Aves;Charadriiformes;Scolopacidae;Calidris;melanotos
FJ603663	Aves;Charadriiformes;Scolopacidae;Gallinago;delicata
FJ603668	Aves;Charadriiformes;Scolopacidae;Gallinago;paraguaiae
KY056596	Aves;Charadriiformes;Scolopacidae;Gallinago;stenura
AY894142	Aves;Charadriiformes;Scolopacidae;Tringa;flavipes
AY894150	Aves;Charadriiformes;Scolopacidae;Tringa;solitaria
DQ674580	Aves;Charadriiformes;Scolopacidae;Tringa;melanoleuca
NC_007628	Aves;Ciconiiformes;Cathartidae;Cathartes;aura
AY426746	Aves;Ciconiiformes;Cathartidae;Coragyps;atratus
DQ485798	Aves;Ciconiiformes;Ciconiidae;Ciconia;maguari
DQ485797	Aves;Ciconiiformes;Ciconiidae;Mycteria;americana
EF373294	Aves;Columbiformes;Columbidae;Claravis;pretiosa
AF483281	Aves;Columbiformes;Columbidae;Columbina;cruziana
EF373306	Aves;Columbiformes;Columbidae;Leptotila;rufaxilla
HM640214	Aves;Columbiformes;Columbidae;Leptotila;verreauxi
EF373313	Aves;Columbiformes;Columbidae;Patagioenas;speciosa
KX902240	Aves;Columbiformes;Columbidae;Patagioenas;fasciata
NC_015203	Aves;Columbiformes;Columbidae;Zenaida;auriculata
CAU89220	Aves;Coraciiformes;Cerylidae;Chloroceryle;americana
NC_035658	Aves;Coraciiformes;Cerylidae;Megaceryle;lugubris
EU167058	Aves;Coraciiformes;Momotidae;Momotus;momota
MMU89221	Aves;Coraciiformes;Momotidae;Momotus;momota
X87855	Aves;Cuculiformes;Coccyzidae;Coccyzus;americanus
AY274015	Aves;Cuculiformes;Coccyzidae;Coccyzus;erythropthalmus
HM746794	Aves;Cuculiformes;Crotophagidae;Crotophaga;ani
X87859	Aves;Cuculiformes;Crotophagidae;Crotophaga;major
AP010797	Aves;Falconiformes;Accipitridae;Accipitrinae;Accipiter;gentilis
GQ264649	Aves;Falconiformes;Accipitridae;Accipitrinae;Busarellus;nigricollis
GQ264602	Aves;Falconiformes;Accipitridae;Accipitrinae;Buteo;albonotatus
GQ264609	Aves;Falconiformes;Accipitridae;Accipitrinae;Buteo;brachyurus
GQ264625	Aves;Falconiformes;Accipitridae;Accipitrinae;Buteo;magnirostris
GQ264629	Aves;Falconiformes;Accipitridae;Accipitrinae;Buteo;nitidus
GQ264632	Aves;Falconiformes;Accipitridae;Accipitrinae;Buteo;platypterus
GQ264604	Aves;Falconiformes;Accipitridae;Accipitrinae;Buteogallus;anthracinus
GQ264627	Aves;Falconiformes;Accipitridae;Accipitrinae;Buteogallus;meridionalis
GQ264647	Aves;Falconiformes;Accipitridae;Accipitrinae;Buteogallus;urubitinga
GQ264650	Aves;Falconiformes;Accipitridae;Accipitrinae;Geranospiza;caerulescens
GQ264661	Aves;Falconiformes;Accipitridae;Accipitrinae;Ictinia;plumbea
GQ264684	Aves;Falconiformes;Accipitridae;Accipitrinae;Leucopternis;schistaceus
GQ264695	Aves;Falconiformes;Accipitridae;Accipitrinae;Rostrhamus;sociabilis
NC_008550	Aves;Falconiformes;Accipitridae;Pandioninae;Pandion;haliaetus
DQ780880	Aves;Falconiformes;Falconidae;Falco;sparverius
NC_008548	Aves;Falconiformes;Falconidae;Micrastur;gilvicollis
EU167035	Aves;Galbuliformes;Bucconidae;Malacoptila;semicincta
AF173594	Aves;Galbuliformes;Galbulidae;Galbula;pastazae
HM063533	Aves;Anseriformes;Anatidae;Amazonetta;brasiliensis
AF173690	Aves;Anseriformes;Anatidae;Anas;cyanoptera
EU009397	Aves;Anseriformes;Anatidae;Anas;platyrhynchos
JF914876	Aves;Anseriformes;Anatidae;Anas;discors
EU755254	Aves;Anseriformes;Anatidae;Cairina;moschata
AF173717	Aves;Anseriformes;Anatidae;Dendrocygna;autumnalis
DBU83737	Aves;Anseriformes;Anatidae;Dendrocygna;bicolor
FJ379296	Aves;Anseriformes;Anatidae;Dendrocygna;javanica
HM063554	Aves;Anseriformes;Anatidae;Neochen;jubata
ACU83728	Aves;Anseriformes;Anhimidae;Anhima;cornuta
AY274006	Aves;Anseriformes;Anhimidae;Chauna;torquata
NC_024618	Aves;Galliformes;Cracidae;Crax;rubra
AF165445	Aves;Galliformes;Cracidae;Mitu;tuberosum
AF173561	Aves;Galliformes;Cracidae;Ortalis;guttata
AY952762	Aves;Galliformes;Cracidae;Ortalis;vetula
AF165449	Aves;Galliformes;Cracidae;Pauxi;pauxi
AF165450	Aves;Galliformes;Cracidae;Penelope;obscura
KJ914548	Aves;Galliformes;Odontophoridae;Colinus;virginianus
KR732814	Aves;Galliformes;Odontophoridae;Colinus;cristatus
KR732826	Aves;Galliformes;Odontophoridae;Odontophorus;gujanensis
HQ857211	Aves;Galliformes;Phasianidae;Gallus;gallus
DQ485816	Aves;Gruiformes;Aramidae;Aramus;guarauna
EHU76025	Aves;Gruiformes;Eurypygidae;Eurypyga;helias
KF644581	Aves;Gruiformes;Heliornithidae;Heliornis;fulica
ACU77157	Aves;Gruiformes;Rallidae;Aramides;cajanea
KF701062	Aves;Gruiformes;Rallidae;Porphyrio;porphyrio
KJ685950	Aves;Gruiformes;Rallidae;Porphyrio;flavirostris
PMU77160	Aves;Gruiformes;Rallidae;Porphyrio;martinica
KY009736	Aves;Gruiformes;Rallidae;Porzana;fusca
AY274026	Aves;Opisthocomiformes;Opisthocomidae;Opisthocomus;hoazin
KF509924	Aves;Passeriformes;Certhiidae;Troglodytinae;Campylorhynchus;zonatus
KJ909193	Aves;Passeriformes;Corvoidea;Vireonidae;Vireoninae;Vireo;olivaceus
EU167041	Aves;Passeriformes;Dendrocolaptidae;Lepidocolaptes;wagleri
AY139636	Aves;Passeriformes;Formicariidae;Grallaria;squamigera
EU167045	Aves;Passeriformes;Furnariidae;Cranioleuca;baroni
KX398931	Aves;Passeriformes;Hirundinidae;Hirundo;rustica
JQ071623	Aves;Passeriformes;Hirundinidae;Progne;chalybea
JQ071620	Aves;Passeriformes;Hirundinidae;Tachycineta;albiventer
AF140995	Aves;Passeriformes;Mimidae;Mimus;gilvus
KR780064	Aves;Passeriformes;Passerellidae;Arremon;aurantiirostris
AF447259	Aves;Passeriformes;Passeroidea;Fringillidae;Emberizinae;Tersina;viridis
AF447230	Aves;Passeriformes;Passeroidea;Fringillidae;Euphonia;laniirostris
JX516068	Aves;Passeriformes;Passeroidea;Icteridae;Icterus;mesomelas
JX516064	Aves;Passeriformes;Passeroidea;Icteridae;Quiscalus;quiscula
SMU86140	Aves;Passeriformes;Passeroidea;Icteridae;Sturnella;magna
KC545397	Aves;Passeriformes;Passeroidea;Motacillidae;Anthus;novaeseelandiae
AF447233	Aves;Passeriformes;Passeroidea;Parulidae;Geothlypis;trichas
AF447234	Aves;Passeriformes;Passeroidea;Parulidae;Helmitheros;vermivorum
AF447236	Aves;Passeriformes;Passeroidea;Parulidae;Icteria;virens
AF447254	Aves;Passeriformes;Passeroidea;Parulidae;Seiurus;aurocapilla
JF310168	Aves;Passeriformes;Passeroidea;Parulidae;Setophaga;coronata
KJ909192	Aves;Passeriformes;Thamnophilidae;Thamnophilus;nigrocinereus
AF447244	Aves;Passeriformes;Thraupidae;Thraupinae;Paroaria;coronata
AF447258	Aves;Passeriformes;Thraupidae;Thraupinae;Tangara;mexicana
KM078765	Aves;Passeriformes;Thraupidae;Thraupinae;Tangara;episcopus
EU154482	Aves;Passeriformes;Turdidae;Catharus;ustulatus
EU154489	Aves;Passeriformes;Turdidae;Myadestes;ralloides
NC_031352	Aves;Passeriformes;Turdidae;Myadestes;myadestinus
EU154498	Aves;Passeriformes;Turdidae;Turdus;albicollis
EU154513	Aves;Passeriformes;Turdidae;Turdus;fumigatus
EU154520	Aves;Passeriformes;Turdidae;Turdus;ignobilis
EU154524	Aves;Passeriformes;Turdidae;Turdus;leucomelas
EU154538	Aves;Passeriformes;Turdidae;Turdus;nudigenis
EU154540	Aves;Passeriformes;Turdidae;Turdus;obsoletus
NC_024872	Aves;Passeriformes;Turdidae;Turdus;migratorius
AY596278	Aves;Passeriformes;Tyrannidae;Cnemotriccus;fuscatus
KJ742590	Aves;Passeriformes;Tyrannidae;Mionectes;oleagineus
AF386462	Aves;Passeriformes;Tyrannidae;Tyrannus;melancholicus
AY941811	Aves;Pelecaniformes;Anhingidae;Anhinga;anhinga
GU071055	Aves;Pelecaniformes;Anhingidae;Anhinga;rufa
NC_025900	Aves;Pelecaniformes;Ardeidae;Ardea;cinerea
KJ722534	Aves;Pelecaniformes;Ardeidae;Bubulcus;ibis
KJ190953	Aves;Pelecaniformes;Ardeidae;Butorides;striata
KJ190951	Aves;Pelecaniformes;Ardeidae;Egretta;sacra
KJ190954	Aves;Pelecaniformes;Ardeidae;Nycticorax;nycticorax
EU167034	Aves;Pelecaniformes;Ardeidae;Tigrisoma;fasciatum
AF173580	Aves;Pelecaniformes;Phalacrocoracidae;Nannopterum;brasilianus
NC_029758	Aves;Pelecaniformes;Phalacrocoracidae;Nannopterum;brasilianus
EU167082	Aves;Pelecaniformes;Threskiornithidae;Eudocimus;albus
KR862292	Aves;Pelecaniformes;Threskiornithidae;Eudocimus;ruber
DQ674560	Aves;Pelecaniformes;Threskiornithidae;Platalea;ajaja
DQ674561	Aves;Pelecaniformes;Threskiornithidae;Plegadis;chihi
PFU88020	Aves;Pelecaniformes;Threskiornithidae;Plegadis;falcinellus
AY940746	Aves;Piciformes;Picidae;Campephilus;melanoleucos
AY940743	Aves;Piciformes;Picidae;Celeus;flavus
FR687384	Aves;Piciformes;Picidae;Colaptes;punctigula
AY940750	Aves;Piciformes;Picidae;Dryocopus;lineatus
AY940755	Aves;Piciformes;Picidae;Melanerpes;carolinus
AY940761	Aves;Piciformes;Picidae;Picumnus;aurifrons
AY940771	Aves;Piciformes;Picidae;Veniliornis;callonotus
NC_008549	Aves;Piciformes;Ramphastidae;Pteroglossus;azara
GQ412319	Aves;Piciformes;Ramphastidae;Ramphastos;vitellinus
GQ412325	Aves;Piciformes;Ramphastidae;Ramphastos;tucanus
GQ412328	Aves;Piciformes;Ramphastidae;Ramphastos;ambiguus
AF338821	Aves;Psittaciformes;Psittacidae;Amazona;farinosa
AY301334	Aves;Psittaciformes;Psittacidae;Amazona;amazonica
AY301348	Aves;Psittaciformes;Psittacidae;Amazona;festiva
JQ235606	Aves;Psittaciformes;Psittacidae;Amazona;amazonica
NC_033336	Aves;Psittaciformes;Psittacidae;Amazona;aestiva
AF362916	Aves;Psittaciformes;Psittacidae;Ara;severus
EU197065	Aves;Psittaciformes;Psittacidae;Ara;chloropterus
KF946546	Aves;Psittaciformes;Psittacidae;Ara;severus
HM627323	Aves;Psittaciformes;Psittacidae;Brotogeris;cyanoptera
NC_015197	Aves;Psittaciformes;Psittacidae;Eupsittula;pertinax
KM611470	Aves;Psittaciformes;Psittacidae;Forpus;passerinus
NC_029161	Aves;Psittaciformes;Psittacidae;Orthopsittaca;manilata
AF362918	Aves;Psittaciformes;Psittacidae;Psittacara;leucophthalmus
AF362919	Aves;Psittaciformes;Psittacidae;Psittacara;leucophthalmus
JQ782214	Aves;Psittaciformes;Psittacidae;Psittacara;acuticaudatus
AF231330	Aves;Strigiformes;Strigidae;Athene;cunicularia
KF961185	Aves;Strigiformes;Strigidae;Athene;brama
AB918148	Aves;Strigiformes;Strigidae;Bubo;bubo
AF173593	Aves;Strigiformes;Strigidae;Bubo;virginianus
BVU83757	Aves;Strigiformes;Strigidae;Bubo;virginianus
EU410491	Aves;Strigiformes;Tytonidae;Tyto;alba
KC858344	Aves;Trochiliformes;Trochilidae;Amazilia;fimbriata
KC858373	Aves;Trochiliformes;Trochilidae;Amazilia;viridigaster
KF624601	Aves;Trochiliformes;Trochilidae;Amazilia;versicolor
AF173598	Aves;Trochiliformes;Trochilidae;Anthracothorax;nigricollis
KC858306	Aves;Trochiliformes;Trochilidae;Campylopterus;curvipennis
CAU89205	Aves;Trochiliformes;Trochilidae;Chlorostilbon;lucidus
NC_025786	Aves;Trochiliformes;Trochilidae;Chrysolampis;mosquitus
KC858304	Aves;Trochiliformes;Trochilidae;Chrysuronia;oenone
KC858296	Aves;Trochiliformes;Trochilidae;Doryfera;johannae
KJ619588	Aves;Trochiliformes;Trochilidae;Florisuga;mellivora
KT265275	Aves;Trochiliformes;Trochilidae;Glaucis;hirsutus
KT265276	Aves;Trochiliformes;Trochilidae;Lophornis;magnificus
KP853097	Aves;Trochiliformes;Trochilidae;Phaethornis;malaris
NC_011714	Aves;Trogoniformes;Trogonidae;Trogon;viridis
CUU59665	Aves;Palaeognathae;Tinamiformes;Tinamidae;Crypturellus;undulatus
LT599483	Testudines;Cryptodira;Durocryptodira;Testudinoidea;Testudinidae;Chelonoidis;carbonarius
HQ172157	Testudines;Pleurodira;Chelidae;Chelodina;oblonga
NC_015989	Testudines;Pleurodira;Chelidae;Chelus;fimbriata
AM943821	Testudines;Pleurodira;Podocnemididae;Podocnemis;vogli
NC_018865	Testudines;Pleurodira;Podocnemididae;Podocnemis;unifilis
DQ120434	Lepidosauria;Gekkonidae;Gekkoninae;Hemidactylus;palaichthus
EF202131	Lepidosauria;Gekkonidae;Gekkoninae;Hemidactylus;angulatus
NC_012902	Lepidosauria;Gekkonidae;Gekkoninae;Hemidactylus;frenatus
AB612271	Lepidosauria;Sphaerodactylidae;Gonatodes;albogularis
EF564013	Lepidosauria;Sphaerodactylidae;Gonatodes;concinnatus
AF101368	Lepidosauria;Teiioidea;Gymnophthalmidae;Gymnophthalmus;speciosus
AY218004	Lepidosauria;Teiioidea;Gymnophthalmidae;Leposoma;scincoides
AF420697	Lepidosauria;Teiioidea;Gymnophthalmidae;Ptychoglossus;brevifrontalis
AY046432	Lepidosauria;Teiioidea;Teiidae;Cnemidophorus;gramivagus
AY359481	Lepidosauria;Teiioidea;Teiidae;Holcosus;festivus
KU894504	Lepidosauria;Teiioidea;Teiidae;Tupinambis;teguixin
NC_010972	Lepidosauria;Iguania;Dactyloidae;Anolis;carolinensis
NC_002793	Lepidosauria;Iguania;Iguanidae;Iguaninae;Iguana;iguana
NC_012839	Lepidosauria;Iguania;Polychrotidae;Polychrus;marmoratus
HM565745	Lepidosauria;Serpentes;Colubroidea;Colubridae;Colubrinae;Chironius;carinatus
HM565761	Lepidosauria;Serpentes;Colubroidea;Colubridae;Colubrinae;Drymobius;rhombifer
HM565762	Lepidosauria;Serpentes;Colubroidea;Colubridae;Colubrinae;Leptophis;ahaetulla
KR814625	Lepidosauria;Serpentes;Colubroidea;Colubridae;Colubrinae;Mastigodryas;dorsalis
HM565765	Lepidosauria;Serpentes;Colubroidea;Colubridae;Colubrinae;Oxybelis;aeneus
AF158424	Lepidosauria;Serpentes;Colubroidea;Colubridae;Colubrinae;Tantilla;melanocephala
KR814614	Lepidosauria;Serpentes;Colubroidea;Colubridae;Colubrinae;Tantilla;impensa
KT944036	Lepidosauria;Serpentes;Colubroidea;Dipsadidae;Atractus;resplendens
AF158433	Lepidosauria;Serpentes;Colubroidea;Dipsadidae;Erythrolamprus;reginae
GU018158	Lepidosauria;Serpentes;Colubroidea;Dipsadidae;Erythrolamprus;epinephelus
AF158478	Lepidosauria;Serpentes;Colubroidea;Dipsadidae;Helicops;angulatus
AF158499	Lepidosauria;Serpentes;Colubroidea;Dipsadidae;Hydrops;triangularis
NC_013988	Lepidosauria;Serpentes;Colubroidea;Dipsadidae;Imantodes;cenchoa
AF158473	Lepidosauria;Serpentes;Colubroidea;Dipsadidae;Leptodeira;annulata
EU728590	Lepidosauria;Serpentes;Colubroidea;Dipsadidae;Leptodeira;polysticta
GQ457814	Lepidosauria;Serpentes;Colubroidea;Dipsadidae;Ninia;atrata
AY046573	Lepidosauria;Serpentes;Colubroidea;Dipsadidae;Oxyrhopus;rhombifer
GU018144	Lepidosauria;Serpentes;Colubroidea;Dipsadidae;Oxyrhopus;petolarius
GU018150	Lepidosauria;Serpentes;Colubroidea;Dipsadidae;Oxyrhopus;petolarius
AF158423	Lepidosauria;Serpentes;Colubroidea;Dipsadidae;Pseudoboa;neuwiedii
AF158483	Lepidosauria;Serpentes;Colubroidea;Dipsadidae;Pseudoboa;coronata
NC_013985	Lepidosauria;Serpentes;Colubroidea;Dipsadidae;Sibon;nebulatus
AF158537	Lepidosauria;Serpentes;Colubroidea;Dipsadidae;Siphlophis;compressus
AF158492	Lepidosauria;Serpentes;Colubroidea;Dipsadidae;Thamnodynastes;pallidus
GU045453	Lepidosauria;Serpentes;Colubroidea;Elapidae;Elapinae;Micrurus;fulvius
KX694564	Lepidosauria;Serpentes;Colubroidea;Viperidae;Crotalinae;Bothrops;atrox
AB177354	Lepidosauria;Serpentes;Henophidia;Boidae;Boinae;Boa;constrictor
JX244295	Lepidosauria;Serpentes;Henophidia;Boidae;Boinae;Corallus;hortulanus
AF368059	Lepidosauria;Serpentes;Henophidia;Boidae;Boinae;Epicrates;cenchria
AM236347	Lepidosauria;Serpentes;Henophidia;Boidae;Boinae;Eunectes;notaeus
Z46461	Lepidosauria;Serpentes;Typhlopoidea;Anomalepididae;Liotyphlops;albirostris
DQ368663	Lepidosauria;Squamata;Bifurcata;Unidentata;Scinciformata;Scincidae;Mabuyinae;Varzea;altamazonica
AB016606	Lepidosauria;Squamata;Bifurcata;Unidentata;Scinciformata;Scincidae;Scincinae;Plestiodon;egregius
AF038019	Mammalia;Lagomorpha;Leporidae;Sylvilagus;audubonii
KU057232	Mammalia;Lagomorpha;Leporidae;Sylvilagus;brasiliensis
KU057253	Mammalia;Lagomorpha;Leporidae;Sylvilagus;floridanus
KU057258	Mammalia;Lagomorpha;Leporidae;Sylvilagus;brasiliensis
AJ389547	Mammalia;Rodentia;Castorimorpha;Heteromyidae;Heteromyinae;Heteromys;gaumeri
EF156776	Mammalia;Rodentia;Castorimorpha;Heteromyidae;Heteromyinae;Heteromys;australis
AF433908	Mammalia;Rodentia;Caviidae;Cavia;aperea
NC_000884	Mammalia;Rodentia;Caviidae;Cavia;porcellus
AF520693	Mammalia;Rodentia;Cuniculidae;Cuniculus;paca
KX381423	Mammalia;Rodentia;Cuniculidae;Cuniculus;paca
AF433920	Mammalia;Rodentia;Dasyproctidae;Dasyprocta;punctata
AF433921	Mammalia;Rodentia;Dasyproctidae;Dasyprocta;punctata
AY093660	Mammalia;Rodentia;Dasyproctidae;Dasyprocta;leporina
DPU12453	Mammalia;Rodentia;Dasyproctidae;Dasyprocta;punctata
KX381431	Mammalia;Rodentia;Dasyproctidae;Dasyprocta;leporina
AF433923	Mammalia;Rodentia;Dasyproctidae;Myoprocta;pratti
AY012124	Mammalia;Rodentia;Dinomyidae;Dinomys;branickii
NC_029876	Mammalia;Rodentia;Echimyidae;Dactylomys;dactylinus
AF422873	Mammalia;Rodentia;Echimyidae;Isothrix;bistriata
KU892782	Mammalia;Rodentia;Echimyidae;Makalata;didelphoides
KU892787	Mammalia;Rodentia;Echimyidae;Mesomys;hispidus
KU892772	Mammalia;Rodentia;Echimyidae;Proechimys;roberti
KU892778	Mammalia;Rodentia;Echimyidae;Proechimys;cuvieri
NC_020657	Mammalia;Rodentia;Echimyidae;Proechimys;longicaudatus
AY093665	Mammalia;Rodentia;Erethizontidae;Coendou;prehensilis
NC_021387	Mammalia;Rodentia;Erethizontidae;Coendou;insidiosus
HHU61081	Mammalia;Rodentia;Hydrochaeridae;Hydrochoerus;hydrochaeris
NC_025746	Mammalia;Rodentia;Cricetidae;Akodon;montensis
JF693833	Mammalia;Rodentia;Cricetidae;Euryoryzomys;macconnelli
KX381426	Mammalia;Rodentia;Cricetidae;Euryoryzomys;macconnelli
KP778000	Mammalia;Rodentia;Cricetidae;Handleyomys;alfaroi
KX381601	Mammalia;Rodentia;Cricetidae;Holochilus;sciureus
KP777938	Mammalia;Rodentia;Cricetidae;Hylaeamys;yunganus
KX381567	Mammalia;Rodentia;Cricetidae;Hylaeamys;megacephalus
KX381570	Mammalia;Rodentia;Cricetidae;Hylaeamys;yunganus
JF693843	Mammalia;Rodentia;Cricetidae;Microryzomys;minutus
JF693847	Mammalia;Rodentia;Cricetidae;Nectomys;squamipes
KX381748	Mammalia;Rodentia;Cricetidae;Nectomys;rattus
KX381748	Mammalia;Rodentia;Cricetidae;Nectomys;rattus
JF693848	Mammalia;Rodentia;Cricetidae;Nephelomys;albigularis
KP777924	Mammalia;Rodentia;Cricetidae;Nephelomys;albigularis
JF693852	Mammalia;Rodentia;Cricetidae;Oecomys;bicolor
JF693854	Mammalia;Rodentia;Cricetidae;Oecomys;concolor
JF693856	Mammalia;Rodentia;Cricetidae;Oecomys;trinitatis
KP777893	Mammalia;Rodentia;Cricetidae;Oecomys;auyantepui
KX381557	Mammalia;Rodentia;Cricetidae;Oecomys;auyantepui
KX381448	Mammalia;Rodentia;Cricetidae;Oecomys;bicolor
JF693859	Mammalia;Rodentia;Cricetidae;Oligoryzomys;fulvescens
KX381600	Mammalia;Rodentia;Cricetidae;Oligoryzomys;fulvescens
KX381743	Mammalia;Rodentia;Cricetidae;Rhipidomys;nitela
KY707311	Mammalia;Rodentia;Cricetidae;Sigmodon;hispidus
JF693871	Mammalia;Rodentia;Cricetidae;Thomasomys;baeops
JF693873	Mammalia;Rodentia;Cricetidae;Zygodontomys;brevicauda
KX381437	Mammalia;Rodentia;Cricetidae;Zygodontomys;brevicauda
KX381781	Mammalia;Rodentia;Cricetidae;Zygodontomys;brevicauda
AJ238588	Mammalia;Rodentia;Sciuridae;Sciurus;vulgaris
HG962399	Mammalia;Rodentia;Sciuridae;Sciurus;granatensis
HG962402	Mammalia;Rodentia;Sciuridae;Sciurus;igniventris
AF069977	Mammalia;Primates;Aotidae;Aotus;trivirgatus
FJ785421	Mammalia;Primates;Aotidae;Aotus;lemurinus
JN161100	Mammalia;Primates;Aotidae;Aotus;nancymaae
NC_018115	Mammalia;Primates;Aotidae;Aotus;azarai
NC_027825	Mammalia;Primates;Atelidae;Alouattinae;Alouatta;seniculus
KC757386	Mammalia;Primates;Atelidae;Atelinae;Ateles;belzebuth
AF069968	Mammalia;Primates;Atelidae;Atelinae;Lagothrix;lagotricha
NC_002763	Mammalia;Primates;Cebidae;Cebinae;Cebus;albifrons
JN380205	Mammalia;Primates;Cebidae;Cebinae;Sapajus;apella
HQ644334	Mammalia;Primates;Cebidae;Saimiriinae;Saimiri;sciureus
NC_024630	Mammalia;Primates;Pitheciidae;Callicebinae;Cheracebus;lugens
EU740412	Mammalia;Carnivora;Canidae;Canis;lupus
KT448285	Mammalia;Carnivora;Canidae;Speothos;venaticus
KP129083	Mammalia;Carnivora;Canidae;Urocyon;cinereoargenteus
CMU78326	Mammalia;Carnivora;Mephitidae;Conepatus;mesoleucus
AM711898	Mammalia;Carnivora;Mephitidae;Spilogale;putorius
KX381702	Mammalia;Carnivora;Mustelidae;Galictinae;Galictis;vittata
KX381561	Mammalia;Carnivora;Mustelidae;Lutrinae;Lontra;longicaudis
KX381451	Mammalia;Carnivora;Mustelidae;Lutrinae;Pteronura;brasiliensis
KX381411	Mammalia;Carnivora;Mustelidae;Martinae;Eira;barbara
Y08509	Mammalia;Carnivora;Procyonidae;Bassaricyon;gabbii
NC_020647	Mammalia;Carnivora;Procyonidae;Nasua;nasua
PFU78344	Mammalia;Carnivora;Procyonidae;Potos;flavus
PTKMTRG12S	Mammalia;Carnivora;Procyonidae;Potos;flavus
KX381487	Mammalia;Carnivora;Procyonidae;Potos;flavus
AB291073	Mammalia;Carnivora;Procyonidae;Procyon;lotor
KX381514	Mammalia;Carnivora;Procyonidae;Procyon;cancrivorus
FCU20753	Mammalia;Carnivora;Felidae;Felinae;Felis;catus
KP202287	Mammalia;Carnivora;Felidae;Felinae;Leopardus;tigrinus
NC_028315	Mammalia;Carnivora;Felidae;Felinae;Leopardus;pardalis
NC_028318	Mammalia;Carnivora;Felidae;Felinae;Leopardus;wiedii
KP202279	Mammalia;Carnivora;Felidae;Felinae;Puma;yagouaroundi
KX808230	Mammalia;Carnivora;Felidae;Felinae;Puma;concolor
KP202264	Mammalia;Carnivora;Felidae;Pantherinae;Panthera;onca
AY526085	Mammalia;Bovidae;Bovinae;Bos;taurus
EF035447	Mammalia;Cervidae;Muntiacinae;Muntiacus;reevesi
NC_020721	Mammalia;Cervidae;Odocoileinae;Mazama;rufina
KM612279	Mammalia;Cervidae;Odocoileinae;Odocoileus;virginianus
AJ002189	Mammalia;Suina;Suidae;Sus;scrofa
JN632682	Mammalia;Suina;Tayassuidae;Pecari;tajacu
KX381667	Mammalia;Suina;Tayassuidae;Tayassu;pecari
KY987556	Mammalia;Suina;Tayassuidae;Tayassu;pecari
AY395850	Mammalia;Chiroptera;Emballonuridae;Peropteryx;macrotis
KX381688	Mammalia;Chiroptera;Emballonuridae;Peropteryx;kappleri
AY395851	Mammalia;Chiroptera;Emballonuridae;Rhynchonycteris;naso
AF263213	Mammalia;Chiroptera;Emballonuridae;Saccopteryx;bilineata
AY395852	Mammalia;Chiroptera;Emballonuridae;Saccopteryx;leptura
AY395862	Mammalia;Chiroptera;Molossidae;Cynomops;abrasus
KX381332	Mammalia;Chiroptera;Molossidae;Cynomops;planirostris
KX381695	Mammalia;Chiroptera;Molossidae;Cynomops;abrasus
AF263214	Mammalia;Chiroptera;Molossidae;Eumops;auripendulus
KC747652	Mammalia;Chiroptera;Molossidae;Eumops;perotis
AY495455	Mammalia;Chiroptera;Molossidae;Molossus;molossus
AF263217	Mammalia;Chiroptera;Molossidae;Nyctinomops;macrotis
AF263219	Mammalia;Chiroptera;Molossidae;Tadarida;brasiliensis
AF263223	Mammalia;Chiroptera;Noctilionidae;Noctilio;albiventris
AF263224	Mammalia;Chiroptera;Noctilionidae;Noctilio;leporinus
NC_022422	Mammalia;Chiroptera;Phyllostomidae;Carollia;perspicillata
NC_022423	Mammalia;Chiroptera;Phyllostomidae;Desmodus;rotundus
AF411534	Mammalia;Chiroptera;Phyllostomidae;Diaemus;youngi
AF411533	Mammalia;Chiroptera;Phyllostomidae;Diphylla;ecaudata
HG003307	Mammalia;Chiroptera;Phyllostomidae;Anoura;caudifer
KX381627	Mammalia;Chiroptera;Phyllostomidae;Anoura;geoffroyi
AY395809	Mammalia;Chiroptera;Phyllostomidae;Choeroniscus;minor
AY395840	Mammalia;Chiroptera;Phyllostomidae;Glossophaga;soricina
AY395842	Mammalia;Chiroptera;Phyllostomidae;Hsunycteris;thomasi
AY395815	Mammalia;Chiroptera;Phyllostomidae;Lionycteris;spurrelli
AY395816	Mammalia;Chiroptera;Phyllostomidae;Lonchophylla;handleyi
AF411538	Mammalia;Chiroptera;Phyllostomidae;Chrotopterus;auritus
AF411543	Mammalia;Chiroptera;Phyllostomidae;Gardnerycteris;crenulatum
AY395817	Mammalia;Chiroptera;Phyllostomidae;Lonchorhina;orinocensis
AY395843	Mammalia;Chiroptera;Phyllostomidae;Lonchorhina;aurita
AF411528	Mammalia;Chiroptera;Phyllostomidae;Lophostoma;carrikeri
HG003311	Mammalia;Chiroptera;Phyllostomidae;Lophostoma;silvicolum
KX381722	Mammalia;Chiroptera;Phyllostomidae;Lophostoma;brasiliense
AF411540	Mammalia;Chiroptera;Phyllostomidae;Macrophyllum;macrophyllum
AF411535	Mammalia;Chiroptera;Phyllostomidae;Micronycteris;schmidtorum
AF411536	Mammalia;Chiroptera;Phyllostomidae;Micronycteris;brachyotis
AY395823	Mammalia;Chiroptera;Phyllostomidae;Micronycteris;minuta
HF947304	Mammalia;Chiroptera;Phyllostomidae;Micronycteris;megalotis
AF411542	Mammalia;Chiroptera;Phyllostomidae;Phylloderma;stenops
AF411541	Mammalia;Chiroptera;Phyllostomidae;Phyllostomus;hastatus
KX381401	Mammalia;Chiroptera;Phyllostomidae;Phyllostomus;discolor
HG003315	Mammalia;Chiroptera;Phyllostomidae;Tonatia;saurophila
AF411539	Mammalia;Chiroptera;Phyllostomidae;Trachops;cirrhosus
HG003316	Mammalia;Chiroptera;Phyllostomidae;Vampyrum;spectrum
AY395802	Mammalia;Chiroptera;Phyllostomidae;Ametrida;centurio
AY395805	Mammalia;Chiroptera;Phyllostomidae;Artibeus;obscurus
KX381709	Mammalia;Chiroptera;Phyllostomidae;Artibeus;planirostris
KX381735	Mammalia;Chiroptera;Phyllostomidae;Artibeus;concolor
NC_016871	Mammalia;Chiroptera;Phyllostomidae;Artibeus;lituratus
AY395807	Mammalia;Chiroptera;Phyllostomidae;Chiroderma;trinitatum
AY395837	Mammalia;Chiroptera;Phyllostomidae;Chiroderma;salvini
KX381390	Mammalia;Chiroptera;Phyllostomidae;Mesophylla;macconnelli
AY395825	Mammalia;Chiroptera;Phyllostomidae;Platyrrhinus;brachycephalus
AY395828	Mammalia;Chiroptera;Phyllostomidae;Sphaeronycteris;toxophyllum
AY395845	Mammalia;Chiroptera;Phyllostomidae;Sturnira;magna
HG003314	Mammalia;Chiroptera;Phyllostomidae;Sturnira;tildae
KC747657	Mammalia;Chiroptera;Phyllostomidae;Sturnira;lilium
AY395831	Mammalia;Chiroptera;Phyllostomidae;Uroderma;bilobatum
KX381216	Mammalia;Chiroptera;Phyllostomidae;Uroderma;magnirostrum
AY395832	Mammalia;Chiroptera;Phyllostomidae;Vampyressa;pusilla
AY395833	Mammalia;Chiroptera;Phyllostomidae;Vampyressa;bidens
AY395834	Mammalia;Chiroptera;Phyllostomidae;Vampyressa;brocki
AY395846	Mammalia;Chiroptera;Phyllostomidae;Vampyrodes;caraccioli
AF263233	Mammalia;Chiroptera;Thyropteridae;Thyroptera;tricolor
AF263234	Mammalia;Chiroptera;Vespertilionidae;Eptesicus;furinalis
AY495464	Mammalia;Chiroptera;Vespertilionidae;Eptesicus;brasiliensis
AY495483	Mammalia;Chiroptera;Vespertilionidae;Lasiurus;ega
AF263236	Mammalia;Chiroptera;Vespertilionidae;Myotis;riparius
AF326099	Mammalia;Chiroptera;Vespertilionidae;Myotis;nigricans
KC747667	Mammalia;Chiroptera;Vespertilionidae;Rhogeessa;gracilis
KU575247	Mammalia;Perissodactyla;Equidae;Equus;caballus
AJ428947	Mammalia;Perissodactyla;Tapiridae;Tapirus;terrestris
NC_028559	Mammalia;Cingulata;Chlamyphoridae;Cabassous;unicinctus
NC_028573	Mammalia;Cingulata;Chlamyphoridae;Priodontes;maximus
KT818545	Mammalia;Cingulata;Dasypodidae;Dasypus;sabanicola
NC_028566	Mammalia;Cingulata;Dasypodidae;Dasypus;kappleri
Y11832	Mammalia;Cingulata;Dasypodidae;Dasypus;novemcinctus
AY960979	Mammalia;Pilosa;Folivora;Bradypodidae;Bradypus;variegatus
AJ278152	Mammalia;Pilosa;Folivora;Megalonychidae;Choloepus;didactylus
KT818539	Mammalia;Pilosa;Cyclopedidae;Cyclopes;didactylus
NC_028572	Mammalia;Pilosa;Myrmecophagidae;Myrmecophaga;tridactyla
NC_004032	Mammalia;Pilosa;Myrmecophagidae;Tamandua;tetradactyla
KJ868104	Mammalia;Didelphimorphia;Didelphidae;Caluromys;lanatus
AJ628372	Mammalia;Didelphimorphia;Didelphidae;Chironectes;minimus
AJ628374	Mammalia;Didelphimorphia;Didelphidae;Didelphis;marsupialis
AJ628389	Mammalia;Didelphimorphia;Didelphidae;Gracilinanus;microtarsus
KX381715	Mammalia;Didelphimorphia;Didelphidae;Gracilinanus;emiliae
LCU33494	Mammalia;Didelphimorphia;Didelphidae;Lutreolina;crassicaudata
AF128231	Mammalia;Didelphimorphia;Didelphidae;Marmosa;robinsoni
AJ628376	Mammalia;Didelphimorphia;Didelphidae;Marmosa;lepida
KJ868123	Mammalia;Didelphimorphia;Didelphidae;Marmosa;murina
AJ628380	Mammalia;Didelphimorphia;Didelphidae;Marmosops;noctivagus
AJ628383	Mammalia;Didelphimorphia;Didelphidae;Metachirus;nudicaudatus
AJ639866	Mammalia;Didelphimorphia;Didelphidae;Metachirus;nudicaudatus
KX381751	Mammalia;Didelphimorphia;Didelphidae;Micoureus;demerarae
NC_006299	Mammalia;Didelphimorphia;Didelphidae;Monodelphis;domestica
AJ628387	Mammalia;Didelphimorphia;Didelphidae;Philander;opossum
KJ868146	Mammalia;Didelphimorphia;Didelphidae;Philander;frenatus
KM224289.1	Mammalia;Primate;Hominidae;Homo;sapiens
JN034109.1	Mammalia;Primate;Hominidae;Homo;sapiens
DQ860680.1	Mammalia;Primate;Hominidae;Homo;sapiens
AY012095.1	Mammalia;Cingulata;Dasypodidae;Euphractus;sexcinctus
AJ505826.1	Mammalia;Cingulata;Dasypodidae;Euphractus;sexcinctus
AF422863.1	Mammalia;Rodentia;Echimyidae;Proechimys;amphichoricus
U12447.1	Mammalia;Rodentia;Echimyidae;Proechimys;longicaudatus
KF590707.1	Mammalia;Rodentia;Echimyidae;Proechimys;cuvieri
AF422864.1	Mammalia;Rodentia;Echimyidae;Proechimys;simonsi
EF405916.1	Mammalia;Pilosa;Bradypodidae;Bradypus;variegatus
Z48937.1	Mammalia;Pilosa;Bradypodidae;Bradypus;variegatus
AY012093.1	Mammalia;Pilosa;Megalonychidae;Choloepus;hoffmanni
KR336793.1	Mammalia;Pilosa;Megalonychidae;Choloepus;hoffmanni
EF405911.1	Mammalia;Pilosa;Cyclopedidae;Cyclopes;didactylus
EF405910.1	Mammalia;Pilosa;Cyclopedidae;Cyclopes;didactylus
NC_028574.1	Mammalia;Pilosa;Mymecophagidae;Tamandua;mexicana
KT818551.1	Mammalia;Pilosa;Mymecophagidae;Tamandua;mexicana
AF420045.1	Mammalia;Primate;Aotidae;Aotus;azarai
AF069977.1	Mammalia;Primate;Aotidae;Aotus;trivirgatus
AF069972.1	Mammalia;Primate;Callitrichidae;Saguinus;geoffroyi
AF069973.1	Mammalia;Primate;Callitrichidae;Saguinus;oedipus
JN400573.1	Mammalia;Primate;Cebidae;Cebus;capucinus
JN400572.1	Mammalia;Primate;Cebidae;Cebus;capucinus
JN400570.1	Mammalia;Primate;Cebidae;Cebus;capucinus
JN400569.1	Mammalia;Primate;Cebidae;Cebus;capucinus
AF069964.1	Mammalia;Primate;Atelidae;Alouatta;palliata
JN400591.1	Mammalia;Primate;Cebidae;Saimiri;oerstedii
HQ644337.1	Mammalia;Primate;Cebidae;Saimiri;oerstedii
HG962416.1	Mammalia;Rodentia;Sciuridae;Sciurus;variegatoides
HG962399.1	Mammalia;Rodentia;Sciuridae;Sciurus;granatensis
JN393212.1	Mammalia;Rodentia;Sciuridae;Sciurus;carolinensis
HG962384.1	Mammalia;Rodentia;Sciuridae;Sciurus;alleni
HG962381.1	Mammalia;Rodentia;Sciuridae;Sciurus;aberti
HG962387.1	Mammalia;Rodentia;Sciuridae;Sciurus;colliaei
HG962389.1	Mammalia;Rodentia;Sciuridae;Sciurus;deppei
HG962402.1	Mammalia;Rodentia;Sciuridae;Sciurus;igniventris
D50287.1	Mammalia;Rodentia;Sciuridae;Sciurus;vulgaris
JF693856.1	Mammalia;Rodentia;Cricetidae;Oecomys;trinitatis
JF693852.1	Mammalia;Rodentia;Cricetidae;Oecomys;bicolor
DQ179662.1	Mammalia;Rodentia;Cricetidae;Tylomys;nudicaudus
AY495492.1	Mammalia;Chiroptera;Vespertilionidae;Myotis;albescens
AY495503.1	Mammalia;Chiroptera;Vespertilionidae;Myotis;keaysi
AF326099.1	Mammalia;Chiroptera;Vespertilionidae;Myotis;nigricans
AF263236.1	Mammalia;Chiroptera;Vespertilionidae;Myotis;riparius
AY495464.1	Mammalia;Chiroptera;Vespertilionidae;Eptesicus;brasiliensis
AF326092.1	Mammalia;Chiroptera;Vespertilionidae;Eptesicus;fuscus
L21886.1	Mammalia;Carnivora;Procyonidae;Potos;flavus
U78344.1	Mammalia;Carnivora;Procyonidae;Potos;flavus
L21888.1	Mammalia;Carnivora;Procyonidae;Nasua;nasua
U02585.1	Mammalia;Carnivora;Procyonidae;Procyon;lotor
AB462203.1	Mammalia;Carnivora;Procyonidae;Procyon;lotor
S80953.1	Mammalia;Carnivora;Procyonidae;Procyon;lotor
U12852.1	Mammalia;Carnivora;Procyonidae;Procyon;lotor
AF038014.1	Mammalia;Didelphimorpha;Didelphidae;Caluromys;philander
AF166345.1	Mammalia;Didelphimorpha;Didelphidae;Caluromys;philander
KJ868104.1	Mammalia;Didelphimorpha;Didelphidae;Caluromys;lanatus
AJ628374.1	Mammalia;Didelphimorpha;Didelphidae;Didelphis;marsupialis
AJ628373.1	Mammalia;Didelphimorpha;Didelphidae;Didelphis;albiventris
AY012091.1	Mammalia;Didelphimorpha;Didelphidae;Didelphis;virginiana
AF128231.1	Mammalia;Didelphimorpha;Didelphidae;Marmosa;robinsoni
AJ628376.1	Mammalia;Didelphimorpha;Didelphidae;Marmosa;lepida
AJ628377.1	Mammalia;Didelphimorpha;Didelphidae;Marmosa;mexicana
AJ628378.1	Mammalia;Didelphimorpha;Didelphidae;Marmosa;murina
AJ628383.1	Mammalia;Didelphimorpha;Didelphidae;Metachirus;nudicaudatus
AF128230.1	Mammalia;Didelphimorpha;Didelphidae;Metachirus;nudicaudatus
AF128228.1	Mammalia;Didelphimorpha;Didelphidae;Philander;opossum
AJ628387.1	Mammalia;Didelphimorpha;Didelphidae;Philander;opossum
AF128234.1	Mammalia;Didelphimorpha;Didelphidae;Marmosops;dorothea
AJ628382.1	Mammalia;Didelphimorpha;Didelphidae;Marmosops;pinheiroi
AJ628381.1	Mammalia;Didelphimorpha;Didelphidae;Marmosops;parvidens
AJ628380.1	Mammalia;Didelphimorpha;Didelphidae;Marmosops;noctivagus
AJ628379.1	Mammalia;Didelphimorpha;Didelphidae;Marmosops;impavidus
EU851901.1	Mammalia;Rodentia;Muridae;Mus;musculus
LC062084.1	Mammalia;Rodentia;Muridae;Mus;musculus
EU851900.1	Mammalia;Rodentia;Muridae;Mus;musculus
LC062076.1	Mammalia;Rodentia;Muridae;Mus;musculus
AF520695.1	Mammalia;Rodentia;Erethizontidae;Coendou;bicolor
AY093665.1	Mammalia;Rodentia;Erethizontidae;Coendou;prehensilis
AJ389549.1	Mammalia;Rodentia;Erethizontidae;Coendou;melanurus
KM224250.1	Mammalia;Carnivora;Canidae;Canis;lupus
KM224247.1	Mammalia;Carnivora;Canidae;Canis;lupus
AY722397.1	Mammalia;Carnivora;Canidae;Canis;lupus
Y08507.1	Mammalia;Carnivora;Canidae;Canis;lupus
EU256476.1	Mammalia;Carnivora;Canidae;Canis;lupus
KM224232.1	Mammalia;Cetartiodactyla;Bovidae;Bos;taurus
KF471519.1	Mammalia;Cetartiodactyla;Bovidae;Bos;taurus
GU066737.1	Mammalia;Cetartiodactyla;Bovidae;Bos;taurus
AY337528.1	Mammalia;Cetartiodactyla;Bovidae;Bos;taurus
AY337525.1	Mammalia;Cetartiodactyla;Bovidae;Bos;taurus
NR_137294.1	Mammalia;Primate;Hominidae;Homo;sapiens
KM224289.1	Mammalia;Primate;Hominidae;Homo;sapiens
JN034109.1	Mammalia;Primate;Hominidae;Homo;sapiens
DQ860680.1	Mammalia;Primate;Hominidae;Homo;sapiens
KJ493319.1	Reptilia;Squamata;Scincidae;Mabuya;sp.
KJ493318.1	Reptilia;Squamata;Scincidae;Mabuya;sp.
DQ239210.1	Reptilia;Squamata;Scincidae;Mabuya;ficta
EU477265.1	Reptilia;Squamata;Scincidae;Mabuya;mabouya
JN227582.1	Reptilia;Squamata;Scincidae;Mabuya;dominicana
KF017643.1	Reptilia;Squamata;Sphaerodactylidae;Lepidoblepharis;xanthostigma
GU139948.1	Reptilia;Squamata;Sphaerodactylidae;Lepidoblepharis;xanthostigma
KF017642.1	Reptilia;Squamata;Sphaerodactylidae;Sphaerodactylus;sp.
KF017640.1	Reptilia;Squamata;Sphaerodactylidae;Sphaerodactylus;millepunctatus
KF017638.1	Reptilia;Squamata;Sphaerodactylidae;Sphaerodactylus;rosaurae
KF017637.1	Reptilia;Squamata;Sphaerodactylidae;Sphaerodactylus;elegans
KF258152.1	Reptilia;Squamata;Gekkonidae;Lepidodactylus;yami
DQ852704.1	Reptilia;Squamata;Gekkonidae;Lepidodactylus;lugubris
XM_018076558.1	Aves;Passeriformes;Pipridae;Manacus;vitellinus
AF447249.1	Aves;Passeriformes;Cardinalidae;Piranga;olivacea
AF447250.1	Aves;Passeriformes;Cardinalidae;Piranga;rubra
KM078808.1	Aves;Passeriformes;Thraupidae;Thraupis;sayaca
EU154515.1	Aves;Passeriformes;Turdidae;Turdus;grayi
U83765.2	Aves;Passeriformes;Tyrannidae;Sayornis;phoebe
AF173600.1	Aves;Passeriformes;Tyrannidae;Tyrannus;tyrannus
AY596278.1	Aves;Passeriformes;Tyrannidae;Cnemotriccus;fuscatus
KJ742591.1	Aves;Passeriformes;Tyrannidae;Mionectes;oleagineus
AF433921.1	Mammalia;Rodentia;Dasyproctidae;Dasyprocta;punctata
AF520668.1	Mammalia;Rodentia;Echimyidae;Hoplomys;gymnurus
AF422862.1	Mammalia;Rodentia;Echimyidae;Hoplomys;gymnurus
HG962379.1	Mammalia;Rodentia;Sciuridae;Microsciurus;alfari
AY227549.1	Mammalia;Rodentia;Sciuridae;Microsciurus;flaviventer
EF156776.1	Mammalia;Rodentia;Heteromyidae;Heteromys;australis
EF156777.1	Mammalia;Rodentia;Heteromyidae;Heteromys;desmarestianus
U93053.1	Mammalia;Chiroptera;Molossidae;Molossus;sinaloae
AF263215.1	Mammalia;Chiroptera;Molossidae;Molossus;molossus
AY012150.1	Mammalia;Carnivora;Felidae;Leopardus;pardalis
NC_028318.1	Mammalia;Carnivora;Felidae;Leopardus;wiedii
NC_028317.1	Mammalia;Carnivora;Felidae;Leopardus;tigrinus
U78348.1	Mammalia;Carnivora;Canidae;Urocyon;cinereoargenteus
JN393213.1	Mammalia;Carnivora;Canidae;Urocyon;cinereoargenteus
KF317939.1	Mammalia;Artiodactyla;Cervidae;Odocoileus;virginianus
JN315624.1	Mammalia;Artiodactyla;Cervidae;Odocoileus;virginianus
KX758402	Mammalia;Cetartiodactyla;Bovidae;Bubalus;bubalis
KT965278	Mammalia;Cetartiodactyla;Suidae;Sus;scrofadomesticus
